# Supplementary material for: Chemical engineering of quasicrystal approximants in lanthanide-based coordination solids
Source: Nat Commun. 2020 Sep 17;11:4705. doi: 10.1038/s41467-020-18328-5 (PMC7498582; doi:10.1038/s41467-020-18328-5)
Supplement: Supplementary file 2 — Supplementary Data 1 [file 41467_2020_18328_MOESM2_ESM.cif]

data_lv_ybi2_23_19
_audit_creation_date               2020-03-04
_audit_creation_method
;
Olex2 1.3
(compiled 2020.02.04 svn.rd84adfe8 for OlexSys, GUI svn.r6032)
;
_shelx_SHELXL_version_number       '2018/3'
loop_
  _audit_author_name
  _audit_author_email
  _audit_author_address
 'Voigt, L.' lavoi@kemi.dtu.dk
;
Technical University of Denmark - DTU
Chemistry
Kemitorvet, Building 207 
Kgs. Lyngby
2800
Denmark
;
 'Kubus, M.G.' makub@kemi.dtu.dk
;
Technical University of Denmark - DTU
Chemistry
Kemitorvet, Building 207 
Kgs. Lyngby
2800
Denmark
;
 'Pedersen, K.S.' kastp@kemi.dtu.dk
;
Technical University of Denmark - DTU
Chemistry
Kemitorvet, Building 207 
Kgs. Lyngby
2800
Denmark
;

_audit_contact_author_address
;
Technical University of Denmark - DTU
Chemistry
Kemitorvet, Building 207 
Kgs. Lyngby
2800
Denmark
;
_audit_contact_author_email        kastp@kemi.dtu.dk
_audit_contact_author_name         'Pedersen, K.S.'
_audit_contact_author_phone        '+45 23 60 40 67'
_publ_contact_author_id_orcid      0000-0002-4381-4544
_publ_section_references
;
Bourhis, L.J., Dolomanov, O.V., Gildea, R.J., Howard, J.A.K., Puschmann, H.
 (2015). Acta Cryst. A71, 59-75.

Dolomanov, O.V., Bourhis, L.J., Gildea, R.J, Howard, J.A.K. & Puschmann, H.
 (2009), J. Appl. Cryst. 42, 339-341.

Sheldrick, G.M. (2015). Acta Cryst. C71, 3-8.
;
_chemical_name_common              ?
_chemical_name_systematic          ?
_chemical_formula_moiety           'C25 H20 I2 N5 Yb, C2 H3 N'
_chemical_formula_sum              'C27 H23 I2 N6 Yb'
_chemical_formula_weight           858.35
_chemical_melting_point            ?
_chemical_oxdiff_formula           C25H20I2N5Yb
loop_
  _atom_type_symbol
  _atom_type_description
  _atom_type_scat_dispersion_real
  _atom_type_scat_dispersion_imag
  _atom_type_scat_source
 'C' 'C' 0.0033 0.0016 'International Tables Vol C Tables 4.2.6.8 and 6.1.1.4'
 'H' 'H' 0.0000 0.0000 'International Tables Vol C Tables 4.2.6.8 and 6.1.1.4'
 'I' 'I' -0.4742 1.8119 'International Tables Vol C Tables 4.2.6.8 and 6.1.1.4'
 'N' 'N' 0.0061 0.0033 'International Tables Vol C Tables 4.2.6.8 and 6.1.1.4'
 'Yb' 'Yb' -0.3850 5.5486
 'International Tables Vol C Tables 4.2.6.8 and 6.1.1.4'

_shelx_space_group_comment
;
The symmetry employed for this shelxl refinement is uniquely defined
by the following loop, which should always be used as a source of
symmetry information in preference to the above space-group names.
They are only intended as comments.
;
_space_group_crystal_system        'triclinic'
_space_group_IT_number             2
_space_group_name_H-M_alt          'P -1'
_space_group_name_Hall             '-P 1'
loop_
  _space_group_symop_operation_xyz
 'x, y, z'
 '-x, -y, -z'

_cell_length_a                     8.8824(3)
_cell_length_b                     9.9235(3)
_cell_length_c                     19.5290(5)
_cell_angle_alpha                  96.183(2)
_cell_angle_beta                   101.009(2)
_cell_angle_gamma                  99.783(2)
_cell_volume                       1647.55(9)
_cell_formula_units_Z              2
_cell_measurement_reflns_used      6893
_cell_measurement_temperature      120.00(10)
_cell_measurement_theta_max        29.2260
_cell_measurement_theta_min        2.8490
_shelx_estimated_absorpt_T_max     0.911
_shelx_estimated_absorpt_T_min     0.649
_exptl_absorpt_coefficient_mu      4.735
_exptl_absorpt_correction_T_max    1.00000
_exptl_absorpt_correction_T_min    0.78497
_exptl_absorpt_correction_type     multi-scan
_exptl_absorpt_process_details
;
CrysAlisPro 1.171.39.46 (Rigaku Oxford Diffraction, 2018)
Empirical absorption correction using spherical harmonics,
 implemented in SCALE3 ABSPACK scaling algorithm.
;
_exptl_absorpt_special_details     ?
_exptl_crystal_colour              'dark blue'
_exptl_crystal_colour_lustre       clear
_exptl_crystal_colour_modifier     dark
_exptl_crystal_colour_primary      green
_exptl_crystal_density_diffrn      1.730
_exptl_crystal_density_meas        ?
_exptl_crystal_density_method      ?
_exptl_crystal_description         block
_exptl_crystal_F_000               806
_exptl_crystal_size_max            0.2
_exptl_crystal_size_mid            0.05
_exptl_crystal_size_min            0.05
_exptl_transmission_factor_max     ?
_exptl_transmission_factor_min     ?
_diffrn_reflns_av_R_equivalents    0.0382
_diffrn_reflns_av_unetI/netI       0.0590
_diffrn_reflns_Laue_measured_fraction_full  0.999
_diffrn_reflns_Laue_measured_fraction_max  0.833
_diffrn_reflns_limit_h_max         12
_diffrn_reflns_limit_h_min         -12
_diffrn_reflns_limit_k_max         13
_diffrn_reflns_limit_k_min         -12
_diffrn_reflns_limit_l_max         26
_diffrn_reflns_limit_l_min         -27
_diffrn_reflns_number              15780
_diffrn_reflns_point_group_measured_fraction_full  0.999
_diffrn_reflns_point_group_measured_fraction_max  0.833
_diffrn_reflns_theta_full          25.242
_diffrn_reflns_theta_max           29.714
_diffrn_reflns_theta_min           2.814
_diffrn_ambient_environment        N~2~
_diffrn_ambient_temperature        120.00(10)
_diffrn_detector                   'CCD plate'
_diffrn_detector_area_resol_mean   5.3073
_diffrn_detector_type              Atlas
_diffrn_measured_fraction_theta_full  0.999
_diffrn_measured_fraction_theta_max  0.833
_diffrn_measurement_details
;
List of Runs (angles in degrees, time in seconds):

  # Type    Start    End  Width  t~exp~   \w     \q     \k     \f   Frames
--------------------------------------------------------------------------
  1  \w    -43.00  54.00   1.00  100.33    --  -11.58  21.00-139.14   97
  2  \w     -3.00  27.00   1.00  100.33    --  -11.58 -99.00-150.00   30
  3  \w    -13.00  29.00   1.00  100.33    --  -11.58 -99.00-180.00   42
  4  \w    -86.00  13.00   1.00  100.33    --  -11.58 -38.00  30.00   99
  5  \w    -83.00 -48.00   1.00  100.33    --  -11.58 -19.00-150.00   35
  6  \w     46.00  98.00   1.00  100.33    --   10.64-178.00  60.00   52
;
_diffrn_measurement_device         'four-circle diffractometer'
_diffrn_measurement_device_type    'SuperNova, Dual, Cu at home/near, Atlas'
_diffrn_measurement_method         '\w scans'
_diffrn_orient_matrix_type        
 'CrysAlisPro convention (1999,Acta A55,543-557)'
_diffrn_orient_matrix_UB_11        0.0619881000
_diffrn_orient_matrix_UB_12        0.0372791000
_diffrn_orient_matrix_UB_13        -0.0126268000
_diffrn_orient_matrix_UB_21        0.0223154000
_diffrn_orient_matrix_UB_22        -0.0628749000
_diffrn_orient_matrix_UB_23        -0.0108545000
_diffrn_orient_matrix_UB_31        -0.0503962000
_diffrn_orient_matrix_UB_32        -0.0055367000
_diffrn_orient_matrix_UB_33        -0.0334841000
_diffrn_radiation_monochromator    mirror
_diffrn_radiation_probe            x-ray
_diffrn_radiation_type             'Mo K\a'
_diffrn_radiation_wavelength       0.71073
_diffrn_source                     'micro-focus sealed X-ray tube'
_diffrn_source_type                'SuperNova (Mo) X-ray Source'
_reflns_Friedel_coverage           0.000
_reflns_Friedel_fraction_full      .
_reflns_Friedel_fraction_max       .
_reflns_number_gt                  6207
_reflns_number_total               7798
_reflns_odcompleteness_completeness  99.84
_reflns_odcompleteness_iscentric   1
_reflns_odcompleteness_theta       26.32
_reflns_special_details
;
 Reflections were merged by SHELXL according to the crystal
 class for the calculation of statistics and refinement.
 
 Structure factors included contributions from the .fab file.
 
 _reflns_Friedel_fraction is defined as the number of unique
 Friedel pairs measured divided by the number that would be
 possible theoretically, ignoring centric projections and
 systematic absences.
;
_reflns_threshold_expression       'I > 2\s(I)'
_computing_cell_refinement         'CrysAlisPro 1.171.39.46 (Rigaku OD, 2018)'
_computing_data_collection         'CrysAlisPro 1.171.39.46 (Rigaku OD, 2018)'
_computing_data_reduction          'CrysAlisPro 1.171.39.46 (Rigaku OD, 2018)'
_computing_molecular_graphics      'Olex2 1.3 (Dolomanov et al., 2009)'
_computing_publication_material    'Olex2 1.3 (Dolomanov et al., 2009)'
_computing_structure_refinement    'SHELXL 2018/3 (Sheldrick, 2015)'
_computing_structure_solution      'olex2.solve 1.3 (Bourhis et al., 2015)'
_refine_diff_density_max           1.538
_refine_diff_density_min           -1.212
_refine_diff_density_rms           0.156
_refine_ls_extinction_coef         .
_refine_ls_extinction_method       none
_refine_ls_goodness_of_fit_ref     1.043
_refine_ls_hydrogen_treatment      constr
_refine_ls_matrix_type             full
_refine_ls_number_parameters       344
_refine_ls_number_reflns           7798
_refine_ls_number_restraints       0
_refine_ls_R_factor_all            0.0523
_refine_ls_R_factor_gt             0.0385
_refine_ls_restrained_S_all        1.043
_refine_ls_shift/su_max            0.001
_refine_ls_shift/su_mean           0.000
_refine_ls_structure_factor_coef   Fsqd
_refine_ls_weighting_details      
 'w=1/[\s^2^(Fo^2^)+(0.0277P)^2^+0.4659P] where P=(Fo^2^+2Fc^2^)/3'
_refine_ls_weighting_scheme        calc
_refine_ls_wR_factor_gt            0.0774
_refine_ls_wR_factor_ref           0.0832
_refine_special_details            ?
_olex2_refinement_description
;
1. Fixed Uiso
 At 1.2 times of:
  All C(H) groups
 At 1.5 times of:
  All C(H,H,H) groups
2. Others
 Fixed Sof: C19(0.4) H19(0.4) C20(0.4) H20(0.4) C20A(0.6) H20A(0.6) C19A(0.6)
 H19A(0.6)
3.a Aromatic/amide H refined with riding coordinates:
 C22(H22), C15(H15), C7(H7), C2(H2), C8(H8), C11(H11), C10(H10), C26(H26),
 C1(H1), C12(H12), C14(H14), C16(H16), C6(H6), C9(H9), C5(H5), C23(H23),
 C25(H25), C19(H19), C20(H20), C17(H17), C20A(H20A), C19A(H19A)
3.b Idealised Me refined as rotating group:
 C28(H28A,H28B,H28C)
;
_atom_sites_solution_hydrogens     geom
_atom_sites_solution_primary       iterative
_atom_sites_solution_secondary     ?
loop_
  _atom_site_label
  _atom_site_type_symbol
  _atom_site_fract_x
  _atom_site_fract_y
  _atom_site_fract_z
  _atom_site_U_iso_or_equiv
  _atom_site_adp_type
  _atom_site_occupancy
  _atom_site_site_symmetry_order
  _atom_site_calc_flag
  _atom_site_refinement_flags_posn
  _atom_site_refinement_flags_adp
  _atom_site_refinement_flags_occupancy
  _atom_site_disorder_assembly
  _atom_site_disorder_group
 Yb1 Yb 0.59052(2) 0.14269(2) 0.73868(2) 0.01503(7) Uani 1 1 d . . . . .
 I1 I 0.74289(4) -0.05730(4) 0.65141(2) 0.02320(9) Uani 1 1 d . . . . .
 I2 I 0.42791(4) 0.32410(4) 0.83172(2) 0.02463(9) Uani 1 1 d . . . . .
 N3 N 0.5866(5) 0.3025(5) 0.6394(2) 0.0226(10) Uani 1 1 d . . . . .
 N4 N 0.7634(5) 0.0819(5) 0.8474(2) 0.0261(10) Uani 1 1 d . . . . .
 N5 N 0.3299(5) 0.0736(5) 0.6437(2) 0.0212(10) Uani 1 1 d . . . . .
 N2 N 1.4146(5) 0.9300(5) 0.7700(2) 0.0237(10) Uani 1 1 d . . . . .
 C22 C 0.2324(6) 0.1617(6) 0.6322(3) 0.0301(14) Uani 1 1 d . . . . .
 H22 H 0.253019 0.245880 0.663643 0.036 Uiso 1 1 calc R U . . .
 N1 N 0.8398(5) 0.3348(5) 0.7685(2) 0.0242(10) Uani 1 1 d . . . . .
 C15 C 0.5713(7) 0.2503(6) 0.5717(3) 0.0275(13) Uani 1 1 d . . . . .
 H15 H 0.583620 0.157636 0.561152 0.033 Uiso 1 1 calc R U . . .
 C7 C 1.2658(6) 0.9375(6) 0.7750(3) 0.0253(12) Uani 1 1 d . . . . .
 H7 H 1.237394 1.025635 0.777939 0.030 Uiso 1 1 calc R U . . .
 C2 C 1.0684(7) 0.4447(6) 0.7323(3) 0.0317(14) Uani 1 1 d . . . . .
 H2 H 1.145118 0.435628 0.705194 0.038 Uiso 1 1 calc R U . . .
 C8 C 1.1532(6) 0.8224(6) 0.7760(3) 0.0270(12) Uani 1 1 d . . . . .
 H8 H 1.050264 0.832899 0.779124 0.032 Uiso 1 1 calc R U . . .
 C13 C 0.5185(6) 0.4590(5) 0.5292(2) 0.0181(11) Uani 1 1 d . . . . .
 C11 C 0.5687(7) 0.4330(6) 0.6518(3) 0.0286(13) Uani 1 1 d . . . . .
 H11 H 0.579764 0.472768 0.699405 0.034 Uiso 1 1 calc R U . . .
 C10 C 0.8504(7) 0.4539(6) 0.8100(3) 0.0326(14) Uani 1 1 d . . . . .
 H10 H 0.776531 0.458123 0.839087 0.039 Uiso 1 1 calc R U . . .
 C26 C 0.2972(7) -0.0418(6) 0.5979(3) 0.0345(15) Uani 1 1 d . . . . .
 H26 H 0.364838 -0.106091 0.604315 0.041 Uiso 1 1 calc R U . . .
 C1 C 0.9502(6) 0.3336(6) 0.7312(3) 0.0274(13) Uani 1 1 d . . . . .
 H1 H 0.947780 0.250348 0.701642 0.033 Uiso 1 1 calc R U . . .
 C12 C 0.5349(7) 0.5138(6) 0.5997(2) 0.0265(13) Uani 1 1 d . . . . .
 H12 H 0.522933 0.606080 0.611853 0.032 Uiso 1 1 calc R U . . .
 C18 C 0.9508(7) 0.0171(6) 0.9677(3) 0.0304(14) Uani 1 1 d . . . . .
 C14 C 0.5385(7) 0.3239(6) 0.5166(3) 0.0286(13) Uani 1 1 d . . . . .
 H14 H 0.529501 0.281526 0.469636 0.034 Uiso 1 1 calc R U . . .
 C4 C 1.1909(6) 0.6926(6) 0.7723(3) 0.0254(12) Uani 1 1 d . . . . .
 C16 C 0.9085(7) 0.0719(7) 0.8519(3) 0.0351(16) Uani 1 1 d . . . . .
 H16 H 0.951396 0.088713 0.811892 0.042 Uiso 1 1 calc R U . . .
 C6 C 1.4505(6) 0.8031(6) 0.7676(3) 0.0285(13) Uani 1 1 d . . . . .
 H6 H 1.554668 0.795001 0.765608 0.034 Uiso 1 1 calc R U . . .
 C9 C 0.9620(7) 0.5711(6) 0.8132(3) 0.0325(14) Uani 1 1 d . . . . .
 H9 H 0.961687 0.653204 0.843081 0.039 Uiso 1 1 calc R U . . .
 C5 C 1.3436(6) 0.6835(6) 0.7679(3) 0.0292(13) Uani 1 1 d . . . . .
 H5 H 1.374415 0.596357 0.765155 0.035 Uiso 1 1 calc R U . . .
 C24 C 0.0693(5) 0.0163(5) 0.5301(2) 0.0178(11) Uani 1 1 d . . . . .
 C3 C 1.0744(6) 0.5688(6) 0.7729(3) 0.0240(12) Uani 1 1 d . . . . .
 C23 C 0.1037(6) 0.1367(6) 0.5774(3) 0.0314(14) Uani 1 1 d . . . . .
 H23 H 0.038093 0.202776 0.572075 0.038 Uiso 1 1 calc R U . . .
 C25 C 0.1703(6) -0.0742(6) 0.5412(3) 0.0320(14) Uani 1 1 d . . . . .
 H25 H 0.153041 -0.158558 0.510182 0.038 Uiso 1 1 calc R U . . .
 C19 C 0.803(2) 0.0699(16) 0.9752(9) 0.022(4) Uani 0.4 1 d . . P A 1
 H19 H 0.775305 0.085179 1.019627 0.027 Uiso 0.4 1 calc R U P A 1
 C20 C 0.711(3) 0.0944(19) 0.9143(10) 0.022(4) Uani 0.4 1 d . . P A 1
 H20 H 0.613040 0.119656 0.915696 0.026 Uiso 0.4 1 calc R U P A 1
 C17 C 1.0073(7) 0.0394(7) 0.9088(3) 0.0387(17) Uani 1 1 d . . . . .
 H17 H 1.111931 0.032682 0.906929 0.046 Uiso 1 1 calc R U . . .
 C28 C 0.9223(8) 0.6367(9) 0.5896(4) 0.058(2) Uani 1 1 d . . . . .
 H28A H 0.846444 0.615435 0.544472 0.087 Uiso 1 1 calc R U . . .
 H28B H 0.945858 0.736653 0.605087 0.087 Uiso 1 1 calc R U . . .
 H28C H 0.878294 0.589340 0.624969 0.087 Uiso 1 1 calc R U . . .
 N6 N 1.1749(8) 0.5584(9) 0.5739(3) 0.081(2) Uani 1 1 d . . . . .
 C27 C 1.0629(9) 0.5907(8) 0.5813(4) 0.054(2) Uani 1 1 d . . . . .
 C20A C 0.710(2) 0.0354(17) 0.8975(8) 0.044(4) Uani 0.6 1 d . . P A 2
 H20A H 0.599920 0.023366 0.893632 0.052 Uiso 0.6 1 calc R U P A 2
 C19A C 0.7966(16) 0.0002(15) 0.9577(6) 0.043(4) Uani 0.6 1 d . . P A 2
 H19A H 0.744878 -0.036269 0.991937 0.052 Uiso 0.6 1 calc R U P A 2

loop_
  _atom_site_aniso_label
  _atom_site_aniso_U_11
  _atom_site_aniso_U_22
  _atom_site_aniso_U_33
  _atom_site_aniso_U_23
  _atom_site_aniso_U_13
  _atom_site_aniso_U_12
 Yb1 0.01386(12) 0.01184(12) 0.01567(11) 0.00520(8) -0.00380(8) -0.00197(8)
 I1 0.0265(2) 0.01748(19) 0.02360(17) 0.00119(14) 0.00245(14) 0.00318(15)
 I2 0.0288(2) 0.0200(2) 0.02169(17) 0.00127(14) 0.00201(14) 0.00052(16)
 N3 0.027(3) 0.019(2) 0.018(2) 0.0068(19) -0.0022(18) -0.002(2)
 N4 0.023(3) 0.026(3) 0.024(2) 0.010(2) -0.0051(19) -0.001(2)
 N5 0.019(2) 0.024(3) 0.018(2) 0.0050(19) -0.0030(17) 0.004(2)
 N2 0.014(2) 0.019(3) 0.034(2) 0.009(2) -0.0014(19) -0.0017(19)
 C22 0.023(3) 0.030(4) 0.029(3) -0.010(3) -0.006(2) 0.006(3)
 N1 0.021(2) 0.019(3) 0.027(2) 0.007(2) -0.0051(19) -0.004(2)
 C15 0.042(4) 0.015(3) 0.025(3) 0.004(2) 0.005(2) 0.005(3)
 C7 0.027(3) 0.015(3) 0.033(3) 0.004(2) 0.006(2) 0.001(2)
 C2 0.022(3) 0.020(3) 0.056(4) 0.007(3) 0.016(3) 0.004(3)
 C8 0.017(3) 0.020(3) 0.041(3) 0.006(3) 0.004(2) -0.001(2)
 C13 0.016(3) 0.021(3) 0.016(2) 0.009(2) 0.0000(19) 0.001(2)
 C11 0.036(3) 0.027(3) 0.019(2) 0.004(2) -0.002(2) 0.004(3)
 C10 0.029(3) 0.030(4) 0.031(3) 0.001(3) 0.005(3) -0.011(3)
 C26 0.028(3) 0.029(4) 0.041(3) -0.004(3) -0.012(3) 0.016(3)
 C1 0.020(3) 0.013(3) 0.047(3) 0.005(3) 0.003(3) 0.001(2)
 C12 0.043(4) 0.023(3) 0.016(2) 0.008(2) 0.004(2) 0.012(3)
 C18 0.026(3) 0.033(4) 0.029(3) 0.017(3) -0.005(2) 0.002(3)
 C14 0.047(4) 0.023(3) 0.017(2) 0.002(2) 0.006(2) 0.009(3)
 C4 0.018(3) 0.017(3) 0.037(3) 0.011(2) -0.002(2) -0.003(2)
 C16 0.045(4) 0.052(4) 0.011(2) 0.004(3) 0.003(2) 0.022(3)
 C6 0.013(3) 0.026(3) 0.043(3) 0.017(3) -0.007(2) 0.000(2)
 C9 0.035(4) 0.024(3) 0.029(3) 0.003(3) 0.002(3) -0.012(3)
 C5 0.019(3) 0.016(3) 0.049(3) 0.009(3) -0.003(3) 0.003(2)
 C24 0.012(3) 0.024(3) 0.015(2) 0.006(2) -0.0021(19) 0.001(2)
 C3 0.017(3) 0.020(3) 0.029(3) 0.009(2) -0.006(2) -0.004(2)
 C23 0.020(3) 0.035(4) 0.033(3) -0.010(3) -0.008(2) 0.013(3)
 C25 0.028(3) 0.022(3) 0.035(3) -0.015(3) -0.011(2) 0.006(3)
 C19 0.030(9) 0.021(9) 0.018(7) -0.003(7) -0.001(6) 0.022(8)
 C20 0.032(9) 0.025(11) 0.014(9) 0.005(7) 0.007(7) 0.019(9)
 C17 0.034(4) 0.062(5) 0.026(3) 0.008(3) 0.004(3) 0.029(4)
 C28 0.052(5) 0.080(6) 0.052(4) 0.003(4) 0.023(4) 0.031(5)
 N6 0.065(5) 0.118(7) 0.069(4) 0.015(4) 0.019(4) 0.034(5)
 C27 0.051(5) 0.056(5) 0.058(4) -0.003(4) 0.017(4) 0.018(4)
 C20A 0.032(7) 0.073(14) 0.032(9) 0.019(8) 0.006(6) 0.021(10)
 C19A 0.037(7) 0.073(11) 0.031(7) 0.033(8) 0.016(6) 0.016(9)

_geom_special_details
;
 All esds (except the esd in the dihedral angle between two l.s. planes)
 are estimated using the full covariance matrix.  The cell esds are taken
 into account individually in the estimation of esds in distances, angles
 and torsion angles; correlations between esds in cell parameters are only
 used when they are defined by crystal symmetry.  An approximate (isotropic)
 treatment of cell esds is used for estimating esds involving l.s. planes.
;
loop_
  _geom_bond_atom_site_label_1
  _geom_bond_atom_site_label_2
  _geom_bond_distance
  _geom_bond_site_symmetry_2
  _geom_bond_publ_flag
 Yb1 I1 3.1210(4) . ?
 Yb1 I2 3.1321(4) . ?
 Yb1 N3 2.633(4) . ?
 Yb1 N4 2.564(4) . ?
 Yb1 N5 2.611(4) . ?
 Yb1 N2 2.606(5) 1_445 ?
 Yb1 N1 2.590(5) . ?
 N3 C15 1.339(6) . ?
 N3 C11 1.333(7) . ?
 N4 C16 1.297(7) . ?
 N4 C20 1.47(2) . ?
 N4 C20A 1.264(18) . ?
 N5 C22 1.338(6) . ?
 N5 C26 1.328(7) . ?
 N2 C7 1.357(7) . ?
 N2 C6 1.349(7) . ?
 C22 H22 0.9500 . ?
 C22 C23 1.376(7) . ?
 N1 C10 1.338(7) . ?
 N1 C1 1.329(7) . ?
 C15 H15 0.9500 . ?
 C15 C14 1.377(7) . ?
 C7 H7 0.9500 . ?
 C7 C8 1.389(7) . ?
 C2 H2 0.9500 . ?
 C2 C1 1.382(8) . ?
 C2 C3 1.378(8) . ?
 C8 H8 0.9500 . ?
 C8 C4 1.384(7) . ?
 C13 C13 1.488(9) 2_666 ?
 C13 C12 1.397(6) . ?
 C13 C14 1.384(7) . ?
 C11 H11 0.9500 . ?
 C11 C12 1.381(7) . ?
 C10 H10 0.9500 . ?
 C10 C9 1.381(8) . ?
 C26 H26 0.9500 . ?
 C26 C25 1.386(7) . ?
 C1 H1 0.9500 . ?
 C12 H12 0.9500 . ?
 C18 C18 1.498(10) 2_757 ?
 C18 C19 1.520(17) . ?
 C18 C17 1.365(8) . ?
 C18 C19A 1.325(14) . ?
 C14 H14 0.9500 . ?
 C4 C5 1.392(7) . ?
 C4 C3 1.468(7) . ?
 C16 H16 0.9500 . ?
 C16 C17 1.382(7) . ?
 C6 H6 0.9500 . ?
 C6 C5 1.389(8) . ?
 C9 H9 0.9500 . ?
 C9 C3 1.386(8) . ?
 C5 H5 0.9500 . ?
 C24 C24 1.494(8) 2_556 ?
 C24 C23 1.380(7) . ?
 C24 C25 1.379(7) . ?
 C23 H23 0.9500 . ?
 C25 H25 0.9500 . ?
 C19 H19 0.9500 . ?
 C19 C20 1.38(3) . ?
 C20 H20 0.9500 . ?
 C17 H17 0.9500 . ?
 C28 H28A 0.9800 . ?
 C28 H28B 0.9800 . ?
 C28 H28C 0.9800 . ?
 C28 C27 1.431(9) . ?
 N6 C27 1.126(8) . ?
 C20A H20A 0.9500 . ?
 C20A C19A 1.390(19) . ?
 C19A H19A 0.9500 . ?

loop_
  _geom_angle_atom_site_label_1
  _geom_angle_atom_site_label_2
  _geom_angle_atom_site_label_3
  _geom_angle
  _geom_angle_site_symmetry_1
  _geom_angle_site_symmetry_3
  _geom_angle_publ_flag
 I1 Yb1 I2 175.604(11) . . ?
 N3 Yb1 I1 89.30(10) . . ?
 N3 Yb1 I2 94.70(10) . . ?
 N4 Yb1 I1 85.65(10) . . ?
 N4 Yb1 I2 92.17(10) . . ?
 N4 Yb1 N3 143.84(15) . . ?
 N4 Yb1 N5 147.07(15) . . ?
 N4 Yb1 N2 76.67(14) . 1_445 ?
 N4 Yb1 N1 74.74(14) . . ?
 N5 Yb1 I1 90.20(9) . . ?
 N5 Yb1 I2 89.56(9) . . ?
 N5 Yb1 N3 68.55(13) . . ?
 N2 Yb1 I1 89.53(10) 1_445 . ?
 N2 Yb1 I2 86.25(10) 1_445 . ?
 N2 Yb1 N3 139.16(13) 1_445 . ?
 N2 Yb1 N5 70.63(13) 1_445 . ?
 N1 Yb1 I1 93.02(10) . . ?
 N1 Yb1 I2 90.08(10) . . ?
 N1 Yb1 N3 69.79(13) . . ?
 N1 Yb1 N5 138.16(13) . . ?
 N1 Yb1 N2 151.01(12) . 1_445 ?
 C15 N3 Yb1 121.4(3) . . ?
 C11 N3 Yb1 121.0(3) . . ?
 C11 N3 C15 116.3(4) . . ?
 C16 N4 Yb1 124.1(4) . . ?
 C16 N4 C20 115.9(10) . . ?
 C20 N4 Yb1 118.0(9) . . ?
 C20A N4 Yb1 123.1(8) . . ?
 C20A N4 C16 111.7(8) . . ?
 C22 N5 Yb1 121.3(3) . . ?
 C26 N5 Yb1 122.1(3) . . ?
 C26 N5 C22 116.0(4) . . ?
 C7 N2 Yb1 119.0(3) . 1_665 ?
 C6 N2 Yb1 123.4(4) . 1_665 ?
 C6 N2 C7 116.3(5) . . ?
 N5 C22 H22 118.3 . . ?
 N5 C22 C23 123.4(5) . . ?
 C23 C22 H22 118.3 . . ?
 C10 N1 Yb1 122.6(4) . . ?
 C1 N1 Yb1 120.8(4) . . ?
 C1 N1 C10 115.1(5) . . ?
 N3 C15 H15 118.3 . . ?
 N3 C15 C14 123.5(5) . . ?
 C14 C15 H15 118.3 . . ?
 N2 C7 H7 118.4 . . ?
 N2 C7 C8 123.2(5) . . ?
 C8 C7 H7 118.4 . . ?
 C1 C2 H2 120.1 . . ?
 C3 C2 H2 120.1 . . ?
 C3 C2 C1 119.8(5) . . ?
 C7 C8 H8 120.0 . . ?
 C4 C8 C7 119.9(5) . . ?
 C4 C8 H8 120.0 . . ?
 C12 C13 C13 122.0(6) . 2_666 ?
 C14 C13 C13 121.9(5) . 2_666 ?
 C14 C13 C12 116.1(4) . . ?
 N3 C11 H11 118.0 . . ?
 N3 C11 C12 124.0(5) . . ?
 C12 C11 H11 118.0 . . ?
 N1 C10 H10 117.9 . . ?
 N1 C10 C9 124.2(6) . . ?
 C9 C10 H10 117.9 . . ?
 N5 C26 H26 118.0 . . ?
 N5 C26 C25 124.0(5) . . ?
 C25 C26 H26 118.0 . . ?
 N1 C1 C2 124.7(5) . . ?
 N1 C1 H1 117.6 . . ?
 C2 C1 H1 117.6 . . ?
 C13 C12 H12 120.2 . . ?
 C11 C12 C13 119.6(5) . . ?
 C11 C12 H12 120.2 . . ?
 C18 C18 C19 118.0(9) 2_757 . ?
 C17 C18 C18 122.3(7) . 2_757 ?
 C17 C18 C19 117.2(8) . . ?
 C19A C18 C17 113.9(7) . . ?
 C15 C14 C13 120.5(5) . . ?
 C15 C14 H14 119.7 . . ?
 C13 C14 H14 119.7 . . ?
 C8 C4 C5 117.5(5) . . ?
 C8 C4 C3 121.3(5) . . ?
 C5 C4 C3 121.2(5) . . ?
 N4 C16 H16 116.6 . . ?
 N4 C16 C17 126.8(5) . . ?
 C17 C16 H16 116.6 . . ?
 N2 C6 H6 118.2 . . ?
 N2 C6 C5 123.6(5) . . ?
 C5 C6 H6 118.2 . . ?
 C10 C9 H9 120.0 . . ?
 C10 C9 C3 119.9(6) . . ?
 C3 C9 H9 120.0 . . ?
 C4 C5 H5 120.3 . . ?
 C6 C5 C4 119.5(5) . . ?
 C6 C5 H5 120.3 . . ?
 C23 C24 C24 122.7(5) . 2_556 ?
 C25 C24 C24 121.0(6) . 2_556 ?
 C25 C24 C23 116.3(4) . . ?
 C2 C3 C4 121.9(5) . . ?
 C2 C3 C9 116.2(5) . . ?
 C9 C3 C4 121.8(5) . . ?
 C22 C23 C24 120.5(5) . . ?
 C22 C23 H23 119.7 . . ?
 C24 C23 H23 119.7 . . ?
 C26 C25 H25 120.1 . . ?
 C24 C25 C26 119.7(5) . . ?
 C24 C25 H25 120.1 . . ?
 C18 C19 H19 121.6 . . ?
 C20 C19 C18 116.7(15) . . ?
 C20 C19 H19 121.6 . . ?
 N4 C20 H20 119.7 . . ?
 C19 C20 N4 120.5(17) . . ?
 C19 C20 H20 119.7 . . ?
 C18 C17 C16 118.3(5) . . ?
 C18 C17 H17 120.8 . . ?
 C16 C17 H17 120.8 . . ?
 H28A C28 H28B 109.5 . . ?
 H28A C28 H28C 109.5 . . ?
 H28B C28 H28C 109.5 . . ?
 C27 C28 H28A 109.5 . . ?
 C27 C28 H28B 109.5 . . ?
 C27 C28 H28C 109.5 . . ?
 N6 C27 C28 177.8(10) . . ?
 N4 C20A H20A 117.0 . . ?
 N4 C20A C19A 126.1(15) . . ?
 C19A C20A H20A 117.0 . . ?
 C18 C19A C20A 120.6(12) . . ?
 C18 C19A H19A 119.7 . . ?
 C20A C19A H19A 119.7 . . ?

loop_
  _geom_torsion_atom_site_label_1
  _geom_torsion_atom_site_label_2
  _geom_torsion_atom_site_label_3
  _geom_torsion_atom_site_label_4
  _geom_torsion
  _geom_torsion_site_symmetry_1
  _geom_torsion_site_symmetry_2
  _geom_torsion_site_symmetry_3
  _geom_torsion_site_symmetry_4
  _geom_torsion_publ_flag
 Yb1 N3 C15 C14 167.0(4) . . . . ?
 Yb1 N3 C11 C12 -166.8(4) . . . . ?
 Yb1 N4 C16 C17 -179.9(5) . . . . ?
 Yb1 N4 C20 C19 -176.7(13) . . . . ?
 Yb1 N4 C20A C19A 179.9(11) . . . . ?
 Yb1 N5 C22 C23 171.9(5) . . . . ?
 Yb1 N5 C26 C25 -171.6(5) . . . . ?
 Yb1 N2 C7 C8 165.4(4) 1_665 . . . ?
 Yb1 N2 C6 C5 -164.4(4) 1_665 . . . ?
 Yb1 N1 C10 C9 -163.0(4) . . . . ?
 Yb1 N1 C1 C2 164.9(4) . . . . ?
 N3 C15 C14 C13 -0.4(9) . . . . ?
 N3 C11 C12 C13 -0.3(9) . . . . ?
 N4 C16 C17 C18 -1.2(11) . . . . ?
 N4 C20A C19A C18 2(2) . . . . ?
 N5 C22 C23 C24 -0.5(10) . . . . ?
 N5 C26 C25 C24 0.0(10) . . . . ?
 N2 C7 C8 C4 0.5(8) . . . . ?
 N2 C6 C5 C4 -1.3(8) . . . . ?
 C22 N5 C26 C25 -0.6(9) . . . . ?
 N1 C10 C9 C3 -1.5(8) . . . . ?
 C15 N3 C11 C12 0.5(8) . . . . ?
 C7 N2 C6 C5 1.9(8) . . . . ?
 C7 C8 C4 C5 0.2(8) . . . . ?
 C7 C8 C4 C3 -179.8(5) . . . . ?
 C8 C4 C5 C6 0.2(8) . . . . ?
 C8 C4 C3 C2 142.0(6) . . . . ?
 C8 C4 C3 C9 -36.4(7) . . . . ?
 C13 C13 C12 C11 179.7(6) 2_666 . . . ?
 C13 C13 C14 C15 -179.4(6) 2_666 . . . ?
 C11 N3 C15 C14 -0.1(8) . . . . ?
 C10 N1 C1 C2 -1.1(7) . . . . ?
 C10 C9 C3 C2 -1.3(7) . . . . ?
 C10 C9 C3 C4 177.2(5) . . . . ?
 C26 N5 C22 C23 0.8(9) . . . . ?
 C1 N1 C10 C9 2.6(7) . . . . ?
 C1 C2 C3 C4 -175.7(5) . . . . ?
 C1 C2 C3 C9 2.8(7) . . . . ?
 C12 C13 C14 C15 0.5(8) . . . . ?
 C18 C18 C19 C20 -177.1(14) 2_757 . . . ?
 C18 C18 C17 C16 -179.3(7) 2_757 . . . ?
 C18 C18 C19A C20A 178.9(11) 2_757 . . . ?
 C18 C19 C20 N4 -6(2) . . . . ?
 C14 C13 C12 C11 -0.2(8) . . . . ?
 C16 N4 C20 C19 -12(2) . . . . ?
 C16 N4 C20A C19A 11.1(18) . . . . ?
 C6 N2 C7 C8 -1.5(7) . . . . ?
 C5 C4 C3 C2 -37.9(7) . . . . ?
 C5 C4 C3 C9 143.6(5) . . . . ?
 C24 C24 C23 C22 179.6(6) 2_556 . . . ?
 C24 C24 C25 C26 -179.4(6) 2_556 . . . ?
 C3 C2 C1 N1 -1.7(8) . . . . ?
 C3 C4 C5 C6 -179.8(5) . . . . ?
 C23 C24 C25 C26 0.4(8) . . . . ?
 C25 C24 C23 C22 -0.2(8) . . . . ?
 C19 C18 C17 C16 -17.6(11) . . . . ?
 C20 N4 C16 C17 16.4(12) . . . . ?
 C17 C18 C19 C20 20.4(19) . . . . ?
 C17 C18 C19A C20A -14.3(16) . . . . ?
 C20A N4 C16 C17 -11.2(12) . . . . ?
 C19A C18 C17 C16 13.9(11) . . . . ?

_smtbx_masks_special_details       ?
loop_
  _smtbx_masks_void_nr
  _smtbx_masks_void_average_x
  _smtbx_masks_void_average_y
  _smtbx_masks_void_average_z
  _smtbx_masks_void_volume
  _smtbx_masks_void_count_electrons
  _smtbx_masks_void_content
 1 0.389 0.145 0.000 281.7 22.8 '1 CH3CN'

_smtbx_masks_void_probe_radius     1.2
_smtbx_masks_void_truncation_radius  1.2
_shelx_res_file
;
TITL lv_ybi2_23_19_a.res in P-1
    lv_ybi2_23_19.res
    created by SHELXL-2018/3 at 11:04:10 on 04-Mar-2020
REM Old TITL LV_YbI2_23_19 in P-1
REM SHELXT solution in P-1: R1 0.106, Rweak 0.005, Alpha 0.045
REM <I/s> 0.000 for 0 systematic absences, Orientation as input
REM Formula found by SHELXT: C25 N9 I2 Yb
CELL 0.71073 8.8824 9.9235 19.529 96.183 101.009 99.783
ZERR 2 0.0003 0.0003 0.0005 0.002 0.002 0.002
LATT 1
SFAC C H I N Yb
UNIT 54 46 4 12 2

L.S. 14
PLAN  14
SIZE 0.1 0.1 0.02
TEMP -153.15(10)
CONF
list 4
MORE -1
ABIN
BOND $H
fmap 2 53
acta
REM <olex2.extras>
REM <HklSrc "%.\\LV_YbI2_23_19.hkl">
REM </olex2.extras>

WGHT    0.027700    0.465900
FVAR       0.60913
YB1   5    0.590517    0.142687    0.738679    11.00000    0.01386    0.01184 =
         0.01567    0.00520   -0.00380   -0.00197
I1    3    0.742892   -0.057302    0.651407    11.00000    0.02654    0.01748 =
         0.02360    0.00119    0.00245    0.00318
I2    3    0.427908    0.324102    0.831720    11.00000    0.02884    0.02004 =
         0.02169    0.00127    0.00201    0.00052
N3    4    0.586599    0.302521    0.639354    11.00000    0.02718    0.01878 =
         0.01755    0.00681   -0.00216   -0.00234
N4    4    0.763357    0.081936    0.847381    11.00000    0.02337    0.02635 =
         0.02361    0.00959   -0.00510   -0.00104
N5    4    0.329906    0.073557    0.643680    11.00000    0.01949    0.02391 =
         0.01770    0.00499   -0.00298    0.00354
N2    4    1.414643    0.929985    0.770030    11.00000    0.01424    0.01921 =
         0.03420    0.00884   -0.00141   -0.00174
C22   1    0.232373    0.161666    0.632249    11.00000    0.02310    0.03019 =
         0.02937   -0.00976   -0.00599    0.00642
AFIX  43
H22   2    0.253019    0.245880    0.663643    11.00000   -1.20000
AFIX   0
N1    4    0.839769    0.334811    0.768460    11.00000    0.02143    0.01853 =
         0.02668    0.00707   -0.00510   -0.00378
C15   1    0.571252    0.250310    0.571714    11.00000    0.04248    0.01453 =
         0.02465    0.00371    0.00458    0.00531
AFIX  43
H15   2    0.583620    0.157636    0.561152    11.00000   -1.20000
AFIX   0
C7    1    1.265832    0.937464    0.774987    11.00000    0.02702    0.01483 =
         0.03294    0.00449    0.00630    0.00075
AFIX  43
H7    2    1.237394    1.025635    0.777939    11.00000   -1.20000
AFIX   0
C2    1    1.068357    0.444750    0.732328    11.00000    0.02214    0.02049 =
         0.05595    0.00729    0.01556    0.00447
AFIX  43
H2    2    1.145118    0.435628    0.705194    11.00000   -1.20000
AFIX   0
C8    1    1.153162    0.822430    0.775952    11.00000    0.01721    0.02029 =
         0.04113    0.00609    0.00406   -0.00148
AFIX  43
H8    2    1.050264    0.832899    0.779124    11.00000   -1.20000
AFIX   0
C13   1    0.518506    0.459000    0.529168    11.00000    0.01603    0.02119 =
         0.01609    0.00907    0.00002    0.00058
C11   1    0.568660    0.432957    0.651807    11.00000    0.03598    0.02701 =
         0.01864    0.00412   -0.00220    0.00354
AFIX  43
H11   2    0.579764    0.472768    0.699405    11.00000   -1.20000
AFIX   0
C10   1    0.850436    0.453902    0.809981    11.00000    0.02909    0.02981 =
         0.03147    0.00138    0.00524   -0.01118
AFIX  43
H10   2    0.776531    0.458123    0.839087    11.00000   -1.20000
AFIX   0
C26   1    0.297173   -0.041823    0.597868    11.00000    0.02772    0.02905 =
         0.04061   -0.00406   -0.01216    0.01609
AFIX  43
H26   2    0.364838   -0.106091    0.604315    11.00000   -1.20000
AFIX   0
C1    1    0.950220    0.333605    0.731190    11.00000    0.01974    0.01316 =
         0.04715    0.00477    0.00347    0.00087
AFIX  43
H1    2    0.947780    0.250348    0.701642    11.00000   -1.20000
AFIX   0
C12   1    0.534914    0.513770    0.599736    11.00000    0.04311    0.02296 =
         0.01581    0.00797    0.00416    0.01241
AFIX  43
H12   2    0.522933    0.606080    0.611853    11.00000   -1.20000
AFIX   0
C18   1    0.950771    0.017080    0.967683    11.00000    0.02636    0.03265 =
         0.02894    0.01695   -0.00548    0.00171
C14   1    0.538477    0.323864    0.516623    11.00000    0.04666    0.02280 =
         0.01669    0.00218    0.00609    0.00896
AFIX  43
H14   2    0.529501    0.281526    0.469636    11.00000   -1.20000
AFIX   0
C4    1    1.190894    0.692558    0.772288    11.00000    0.01796    0.01695 =
         0.03715    0.01059   -0.00204   -0.00349
C16   1    0.908512    0.071925    0.851872    11.00000    0.04493    0.05191 =
         0.01133    0.00378    0.00260    0.02166
AFIX  43
H16   2    0.951396    0.088713    0.811892    11.00000   -1.20000
AFIX   0
C6    1    1.450502    0.803091    0.767619    11.00000    0.01272    0.02597 =
         0.04301    0.01676   -0.00670   -0.00002
AFIX  43
H6    2    1.554668    0.795001    0.765608    11.00000   -1.20000
AFIX   0
C9    1    0.961993    0.571096    0.813245    11.00000    0.03541    0.02429 =
         0.02928    0.00258    0.00195   -0.01158
AFIX  43
H9    2    0.961687    0.653204    0.843081    11.00000   -1.20000
AFIX   0
C5    1    1.343594    0.683544    0.767914    11.00000    0.01947    0.01552 =
         0.04920    0.00869   -0.00266    0.00288
AFIX  43
H5    2    1.374415    0.596357    0.765155    11.00000   -1.20000
AFIX   0
C24   1    0.069347    0.016349    0.530083    11.00000    0.01228    0.02387 =
         0.01513    0.00648   -0.00213    0.00103
C3    1    1.074431    0.568810    0.772941    11.00000    0.01736    0.01990 =
         0.02873    0.00880   -0.00567   -0.00421
C23   1    0.103730    0.136675    0.577401    11.00000    0.02020    0.03518 =
         0.03254   -0.00992   -0.00799    0.01313
AFIX  43
H23   2    0.038093    0.202776    0.572075    11.00000   -1.20000
AFIX   0
C25   1    0.170344   -0.074249    0.541221    11.00000    0.02761    0.02181 =
         0.03549   -0.01504   -0.01095    0.00603
AFIX  43
H25   2    0.153041   -0.158558    0.510182    11.00000   -1.20000
AFIX   0
PART 1
C19   1    0.802935    0.069878    0.975176    10.40000    0.03041    0.02110 =
         0.01759   -0.00294   -0.00148    0.02159
AFIX  43
H19   2    0.775305    0.085179    1.019627    10.40000   -1.20000
AFIX   0
C20   1    0.711043    0.094433    0.914346    10.40000    0.03202    0.02546 =
         0.01445    0.00494    0.00724    0.01922
AFIX  43
H20   2    0.613040    0.119656    0.915696    10.40000   -1.20000
AFIX   0
PART 0
C17   1    1.007313    0.039369    0.908780    11.00000    0.03418    0.06229 =
         0.02605    0.00828    0.00385    0.02903
AFIX  43
H17   2    1.111931    0.032682    0.906929    11.00000   -1.20000
AFIX   0

C28   1    0.922289    0.636660    0.589616    11.00000    0.05223    0.08000 =
         0.05201    0.00266    0.02309    0.03058
AFIX 137
H28A  2    0.846444    0.615435    0.544472    11.00000   -1.50000
H28B  2    0.945858    0.736653    0.605087    11.00000   -1.50000
H28C  2    0.878294    0.589340    0.624969    11.00000   -1.50000
AFIX   0
N6    4    1.174942    0.558406    0.573939    11.00000    0.06523    0.11754 =
         0.06854    0.01485    0.01947    0.03366
C27   1    1.062890    0.590732    0.581320    11.00000    0.05092    0.05625 =
         0.05818   -0.00262    0.01660    0.01790

PART 2
C20A  1    0.709774    0.035408    0.897476    10.60000    0.03185    0.07286 =
         0.03181    0.01883    0.00582    0.02081
AFIX  43
H20A  2    0.599920    0.023366    0.893632    10.60000   -1.20000
AFIX   0
C19A  1    0.796579    0.000203    0.957679    10.60000    0.03703    0.07265 =
         0.03075    0.03331    0.01571    0.01583
AFIX  43
H19A  2    0.744878   -0.036269    0.991937    10.60000   -1.20000
AFIX   0
HKLF 4


REM  lv_ybi2_23_19_a.res in P-1
REM wR2 = 0.0832, GooF = S = 1.043, Restrained GooF = 1.043 for all data
REM R1 = 0.0385 for 6207 Fo > 4sig(Fo) and 0.0523 for all 7798 data
REM 344 parameters refined using 0 restraints

END

WGHT      0.0277      0.4659

REM Highest difference peak  1.538,  deepest hole -1.212,  1-sigma level  0.156
Q1    1   0.6356  0.0653  0.7180  11.00000  0.05    1.54
Q2    1   0.4649  0.2614  0.7972  11.00000  0.05    1.40
Q3    1   0.5470  0.2317  0.7605  11.00000  0.05    1.12
Q4    1   0.7630 -0.1168  0.6267  11.00000  0.05    1.03
Q5    1   0.8031  0.2608  0.7788  11.00000  0.05    0.83
Q6    1   0.5023  0.3566  0.8015  11.00000  0.05    0.81
Q7    1   0.4945  0.3280  0.7383  11.00000  0.05    0.75
Q8    1   0.7097  0.0329  0.6740  11.00000  0.05    0.75
Q9    1   0.3809  0.4059  0.8567  11.00000  0.05    0.73
Q10   1   0.4957  0.1092  0.7805  11.00000  0.05    0.73
Q11   1   0.6380  0.1207  0.7750  11.00000  0.05    0.70
Q12   1   1.1189  0.5157  0.6172  11.00000  0.05    0.70
Q13   1   0.5540  0.1686  0.6946  11.00000  0.05    0.70
Q14   1   1.6500  0.9553  0.7423  11.00000  0.05    0.69
;
_shelx_res_checksum                26807
_shelx_hkl_file
;
   0   0  -3 128.287 17.5000   4
   0   0  -3 132.761 18.8874   6
   0   0  -4 1637.26 57.5661   4
   0   0   4 1432.63 57.8892   4
   0   0  -4 1474.65 62.3195   6
   0   0  -5 4619.95 122.091   6
   0   0  -5 4712.43 108.432   4
   0   0   5 4158.52 110.913   4
   0   0   6 112.121 25.0513   6
   0   0  -6 97.0389 27.6357   6
   0   0   6 124.652 27.0948   4
   0   0  -6 158.032 27.3370   4
   0   0   7 231.099 35.1547   6
   0   0   7 386.079 29.8986   5
   0   0  -7 275.312 35.6037   4
   0   0  -7 226.062 36.6108   6
   0   0   7 215.509 33.3851   4
   0   0  -8 3220.87 128.162   6
   0   0   8 3127.97 82.1333   5
   0   0  -8 3101.68 110.528   4
   0   0   8 3157.15 117.356   4
   0   0   8 3057.75 128.147   6
   0   0   9 1545.49 97.8352   6
   0   0   9 1537.10 60.7688   5
   0   0   9 1441.32 85.4780   4
   0   0  -9 1560.41 96.6959   6
   0   0  -9 1476.47 83.4866   4
   0   0 -10 14409.4 267.153   4
   0   0 -10 14618.5 304.247   6
   0   0  10 13755.9 189.783   5
   0   0  10 14172.6 274.556   4
   0   0  10 14370.3 312.337   6
   0   0 -11 5159.31 191.774   6
   0   0  11 4601.48 116.228   5
   0   0  11 4957.55 172.470   3
   0   0  11 4786.72 167.332   4
   0   0 -11 4902.80 166.382   4
   0   0 -12 7555.75 241.259   6
   0   0  12 7806.19 225.631   3
   0   0 -12 7656.51 217.032   4
   0   0  12 7837.74 224.086   4
   0   0  12 7626.39 155.715   5
   0   0 -13 3599.64 172.841   6
   0   0  13 3467.86 157.359   3
   0   0 -13 3612.51 157.551   4
   0   0  13 3487.61 155.021   4
   0   0  13 3335.66 107.377   5
   0   0  14 369.151 43.4862   1
   0   0  14 317.799 57.3424   6
   0   0  14 327.062 50.6491   3
   0   0 -14 336.602 54.7927   4
   0   0 -14 341.844 59.3277   6
   0   0  14 351.392 37.2115   5
   0   0  14 334.152 54.5201   4
   0   0  15 69.0031 42.2522   6
   0   0  15 37.1502 17.8681   5
   0   0  15 56.8528 33.2102   3
   0   0 -15 40.5220 26.6399   4
   0   0  15 44.1708 21.9595   4
   0   0  15 58.9319 20.2500   1
   0   0  16 1184.99 71.8636   5
   0   0 -16 1199.97 103.874   4
   0   0  16 1195.69 102.361   4
   0   0  16 1296.09 106.598   3
   0   0  16 1300.58 80.8476   1
   0   0  16 1151.70 113.290   6
   0   0  17 152.146 30.8244   1
   0   0 -17 133.226 40.0535   4
   0   0  17 153.770 40.6451   3
   0   0  17 135.034 40.9514   4
   0   0  18 86.4436 41.6429   3
   0   0  18 0.44210 21.7144   4
   0   0  18 42.9690 19.6747   1
   0   0 -18 25.0726 24.1477   4
   0   0 -19 647.630 85.8278   4
   0   0  19 897.299 98.4376   3
   0   0  19 722.514 85.4840   4
   0   0  20 30.0611 26.0878   4
   0   0  20 61.9374 31.9646   3
   0   0  21 2853.06 181.743   3
   0   0  21 2588.69 173.256   4
   0   0  22 68.8413 26.2035   3
   0   0  22 65.3213 37.2148   4
   0   0  23 2357.65 171.392   4
   0   0  23 2760.15 190.563   3
   0   0  24 74.9095 47.5273   2
   0   0  25 387.474 88.5070   2
   0  -1  24 1008.29 123.117   3
   0  -1  23 1187.61 127.252   3
   0  -1  23 1160.85 114.216   4
   0  -1  22 804.934 106.078   3
   0  -1  22 731.640 87.5265   4
   0  -1  21 332.662 72.3165   3
   0  -1  21 245.160 48.7856   4
   0  -1  20 226.237 51.3314   3
   0  -1  20 204.724 46.9000   4
   0  -1  19 84.0272 41.6215   3
   0  -1  19 77.8678 19.0872   1
   0   1 -19 46.2913 27.3934   4
   0  -1  19 36.5187 21.5931   4
   0  -1  19 57.1294 24.7501   5
   0   1 -19 61.9319 40.3327   6
   0   1 -18 274.357 55.8740   4
   0  -1  18 375.783 57.7625   4
   0   1 -18 416.102 77.0415   6
   0  -1  18 321.247 36.5331   1
   0  -1  18 316.438 42.3209   5
   0  -1  18 368.026 41.4220   1
   0  -1  18 292.382 56.9376   3
   0  -1  17 681.320 81.7295   3
   0  -1  17 680.046 74.7319   4
   0  -1  17 630.445 50.4752   1
   0   1 -17 547.505 69.8024   4
   0  -1  17 636.505 57.3141   5
   0   1 -17 638.415 90.3726   6
   0  -1  17 598.756 50.3359   1
   0  -1  16 888.629 103.603   6
   0   1 -16 755.228 80.5684   4
   0   1 -16 770.538 94.6317   6
   0  -1  16 689.451 52.4600   1
   0  -1  16 764.941 78.4296   4
   0  -1  16 809.693 63.7940   5
   0  -1  15 3253.42 149.053   4
   0   1 -15 3736.95 194.721   6
   0   1 -15 3308.53 152.792   4
   0  -1  15 3563.49 196.240   6
   0  -1  15 3511.20 127.996   5
   0   1 -14 410.609 54.1451   4
   0  -1  14 399.843 45.0892   5
   0  -1  14 460.161 72.5257   6
   0  -1  14 445.933 56.2999   4
   0   1 -14 473.559 69.4019   6
   0  -1  13 10737.5 315.520   6
   0   1 -13 10558.2 303.719   6
   0   1 -13 10346.7 249.717   4
   0  -1  13 10616.7 244.448   4
   0   1 -12 814.990 67.2147   4
   0   1 -12 939.139 88.7703   6
   0  -1  12 904.637 68.2343   4
   0   1 -11 6945.19 186.634   4
   0   1 -11 7426.11 238.704   6
   0  -1  11 7560.13 186.277   4
   0   1 -10 288.856 45.7232   6
   0  -1  10 284.981 46.2055   6
   0   1 -10 262.165 37.9280   4
   0  -1  10 267.956 34.9892   4
   0   1  -9 7.29256 13.3875   4
   0   1  -9 28.8768 18.3511   6
   0  -1   9 35.3243 24.2282   6
   0  -1   9 21.9322 15.0118   4
   0   1  -8 148.763 30.3647   6
   0  -1   8 182.055 25.4729   4
   0   1  -8 154.579 26.3438   4
   0  -1   8 153.932 30.1303   6
   0  -1   7 728.001 44.3727   4
   0   1  -7 808.936 65.4741   6
   0   1  -7 651.709 48.5989   4
   0  -1   6 1433.91 54.3921   4
   0   1  -6 1510.82 62.1226   4
   0  -1   6 1441.23 46.6853   1
   0   1  -6 1359.20 78.9580   6
   0   1  -5 2000.02 61.4280   4
   0  -1   5 2025.68 58.0953   4
   0  -1   5 1955.67 50.7896   1
   0   1  -5 2101.23 91.0152   6
   0   1  -4 891.293 34.6203   4
   0  -1   4 808.993 32.3934   4
   0   1  -4 843.443 52.5834   6
   0  -1   4 879.247 31.3725   1
   0   1  -3 17613.8 134.218   4
   0   1  -3 18084.4 136.249   1
   0  -1   3 18279.8 137.279   4
   0  -1   3 18004.5 133.359   1
   0   1  -3 17635.1 211.117   6
   0   1   2 220.659 22.1073   1
   0  -1  -2 209.676 21.2146   4
   0  -1  -2 366.889 31.1115   3
   0   1   3 635.877 36.8237   1
   0  -1  -3 624.872 39.1490   4
   0   1   3 692.953 32.2280   2
   0  -1  -3 704.678 35.9408   3
   0   1   3 866.826 42.0635   3
   0  -1  -4 1203.28 44.0770   5
   0  -1  -4 1219.02 59.1854   4
   0   1   4 1359.45 55.3931   3
   0  -1  -4 1300.38 56.8990   3
   0   1   5 3260.15 92.5553   3
   0   1   5 3070.22 99.4057   6
   0  -1  -5 3090.65 101.404   4
   0  -1  -5 3256.11 72.3031   5
   0  -1  -5 3132.68 97.7715   3
   0   1   5 3121.39 100.711   4
   0   1   6 7266.28 150.080   3
   0   1   6 7024.85 165.912   4
   0  -1  -6 6834.83 160.912   4
   0   1   6 7023.73 163.470   6
   0  -1  -6 7263.74 108.327   5
   0   1   7 2904.67 102.269   3
   0  -1  -7 3002.92 114.218   4
   0   1   7 3055.35 118.107   4
   0   1   7 2906.88 114.896   6
   0   1   8 17934.3 304.603   6
   0   1   8 19316.3 310.364   4
   0  -1  -8 18079.0 296.791   4
   0   1   8 18687.9 276.557   3
   0   1   9 3188.56 121.407   3
   0  -1  -9 3092.81 130.862   4
   0   1   9 2962.55 130.892   6
   0   1   9 3120.48 135.685   4
   0  -1 -10 23951.5 379.231   4
   0   1  10 23631.6 395.243   4
   0   1  10 23737.1 349.262   3
   0   1  10 23489.2 317.437   1
   0   1  10 23950.9 393.823   6
   0   1  11 576.455 54.1991   1
   0  -1 -11 627.281 63.9946   4
   0   1  11 630.792 62.3538   3
   0   1  11 531.417 61.3295   6
   0   1  11 603.629 70.8174   4
   0  -1 -12 3068.50 147.303   4
   0   1  12 2852.84 121.467   1
   0   1  12 2903.08 134.920   3
   0   1  12 3003.75 156.052   4
   0   1  13-10.2102 27.6319   3
   0   1  13-0.84367 12.1166   1
   0  -1 -13 2.36990 19.4020   4
   0   1  13-17.8925 26.2449   4
   0  -1 -14 47.3864 29.9353   4
   0   1  14 112.280 40.1094   6
   0   1  14 76.8728 28.8340   4
   0   1  14 19.8117 25.5145   3
   0   1  14 81.4679 26.5607   1
   0   1  15 14.3261 25.2361   3
   0   1  15 69.3614 26.8976   6
   0   1  15 98.0177 37.5344   4
   0   1  15 91.2123 27.3770   1
   0  -1 -15 95.4072 33.9332   4
   0   1  16-17.8034 30.8749   6
   0   1  16 1.67724 31.6425   3
   0  -1 -16-2.10332 20.5246   4
   0   1  16 41.5401 34.0812   4
   0   1  16 52.5679 20.6425   1
   0   1  17 90.3743 22.2459   3
   0   1  17 93.0345 31.3324   1
   0   1  17 136.838 47.3956   4
   0   1  17 74.4222 33.3882   6
   0  -1 -17 74.5275 35.4021   4
   0   1  18 3840.62 191.500   3
   0   1  18 4030.76 208.785   4
   0   1  18 3276.94 150.183   1
   0   1  19 520.127 75.4718   3
   0   1  19 544.908 82.6326   4
   0   1  20 5509.15 264.123   2
   0   1  20 5262.85 251.205   4
   0   1  20 5180.74 236.258   3
   0   1  21 636.615 89.1327   3
   0   1  21 651.812 100.424   2
   0   1  21 629.186 91.0802   4
   0   1  22 1287.15 140.331   2
   0   1  22 1279.63 132.378   4
   0   1  22 1339.24 130.194   3
   0   1  23 167.582 49.2694   4
   0   1  23 187.305 58.7503   2
   0   1  24 24.5319 34.8215   2
   0   1  24-57.3904 55.6566   4
   0  -2  25 121.488 47.0354   3
   0  -2  24 1116.94 132.224   3
   0  -2  23 113.154 50.9339   3
   0  -2  22-6.54004 21.3511   4
   0  -2  22-18.4608 33.1504   3
   0   2 -21 363.749 81.4992   6
   0  -2  21 292.834 62.3403   3
   0  -2  21 362.442 57.5386   4
   0  -2  20 4.05257 17.3107   4
   0   2 -20 87.4968 46.7365   6
   0  -2  19 31.3979 13.5424   1
   0   2 -19 52.5199 29.2070   4
   0  -2  19 27.4430 24.3032   4
   0   2 -19 53.1659 47.0188   6
   0  -2  19 47.6233 21.1107   5
   0   2 -18 1438.84 106.037   4
   0  -2  18 1445.96 63.5391   1
   0  -2  18 1529.83 65.7734   1
   0  -2  18 1736.26 111.568   4
   0  -2  18 1776.62 106.886   5
   0   2 -18 1764.76 154.427   6
   0   2 -17 761.195 101.385   6
   0   2 -17 699.244 71.1238   4
   0  -2  17 698.365 46.3639   1
   0  -2  17 754.231 71.1358   4
   0   2 -16 8640.07 242.403   4
   0   2 -16 10221.2 344.820   6
   0  -2  16 9127.78 234.753   4
   0  -2  16 9083.99 164.831   1
   0  -2  15 2645.96 88.3639   1
   0   2 -15 2457.89 125.406   4
   0   2 -15 2806.08 175.515   6
   0  -2  15 2582.31 119.698   4
   0   2 -14 4106.19 157.859   4
   0  -2  14 4340.82 111.283   1
   0  -2  14 4489.50 150.038   4
   0   2 -14 4700.03 222.057   6
   0  -2  13 1150.29 72.2686   4
   0   2 -13 1143.80 105.436   6
   0  -2  13 1121.19 55.2490   1
   0   2 -13 1081.72 77.9844   4
   0  -2  12 1660.64 65.9655   1
   0   2 -12 1477.07 88.2109   4
   0  -2  12 1529.28 78.6824   4
   0   2 -12 1688.20 122.754   6
   0   2 -11 29.0539 20.1340   6
   0  -2  11 7.34453 8.88727   1
   0  -2  11 22.8999 16.5598   4
   0   2 -11 10.4599 20.8575   4
   0  -2  10 11.0108 10.7305   1
   0  -2  10 28.5650 16.8033   4
   0   2 -10 8.87260 14.3382   4
   0   2 -10 0.79032 19.1153   6
   0   2  -9 930.745 60.4699   4
   0   2  -9 960.291 83.9424   6
   0  -2   9 950.929 53.3337   4
   0  -2   9 968.668 47.1977   1
   0   2  -8 2931.96 92.5513   4
   0  -2   8 2753.22 85.8842   4
   0   2  -8 2895.03 138.018   6
   0  -2   8 2847.65 78.1171   1
   0  -2   7 3788.42 87.3782   1
   0   2  -7 3754.07 149.254   6
   0   2  -7 3598.17 93.3728   4
   0  -2   6 4616.81 95.5804   1
   0   2  -6 4691.13 157.918   6
   0   2  -6 4559.20 97.4275   4
   0   2  -6 4800.98 100.303   1
   0   2  -5 17151.1 180.134   4
   0  -2   5 17377.6 183.075   1
   0   2  -5 16960.1 279.562   6
   0   2  -5 16974.9 185.182   1
   0   2  -4 5905.62 110.293   1
   0  -2   4 6185.18 111.032   1
   0   2  -3 8273.52 133.569   1
   0  -2   3 8393.38 132.019   1
   0  -2   2 1800.64 64.6122   1
   0   2  -2 1853.83 66.1251   1
   0   2  -1 2652.08 81.2479   1
   0   2   0 1230.43 57.5124   1
   0   2   1 847.086 49.4560   1
   0   2   2 724.169 47.9943   1
   0   2   3 521.595 42.7869   1
   0  -2  -3 576.439 31.2144   2
   0  -2  -4 125.914 24.4625   4
   0   2   4 105.143 23.2976   1
   0  -2  -4 202.480 32.7680   3
   0  -2  -4 145.890 17.7604   2
   0   2   5 11198.5 164.514   2
   0   2   5 12017.3 214.892   1
   0  -2  -5 11891.3 224.461   4
   0  -2  -5 12090.0 205.807   3
   0   2   6 275.515 37.2581   1
   0  -2  -6 258.402 38.9138   4
   0   2   6 264.763 31.0181   2
   0   2   6 241.160 34.9134   4
   0  -2  -6 264.031 35.5494   3
   0   2   7 16546.2 277.881   1
   0  -2  -7 17750.3 304.368   4
   0   2   7 18331.9 268.229   3
   0  -2  -7 17460.3 281.337   3
   0   2   7 16531.9 246.310   2
   0   2   7 18288.7 303.515   4
   0  -2  -7 18013.9 228.225   5
   0   2   8 3920.59 139.498   1
   0   2   8 4116.46 134.230   3
   0  -2  -8 3772.55 103.997   5
   0  -2  -8 4042.79 154.747   4
   0   2   8 4035.23 147.560   6
   0   2   8 4064.21 152.386   4
   0  -2  -8 3834.88 142.942   3
   0   2   8 3638.57 124.703   2
   0  -2  -9 4570.64 113.676   5
   0   2   9 4876.58 152.921   3
   0   2   9 4215.55 142.829   2
   0   2   9 4732.80 175.491   4
   0   2   9 4626.80 165.123   6
   0  -2  -9 4556.57 172.300   4
   0   2   9 4626.12 156.380   1
   0   2  10 43.1196 25.4757   3
   0   2  10 28.2863 20.2514   6
   0  -2 -10 34.0245 13.9702   5
   0   2  10 13.4605 14.4888   2
   0  -2 -10 44.5165 23.8599   4
   0   2  10 22.1451 18.9520   1
   0   2  10 23.1040 25.2556   4
   0   2  11 11.4698 17.6216   4
   0   2  11-10.8605 23.6132   2
   0   2  11 8.45558 14.8918   1
   0   2  11 2.28924 14.8730   6
   0   2  11 23.0187 20.4223   3
   0  -2 -11-0.28804 20.4098   4
   0  -2 -12 29.3298 24.5244   4
   0   2  12 37.6403 22.8586   1
   0   2  12 28.0422 21.3931   3
   0   2  12 34.9742 20.5767   2
   0   2  12 51.0373 27.4318   4
   0   2  13 109.633 30.6037   3
   0   2  13 143.407 34.8503   1
   0   2  13 92.1475 34.7526   4
   0   2  13 104.910 33.0703   2
   0  -2 -13 72.8301 32.1429   4
   0  -2 -14 198.769 49.4308   4
   0   2  14 231.781 44.0413   1
   0   2  14 255.866 54.5234   4
   0   2  14 276.186 50.9387   3
   0   2  14 231.273 49.0827   6
   0   2  14 182.308 39.8317   2
   0   2  15 117.796 37.9575   3
   0   2  15 121.559 45.5524   4
   0  -2 -15 92.2960 35.6168   4
   0   2  15 75.9997 28.4034   2
   0   2  15 141.910 41.2535   6
   0   2  15 81.2687 29.5349   1
   0   2  16 1538.19 114.924   3
   0   2  16 1491.91 131.676   4
   0   2  16 1446.69 117.091   2
   0   2  16 1265.22 116.869   6
   0   2  16 1303.23 102.632   1
   0   2  17 3020.04 172.609   2
   0   2  17 2698.84 148.602   1
   0   2  17 3066.43 166.047   3
   0   2  17 2992.14 186.402   4
   0   2  17 2519.58 170.632   6
   0   2  18 5842.77 236.286   3
   0   2  18 4815.24 203.088   1
   0   2  18 6012.49 251.752   2
   0   2  18 5802.35 264.388   4
   0   2  19 2002.45 150.050   2
   0   2  19 1961.34 142.785   3
   0   2  19 2023.52 160.809   4
   0   2  20 2272.36 158.264   3
   0   2  20 2189.92 162.056   2
   0   2  20 2318.68 177.300   4
   0   2  21 104.331 48.0780   4
   0   2  21 147.642 54.0730   3
   0   2  21 35.9249 28.0586   2
   0   2  22-21.7490 41.2312   2
   0   2  22 71.9435 46.2126   4
   0   2  23 32.6841 33.6671   4
   0   2  24 7.25511 35.5966   4
   0  -3  25 569.926 101.956   3
   0   3 -25 608.590 115.444   6
   0   3 -24 117.909 57.1037   6
   0  -3  24 31.6437 47.3857   3
   0   3 -23 71.7501 49.7930   6
   0   3 -22 100.366 48.7152   6
   0   3 -21 402.293 85.1909   6
   0   3 -20 623.954 100.767   6
   0  -3  19 865.375 78.0872   4
   0   3 -19 1276.47 140.059   6
   0   3 -18 5467.84 281.313   6
   0  -3  18 4971.69 176.080   4
   0   3 -18 4581.54 179.432   4
   0   3 -17 1816.48 109.742   4
   0  -3  17 1751.68 65.8119   1
   0   3 -17 2310.40 175.111   6
   0  -3  17 1827.09 104.638   4
   0   3 -16 7013.22 296.867   6
   0  -3  16 6412.01 185.327   4
   0  -3  16 6463.48 129.391   1
   0   3 -16 5815.30 194.558   4
   0   3 -15 1479.58 99.2602   4
   0  -3  15 1755.76 69.7614   1
   0   3 -15 1670.97 141.217   6
   0  -3  14 257.394 28.1497   1
   0   3 -14 325.032 66.7527   6
   0   3 -14 225.086 39.5285   4
   0  -3  13 477.309 37.5160   1
   0   3 -13 391.972 49.8802   4
   0   3 -13 540.706 77.4217   6
   0   3 -12 125.064 29.3233   4
   0   3 -12 135.708 45.0494   6
   0  -3  12 174.288 24.2098   1
   0   3 -11 622.882 76.7060   6
   0  -3  11 573.474 41.5789   1
   0   3 -11 527.216 47.8881   4
   0   3 -10 957.816 93.6993   6
   0  -3  10 871.544 50.4944   1
   0   3 -10 898.512 58.1216   4
   0  -3   9 242.707 30.7937   1
   0   3  -9 40.3343 28.8386   6
   0   3  -9 174.850 27.8523   4
   0   3  -9 224.455 31.3335   1
   0  -3   8 10041.3 170.926   1
   0   3  -8 10106.4 176.354   1
   0   3  -8 9448.08 166.334   4
   0   3  -8 10089.5 274.397   6
   0  -3   7 16.3141 13.6061   1
   0   3  -7 26.1563 12.3438   4
   0   3  -7 19.2571 13.2954   1
   0   3  -7 44.5696 30.6767   6
   0  -3   6 27130.1 286.335   1
   0   3  -6 26529.3 286.396   1
   0  -3   5 389.582 35.6150   1
   0   3  -5 392.481 36.7015   1
   0   3  -4 11232.3 194.269   1
   0  -3   4 11011.3 190.795   1
   0   3  -3 300.362 38.2847   1
   0  -3   3 399.009 39.9662   1
   0  -3   2 256.960 32.3765   1
   0   3  -2 268.305 34.6068   1
   0   3  -1 1514.96 76.5408   1
   0   3   0 1639.44 81.8212   1
   0   3   1 546.486 48.5880   1
   0   3   2 9357.42 201.682   1
   0   3   3 5944.81 166.481   1
   0   3   4 4390.17 146.178   1
   0  -3  -4 4610.75 98.7257   2
   0  -3  -5 9206.85 148.037   2
   0   3   5 9024.68 215.942   1
   0  -3  -5 8867.79 199.994   3
   0   3   6 4985.11 165.951   1
   0  -3  -6 4826.94 155.191   3
   0  -3  -7 4483.19 155.375   3
   0   3   7 4701.08 172.027   4
   0   3   7 4909.99 169.047   1
   0   3   8 126.464 31.6659   1
   0  -3  -8 119.328 28.0070   3
   0   3   8 112.933 32.1233   4
   0  -3  -9 222.556 40.3868   3
   0  -3  -9 224.995 32.7867   5
   0   3   9 288.356 39.2713   2
   0   3   9 304.356 48.4011   1
   0   3   9 258.132 47.6910   4
   0   3  10 667.887 70.4426   1
   0   3  10 735.708 77.2197   4
   0   3  10 683.124 60.5493   2
   0   3  10 620.708 67.0792   6
   0  -3 -10 565.282 49.4460   5
   0  -3 -10 619.113 66.4869   3
   0   3  11 12.6485 17.2529   1
   0  -3 -11 9.93724 10.5301   5
   0   3  11 40.1166 28.9234   4
   0   3  11 35.0355 22.4573   2
   0   3  12-11.9302 17.2118   1
   0   3  12 24.7858 22.7664   2
   0  -3 -12 6.33394 11.3681   5
   0   3  12 35.9760 26.9738   4
   0   3  13 2098.82 144.729   4
   0   3  13 1971.27 113.408   2
   0   3  13 2036.40 129.003   1
   0   3  13 1793.91 124.091   6
   0   3  14 72.0260 28.8765   2
   0   3  14 38.5213 28.3076   4
   0   3  14 89.9344 33.6859   1
   0   3  14 48.9810 27.6933   6
   0   3  15 6572.48 243.721   1
   0   3  15 7302.61 293.990   4
   0   3  15 7759.02 243.094   2
   0   3  15 6629.31 255.209   6
   0   3  16 127.877 51.3115   4
   0   3  16 150.203 39.5917   2
   0   3  16 87.6325 35.3684   6
   0   3  16 162.669 44.1147   1
   0   3  17 4926.47 258.869   4
   0   3  17 5239.87 213.936   2
   0   3  17 4178.00 202.385   1
   0   3  18 74.9190 27.8667   1
   0   3  18 127.150 53.9435   4
   0   3  18 213.829 49.9861   2
   0   3  19 851.654 93.0296   2
   0   3  19 822.523 111.719   4
   0   3  20 94.9962 48.8439   4
   0   3  20 42.6790 32.7717   2
   0   3  21 78.2428 38.9617   4
   0   3  22 45.3907 42.8974   4
   0   3  23 54.4073 42.6602   4
   0   3  24 100.229 49.0755   4
   0  -4  26 134.094 54.9143   3
   0   4 -24 388.255 89.1673   6
   0   4 -23 295.954 80.2461   6
   0   4 -22 173.430 67.5187   6
   0   4 -21 2962.84 230.398   6
   0   4 -20 17.0203 32.2484   6
   0   4 -19 5478.23 298.018   6
   0   4 -18 58.1764 24.9484   4
   0  -4  18 85.8326 15.5518   1
   0   4 -18 74.9570 37.9748   6
   0  -4  17 1750.66 68.5573   1
   0   4 -17 1515.51 101.280   4
   0   4 -17 2069.11 172.944   6
   0   4 -16 245.997 66.9990   6
   0   4 -16 102.500 29.4322   4
   0  -4  16 123.874 20.9364   1
   0   4 -15 245.902 64.8761   6
   0   4 -15 211.394 40.6298   4
   0  -4  15 236.592 28.9432   1
   0  -4  14 1818.61 80.1596   1
   0   4 -14 1931.07 155.541   6
   0   4 -14 1819.53 101.995   4
   0  -4  13 17.2905 12.2094   1
   0   4 -13 39.2783 38.4110   6
   0   4 -13 25.2659 16.5982   4
   0   4 -12 20.5335 25.1953   6
   0   4 -12 58.9097 18.9363   4
   0  -4  12 127.950 26.8165   1
   0  -4  11 3269.22 111.957   1
   0   4 -11 3124.40 112.388   4
   0   4 -11 3266.13 186.523   6
   0   4 -11 3198.56 114.509   1
   0   4 -10 3530.32 186.743   6
   0   4 -10 3626.89 116.698   4
   0   4 -10 3768.54 124.350   1
   0  -4  10 3893.99 122.845   1
   0   4  -9 8583.25 187.351   1
   0  -4   9 8873.54 187.201   1
   0   4  -9 8398.09 174.667   4
   0   4  -9 8514.57 277.108   6
   0   4  -8 10620.3 210.416   1
   0   4  -8 10493.4 195.275   4
   0   4  -8 9941.13 288.006   6
   0  -4   8 10756.8 209.348   1
   0  -4   7 6396.78 164.597   1
   0   4  -7 6431.14 167.306   1
   0   4  -6 2998.36 115.600   1
   0  -4   6 2864.31 112.013   1
   0  -4   5 1288.25 75.1574   1
   0   4  -5 1435.65 81.0268   1
   0  -4   4 504.078 50.3296   1
   0   4  -4 483.589 51.6543   1
   0   4  -3 244.731 36.2985   1
   0  -4   3 219.099 34.7731   1
   0   4  -2 400.588 47.0141   1
   0  -4   2 396.138 46.1109   1
   0  -4   1 223.439 36.5783   1
   0   4  -1 230.232 37.8919   1
   0   4   0 4788.65 160.183   1
   0   4   1 555.702 56.4636   1
   0   4   2 28645.0 402.356   1
   0   4   3 711.172 67.9783   1
   0   4   4 14466.5 299.939   1
   0  -4  -5 328.372 31.2672   2
   0   4   5 358.197 51.0131   1
   0  -4  -6 1180.03 88.4990   3
   0   4   6 1085.86 89.1530   1
   0  -4  -6 1021.27 55.2799   2
   0   4   7 42.2496 24.8991   1
   0  -4  -7-3.24089 14.9040   3
   0   4   7 17.1201 18.0647   4
   0   4   8 211.362 43.1653   4
   0  -4  -8 201.830 39.9865   3
   0   4   8 203.920 43.6644   1
   0   4   9 40.7205 30.0135   4
   0   4   9 45.4323 22.8922   1
   0  -4  -9-0.59301 24.3897   3
   0  -4 -10 337.152 43.2375   5
   0   4  10 343.040 56.0505   1
   0  -4 -10 334.295 52.3950   3
   0   4  10 256.604 50.2800   4
   0   4  11 287.864 52.0998   4
   0   4  11 372.994 59.4676   1
   0  -4 -11 283.309 38.6153   5
   0  -4 -11 346.905 54.9033   3
   0  -4 -12 5376.27 213.446   3
   0   4  12 5504.81 236.641   4
   0   4  12 5219.56 219.765   1
   0  -4 -12 5471.10 161.704   5
   0  -4 -13 1745.55 90.2150   5
   0   4  13 1948.39 149.742   4
   0   4  13 1805.21 132.718   1
   0   4  13 1711.03 124.467   6
   0   4  14 4872.67 214.783   6
   0   4  14 5940.22 263.658   4
   0   4  14 5022.32 226.547   1
   0  -4 -14 5279.99 152.369   5
   0   4  15 1074.13 120.204   4
   0   4  15 903.489 101.107   1
   0   4  15 915.750 99.9971   6
   0   4  16 1670.83 153.637   4
   0   4  16 1330.98 119.801   6
   0   4  17 311.273 77.1674   4
   0   4  18 11.3833 37.7241   4
   0   4  19 44.4458 45.8251   4
   0   4  20-11.6149 32.2378   4
   0   4  21 225.736 64.5102   4
   0   4  22 31.1453 35.6484   4
   0   4  23 594.250 108.108   4
   0   4  24 489.424 98.6618   4
   0   5 -24 1143.31 160.362   6
   0   5 -23 204.841 75.6212   6
   0   5 -22 2855.09 246.734   6
   0   5 -21 1339.40 164.245   6
   0   5 -20 1721.57 182.197   6
   0   5 -19 164.476 54.9584   6
   0   5 -18 438.064 85.9332   6
   0  -5  18 445.021 36.7753   1
   0   5 -17 158.993 35.7523   4
   0  -5  17 282.255 33.8376   1
   0   5 -17 256.698 72.4636   6
   0  -5  16 301.673 36.3112   1
   0   5 -16 253.426 43.1935   4
   0   5 -16 341.197 77.4396   6
   0   5 -15 45.0463 35.8269   6
   0  -5  15 53.7152 17.5141   1
   0   5 -15 18.1757 14.7798   4
   0   5 -14 1282.73 134.629   6
   0  -5  14 1059.14 71.1557   1
   0   5 -14 1159.34 78.4622   4
   0  -5  13 1632.28 88.6606   1
   0   5 -13 1787.83 155.594   6
   0   5 -13 1707.50 91.5268   4
   0   5 -12 677.527 61.1760   1
   0   5 -12 609.972 88.3540   6
   0   5 -12 610.010 53.7874   4
   0  -5  12 587.681 56.5587   1
   0   5 -11 11221.6 223.155   4
   0   5 -11 11249.4 242.106   1
   0  -5  11 11126.2 235.719   1
   0   5 -11 10794.7 354.440   6
   0  -5  10 203.040 35.1928   1
   0   5 -10 207.676 59.1207   6
   0   5 -10 186.146 35.5970   1
   0   5 -10 165.213 28.8739   4
   0   5  -9 9235.95 224.690   1
   0   5  -9 9085.47 202.351   4
   0  -5   9 9186.11 218.708   1
   0   5  -9 8265.44 287.791   6
   0  -5   8 125.764 29.9294   1
   0   5  -8 104.214 27.3901   1
   0   5  -7 1060.41 78.7766   1
   0  -5   7 1079.03 77.2863   1
   0  -5   6 416.928 48.6856   1
   0   5  -6 438.590 52.4545   1
   0   5  -5 28.6234 20.4119   1
   0  -5   5 43.9839 22.0972   1
   0  -5   4 331.511 46.3398   1
   0   5  -4 366.403 48.6028   1
   0   5  -3 1319.58 92.3015   1
   0  -5   3 1343.57 91.0060   1
   0  -5   2 39.4217 25.6069   1
   0   5  -2 42.1766 18.4832   1
   0   5  -1 12907.5 293.824   1
   0  -5   1 13596.9 296.646   1
   0   5   0 4120.89 167.308   1
   0   5   1 13948.7 310.962   1
   0   5   2 4672.39 182.115   1
   0   5   3 5182.08 195.783   1
   0   5   4 91.8345 33.5619   1
   0  -5  -5 144.435 25.7425   2
   0   5   5 137.219 37.4866   1
   0   5   6 490.036 64.9601   4
   0   5   6 975.053 89.7335   1
   0  -5  -6 822.216 52.7037   2
   0  -5  -6 883.939 86.6673   3
   0   5   7 238.255 50.6890   4
   0  -5  -7 294.770 53.9408   3
   0   5   7 189.421 43.3983   1
   0   5   8 315.459 58.4180   4
   0  -5  -8 219.028 48.5238   3
   0   5   8 308.915 57.1257   1
   0   5   9 979.786 101.431   4
   0  -5  -9 880.965 85.5016   3
   0   5   9 786.572 88.4192   1
   0  -5 -10 5055.43 207.202   3
   0   5  10 4931.87 221.660   1
   0   5  10 5113.90 228.561   4
   0   5  11 2044.09 147.216   1
   0  -5 -11 2110.39 137.756   3
   0   5  11 2228.73 157.417   4
   0   5  12 6584.97 275.289   4
   0  -5 -12 6198.89 195.837   5
   0  -5 -12 6046.03 236.950   3
   0   5  12 5820.40 230.034   6
   0  -5 -13 1097.25 81.8275   5
   0   5  13 1159.16 122.776   4
   0   5  13 730.508 83.2435   6
   0  -5 -13 948.112 97.7095   3
   0  -5 -14 1562.90 94.7149   5
   0   5  14 1323.47 116.796   6
   0   5  14 1759.95 154.657   4
   0  -5 -15 79.8835 23.3763   5
   0   5  15 101.387 37.2792   6
   0   5  15 216.962 61.3290   4
   0   5  16 69.7487 55.2778   4
   0   5  17 28.2153 38.8496   4
   0   5  18 14.7001 35.7612   4
   0   5  19 110.216 58.2650   4
   0   5  20 1029.56 145.165   4
   0   5  21 79.2544 45.0672   4
   0   5  22 1959.14 197.037   4
   0   6 -23 377.885 100.674   6
   0   6 -22 1370.58 172.821   6
   0   6 -21 435.315 100.544   6
   0   6 -20 148.582 67.3239   6
   0   6 -19 647.355 114.555   6
   0   6 -18 84.7811 51.8715   6
   0  -6  17 295.711 39.1017   1
   0   6 -17 254.102 75.7246   6
   0  -6  16 694.591 60.2923   1
   0   6 -16 521.441 56.0791   4
   0   6 -16 731.166 111.116   6
   0  -6  15 132.162 31.1126   1
   0   6 -15 88.6046 27.3168   4
   0   6 -15-7.23922 44.2026   6
   0   6 -14 7520.35 216.954   1
   0  -6  14 8313.04 217.974   1
   0   6 -14 8233.52 351.910   6
   0   6 -14 7631.23 204.284   4
   0   6 -13 750.568 69.6407   1
   0   6 -13 720.168 63.1828   4
   0  -6  13 754.793 67.9695   1
   0   6 -13 657.535 101.991   6
   0   6 -12 7449.77 199.964   4
   0   6 -12 6660.86 299.045   6
   0  -6  12 7537.35 215.809   1
   0   6 -12 7420.95 220.050   1
   0   6 -11 1194.84 89.2788   1
   0  -6  11 1191.13 88.1441   1
   0   6 -11 1206.21 123.352   6
   0   6 -11 1147.51 80.7605   4
   0   6 -10 2539.94 175.866   6
   0   6 -10 2686.62 122.466   4
   0   6 -10 2626.18 133.996   1
   0  -6  10 2757.72 132.281   1
   0   6  -9 192.214 40.8259   1
   0  -6   9 252.777 44.4960   1
   0  -6   8 319.351 47.1458   1
   0   6  -8 318.967 49.7910   1
   0   6  -7 540.837 64.1237   1
   0  -6   7 465.017 57.7652   1
   0  -6   6 637.638 68.5176   1
   0   6  -6 676.879 72.6733   1
   0   6  -5 24.2728 23.5208   1
   0  -6   5 37.8108 27.9374   1
   0   6  -4 3912.47 175.585   1
   0  -6   4 3917.64 171.147   1
   0   6  -3 6789.20 230.998   1
   0  -6   3 6921.99 229.558   1
   0  -6   2 6699.30 228.792   1
   0   6  -2 6690.56 231.787   1
   0  -6   1 14402.6 339.307   1
   0   6  -1 13454.5 331.147   1
   0   6   0 2275.07 138.278   1
   0  -6   0 2324.50 139.612   1
   0   6   1 3543.91 175.415   1
   0  -6  -1 3746.22 178.346   1
   0   6   1 4180.20 181.434   4
   0  -6  -2 33.2636 20.7762   1
   0   6   2 47.8072 27.6145   1
   0   6   2 64.6523 27.4515   4
   0   6   3 75.0906 23.2690   1
   0   6   3 78.0203 26.9796   4
   0   6   4 825.016 89.1976   1
   0   6   4 927.836 91.2989   4
   0   6   5 63.6456 31.8378   1
   0   6   5 50.5487 34.0304   4
   0   6   6 318.542 58.7196   4
   0   6   6 312.188 60.7222   1
   0  -6  -6 337.827 36.4379   2
   0  -6  -7 2782.85 157.755   3
   0  -6  -7 2739.70 101.320   2
   0   6   7 2970.55 175.209   4
   0   6   8 87.1498 35.7577   4
   0  -6  -8 145.518 49.3493   3
   0  -6  -9 10274.3 314.482   3
   0   6   9 11087.9 354.120   4
   0   6  10 475.236 81.7782   4
   0  -6 -10 378.267 61.1034   3
   0  -6 -11 4376.22 212.346   3
   0   6  11 5056.74 250.159   4
   0   6  12 208.154 59.4764   4
   0  -6 -12 185.068 48.8285   3
   0   6  13 377.087 80.1172   4
   0   6  13 226.168 51.3716   6
   0  -6 -13 202.050 51.0872   3
   0   6  14 5.10621 30.1165   4
   0   6  14 1.27541 18.8050   6
   0  -6 -14 31.4157 21.9387   3
   0   6  15 78.3114 43.7540   4
   0   6  16 36.9512 37.6333   4
   0   6  17 172.793 64.6409   4
   0   6  18 343.607 85.7899   4
   0   6  19 1366.30 169.148   4
   0   6  20 1622.66 190.991   4
   0   7 -21 199.247 76.1149   6
   0   7 -20 690.771 121.124   6
   0   7 -19 747.857 128.749   6
   0   7 -18-1.16556 38.4857   6
   0   7 -17 1806.73 186.863   6
   0  -7  17 1959.77 109.617   1
   0   7 -16 2438.24 210.966   6
   0  -7  16 2526.00 128.153   1
   0  -7  15 2998.00 144.423   1
   0   7 -15 2816.60 223.643   6
   0  -7  14 3641.78 162.238   1
   0   7 -14 3169.88 227.951   6
   0   7 -14 3160.55 154.652   1
   0   7 -14 3076.55 138.053   4
   0   7 -13 3171.18 142.010   4
   0  -7  13 3422.39 160.124   1
   0   7 -13 3151.07 221.302   6
   0   7 -13 3102.10 155.260   1
   0   7 -12 222.438 67.1338   6
   0  -7  12 271.669 49.5564   1
   0   7 -12 291.769 50.8303   1
   0   7 -12 223.659 39.8515   4
   0   7 -11 639.366 75.7256   1
   0   7 -11 687.000 68.8946   4
   0  -7  11 675.509 73.8235   1
   0   7 -11 744.863 109.134   6
   0   7 -10 768.400 109.622   6
   0  -7  10 865.541 85.1625   1
   0   7 -10 822.108 85.6259   1
   0  -7   9 1250.66 101.954   1
   0   7  -9 1149.72 100.007   1
   0   7  -8 48.4337 26.4818   1
   0  -7   8 92.7564 31.3361   1
   0  -7   7 197.162 44.1607   1
   0   7  -7 250.561 52.4686   1
   0   7  -6 3016.78 166.249   1
   0  -7   6 3032.43 161.718   1
   0  -7   5 100.803 36.9450   1
   0   7  -5 84.0233 33.6387   1
   0   7  -4 12142.8 335.881   1
   0  -7   4 12231.4 328.984   1
   0  -7   3 92.2070 33.9354   1
   0   7  -3 30.4499 26.1175   1
   0   7  -2 6607.95 251.118   1
   0  -7   2 6959.86 253.790   1
   0  -7   1 33.8266 23.9117   1
   0   7  -1-0.12574 20.8115   1
   0  -7   0 416.846 69.9411   1
   0   7   0 482.986 66.7732   4
   0   7   0 443.591 69.6482   1
   0  -7  -1 335.888 61.3378   1
   0   7   1 359.699 60.8742   4
   0   7   1 322.246 55.7916   1
   0   7   2 52.8056 26.5572   4
   0   7   3 64.5540 26.2674   4
   0   7   4 1229.56 114.958   4
   0   7   5 744.755 92.5728   4
   0  -7  -6 5595.07 154.894   2
   0   7   6 5888.02 259.772   4
   0   7   7 3932.23 216.378   4
   0  -7  -7 3728.28 123.854   2
   0  -7  -7 3958.18 206.697   3
   0  -7  -8 3659.43 198.899   3
   0   7   8 3932.19 219.342   4
   0  -7  -9 1925.43 149.982   3
   0   7   9 1923.15 159.791   4
   0  -7 -10 1555.12 136.328   3
   0   7  10 1903.69 164.834   4
   0  -7 -11 236.724 53.3291   3
   0   7  11 256.965 68.4012   4
   0   7  12 100.319 50.4007   4
   0  -7 -13 94.9376 32.9546   5
   0   7  13 48.6576 40.3906   4
   0   7  14-46.8507 59.7029   4
   0  -7 -14 41.6925 24.7497   5
   0   7  15 108.883 50.3991   4
   0   7  16 402.657 95.8763   4
   0   7  17 1785.22 192.741   4
   0   7  18 303.732 86.2813   4
   0   8 -20 558.823 121.875   6
   0   8 -19 1871.81 206.957   6
   0   8 -18 135.543 60.1422   6
   0   8 -17 4632.68 308.315   6
   0  -8  16 89.8978 35.1061   1
   0   8 -16 56.7840 44.9902   6
   0  -8  15 4085.48 185.929   1
   0   8 -15 3527.83 259.071   6
   0   8 -14 0.23359 32.9100   6
   0  -8  14 30.3106 27.0314   1
   0  -8  13 598.470 74.0058   1
   0   8 -13 642.858 111.629   6
   0   8 -13 459.625 60.0160   4
   0   8 -13 428.399 66.3882   1
   0  -8  12 1137.93 102.872   1
   0   8 -12 838.830 80.7675   4
   0   8 -12 985.868 128.055   6
   0   8 -12 908.978 98.0588   1
   0   8 -11 28.8500 28.5791   1
   0  -8  11 13.2127 22.5237   1
   0   8 -11 66.5557 41.1844   6
   0   8 -10 651.539 83.3753   1
   0  -8  10 834.700 89.4878   1
   0   8  -9 1820.40 139.920   1
   0  -8   9 1980.59 138.016   1
   0   8  -8 31.5888 24.5393   1
   0  -8   8 97.5608 35.6258   1
   0  -8   7 9166.14 301.008   1
   0   8  -7 8588.77 302.375   1
   0  -8   6 3041.78 175.885   1
   0   8  -6 2703.44 171.358   1
   0  -8   5 6832.35 267.001   1
   0   8  -5 5933.12 252.851   1
   0  -8   4 921.610 100.537   1
   0  -8   3 1640.48 133.675   1
   0   8  -2 844.954 90.9006   4
   0  -8   2 735.062 91.1530   1
   0   8  -1 84.2317 36.3050   4
   0  -8   1 52.6265 32.7050   1
   0  -8   0 2252.04 161.878   1
   0   8   0 2245.04 150.402   4
   0   8   1 117.540 36.3389   4
   0   8   2 17.2442 22.1882   4
   0   8   3 426.767 69.5266   4
   0   8   4 5026.73 245.995   4
   0   8   5 651.326 92.8754   4
   0  -8  -6 6286.79 174.344   2
   0   8   6 6957.02 300.311   4
   0   8   7 21.4983 36.9694   4
   0  -8  -7 54.3292 18.4055   2
   0   8   8 761.588 104.710   4
   0   8   9 8.31517 26.7738   4
   0   8  10 202.415 62.2597   4
   0   8  11 112.235 48.4493   4
   0   8  12 27.2240 40.2197   4
   0   8  13 19.3610 33.9621   4
   0   8  14 1508.01 174.354   4
   0   8  15 347.157 98.1247   4
   0   8  16 3322.38 268.027   4
   0   9 -18 1723.97 204.010   6
   0   9 -17 117.828 61.9546   6
   0   9 -16 642.370 114.738   6
   0   9 -15-56.2514 48.0950   6
   0  -9  15 20.3499 23.5199   1
   0   9 -14 196.532 73.9434   6
   0  -9  14 113.400 35.9860   1
   0  -9  13 194.756 48.8329   1
   0   9 -13 270.005 75.1255   6
   0   9 -12 499.072 97.8910   6
   0  -9  12 474.725 74.2883   1
   0  -9  11 246.215 59.8290   1
   0   9 -11 240.919 66.6086   6
   0  -9  10 687.431 90.1331   1
   0  -9   9 3958.02 211.717   1
   0  -9   8 786.860 99.0103   1
   0  -9   7 5448.71 252.527   1
   0  -9   6 643.692 90.6767   1
   0  -9   5 3137.71 195.872   1
   0  -9   4 11.2950 26.4961   1
   0  -9   3 22.2060 39.2611   1
   0   9  -3 66.3690 28.0775   4
   0  -9   2 324.634 68.2051   1
   0   9  -2 251.886 55.2511   4
   0   9  -1 157.826 41.9299   4
   0   9   0 124.998 43.9514   4
   0   9   1 4170.09 224.505   4
   0   9   2 89.0857 39.3209   4
   0   9   3 8777.69 339.819   4
   0   9   4 678.718 104.030   4
   0   9   5 4553.22 254.328   4
   0   9   6 118.700 54.5140   4
   0   9   7 167.244 56.9402   4
   0   9   8 461.306 88.8132   4
   0   9   9 48.3916 42.1150   4
   0   9  10 194.831 62.4468   4
   0   9  11 236.245 66.6212   4
   0   9  12 700.972 119.596   4
   0   9  13 891.543 136.994   4
   0  10 -16 2.77015 46.4127   6
   0  10 -15 979.699 151.624   6
   0  10 -14 182.967 79.9491   6
   0 -10  13 328.261 69.0794   1
   0  10 -13 415.091 104.829   6
   0  10 -12 2371.94 220.719   6
   0 -10  12 2374.53 173.541   1
   0  10 -11 98.4990 64.5710   6
   0 -10  11 21.7563 32.2821   1
   0 -10  10 4382.61 239.737   1
   0 -10   9 298.871 68.6232   1
   0 -10   8 2001.81 164.272   1
   0 -10   7 27.7969 27.4939   1
   0  10  -6 383.201 66.9700   4
   0 -10   6 447.999 79.5453   1
   0  10  -5 198.344 48.9883   4
   0  10  -4 150.057 47.0258   4
   0  10  -3 63.5640 32.1778   4
   0  10  -2 1461.81 135.425   4
   0  10  -1 702.337 95.5204   4
   0  10   0 3328.53 212.428   4
   0  10   1 4179.15 242.683   4
   0  10   2 2121.18 176.295   4
   0  10   3 1675.30 163.529   4
   0  10   4 500.523 91.1126   4
   0  10   5 28.1965 32.1551   4
   0  10   6 201.727 62.0795   4
   0  10   7 69.3083 48.7866   4
   0  10   8 212.245 62.6160   4
   0  10   9 575.995 108.978   4
   0  10  10 159.726 63.6324   4
   0  11 -13 1972.74 213.422   6
   0  11 -12 1559.32 189.674   6
   0  11 -11 1737.61 142.047   4
   0  11 -11 1811.84 196.078   6
   0  11 -10 521.613 79.3797   4
   0  11  -9 752.399 97.7074   4
   0  11  -8 121.348 44.3827   4
   0  11  -7 603.530 88.9897   4
   0  11  -6 62.6784 33.7847   4
   0  11  -5 531.017 86.0239   4
   0  11  -4 410.909 76.1640   4
   0  11  -3 492.592 87.1605   4
   0  11  -2 3514.84 225.650   4
   0  11  -1 332.712 76.0231   4
   0  11   0 3736.23 241.727   4
   0  11   1 93.8181 50.9688   4
   0  11   2 849.411 120.718   4
   0  11   3 104.305 44.5857   4
   0  11   4-15.6098 37.1227   4
   0  11   5 394.059 90.4227   4
   0  11   6 173.118 66.3674   4
   0  11   7 110.098 59.8932   4
   0  12 -10 721.652 133.512   6
   0  12  -9 42.8925 30.5517   4
   0  12  -8 782.652 105.732   4
   0  12  -7 214.108 59.9273   4
   0  12  -6 93.7386 40.5247   4
   0  12  -5 1682.68 161.959   4
   0  12  -4 246.162 66.9953   4
   0  12  -3 2712.02 209.875   4
   0  12  -2 336.526 78.8851   4
   0  12  -1 1019.13 133.593   4
   0  12   0 82.8737 48.8979   4
   0  12   1 64.2963 38.3329   4
   0  12   2 298.347 80.9925   4
   0  12   3 86.3141 47.8553   4
   0  13  -7 659.618 107.159   4
   0  13  -6 569.656 100.420   4
   0  13  -5 1277.67 149.855   4
   0  13  -4 679.860 111.393   4
   0  13  -3 672.678 112.263   4
   0  13  -2 331.762 81.6434   4
   0  13  -1 25.8030 31.6160   4
  -1  13   1 422.061 92.4961   4
  -1  13   0 228.733 68.9095   4
  -1  13  -1-13.7687 39.5260   4
  -1  13  -2 384.493 86.1545   4
  -1  13  -3 73.2120 40.4908   4
  -1  13  -4 192.837 58.3232   4
  -1  13  -5 877.864 119.821   4
  -1  13  -6 22.2957 58.6341   6
  -1  12   5 229.163 86.5785   4
  -1  12   4 1803.68 188.302   4
  -1  12   3 424.547 93.5046   4
  -1  12   2-5.85465 29.4578   4
  -1  12   1 302.632 75.6325   4
  -1  12   0 9.00844 28.8614   4
  -1  12  -1 140.900 53.5816   4
  -1  12  -2 329.557 75.7218   4
  -1  12  -3 601.288 96.2564   4
  -1  12  -4 2110.41 173.486   4
  -1  12  -5 1646.35 153.199   4
  -1  12  -6 1073.60 122.377   4
  -1  12  -7 1279.07 170.848   6
  -1  12  -7 974.180 115.397   4
  -1  12  -8 18.3245 22.0331   4
  -1  12  -8 2.23020 47.6827   6
  -1  12  -9 517.001 111.743   6
  -1  12 -10 365.757 100.743   6
  -1  12 -11 317.748 100.361   6
  -1  11   8 1248.15 161.322   4
  -1  11   7 1745.24 185.570   4
  -1  11   6 863.820 128.783   4
  -1  11   5 17.8671 33.6845   4
  -1  11   4 116.988 58.9262   4
  -1  11   3 325.873 72.7060   4
  -1  11   2 86.4098 38.7090   4
  -1  11   1 86.4991 44.3531   4
  -1  11   0 1316.53 138.469   4
  -1  11  -1 171.532 56.2297   4
  -1  11  -2 4119.49 235.337   4
  -1  11  -3 811.201 108.437   4
  -1  11  -4 5122.08 254.588   4
  -1  11  -5 21.4116 31.8329   4
  -1  11  -6 848.377 101.264   4
  -1  11  -7 580.505 82.4893   4
  -1  11  -8 39.8185 51.5320   6
  -1  11  -8 75.4282 36.1989   4
  -1  11  -9 411.833 97.7625   6
  -1  11  -9 467.781 71.5329   4
  -1  11 -10 182.753 76.4244   6
  -1  11 -10 151.485 44.6497   4
  -1  11 -11 240.896 80.2869   6
  -1  11 -12 1696.72 195.031   6
  -1  11 -13 573.426 118.226   6
  -1  11 -14 2303.95 234.447   6
  -1  10  11 3152.97 257.805   4
  -1  10  10 526.298 113.024   4
  -1  10   9 2464.38 214.338   4
  -1  10   8 103.593 59.1773   4
  -1  10   7 547.194 104.794   4
  -1  10   6 182.989 59.6610   4
  -1  10   5 53.0145 36.6221   4
  -1  10   4 496.463 90.2412   4
  -1  10   3 115.631 51.0448   4
  -1  10   2 58.8226 35.0877   4
  -1  10   1 3253.87 206.472   4
  -1  10   0 238.503 62.9844   4
  -1  10  -1 6097.98 272.620   4
  -1  10  -2 286.324 62.6394   4
  -1  10  -3 2815.09 180.016   4
  -1  10  -4 634.825 84.3474   4
  -1  10  -5 170.753 45.2386   4
  -1  10  -6 114.164 40.0839   4
  -1  10  -7 578.086 77.1198   4
  -1  10  -8 337.676 82.5127   6
  -1  10  -8 220.647 47.9218   4
  -1  10  -9 190.001 66.7335   6
  -1  10  -9 159.320 40.3388   4
  -1  10 -10 1789.74 182.450   6
  -1  10 -10 1909.36 127.552   4
  -1  10 -11 1491.46 110.830   4
  -1  10 -11 1629.70 177.243   6
  -1  10 -12 2765.93 235.095   6
  -1  10 -13 744.176 130.193   6
  -1  10 -14 1652.14 192.172   6
  -1  10 -15 76.1651 58.4605   6
  -1  10 -16 201.645 79.2569   6
  -1   9  14 2359.41 226.775   4
   1  -9 -13 62.7908 39.4657   5
  -1   9  13 73.3757 62.6836   4
  -1   9  12 4323.00 291.580   4
  -1   9  11 392.922 86.7196   4
  -1   9  10 805.505 122.322   4
  -1   9   9 138.973 55.5005   4
  -1   9   8-34.8783 47.6969   4
  -1   9   7 65.5099 34.4521   4
  -1   9   6 97.7313 38.3482   4
  -1   9   5 154.452 51.1262   4
  -1   9   4 516.647 84.4206   4
  -1   9   3 2509.40 178.224   4
  -1   9   2 2143.60 162.864   4
  -1   9   1 3726.28 207.206   4
  -1   9   0 813.021 97.7136   4
  -1   9  -1 1737.14 136.121   4
  -1   9  -2 139.023 41.1954   4
  -1   9  -3 315.750 58.2666   4
  -1   9  -4 1237.55 106.072   4
  -1   9  -5 200.692 45.0893   4
  -1   9  -6 1091.26 97.9563   4
  -1   9  -7 2244.90 135.235   4
  -1   9  -8 95.8746 53.3196   6
  -1   9  -8 75.6179 30.9827   4
  -1   9  -9 6076.69 311.114   6
  -1   9  -9 6365.70 220.490   4
  -1   9 -10 12.3155 23.6431   1
  -1   9 -10 29.9205 20.9770   4
  -1   9 -10 43.8998 41.6353   6
  -1   9 -11 5699.50 312.996   6
  -1   9 -11 4824.58 225.604   1
  -1   9 -12 197.319 64.4511   6
  -1   9 -13 579.579 107.612   6
  -1   9 -14 474.145 99.2490   6
  -1   9 -15-6.25973 34.3546   6
  -1   9 -16 653.375 123.829   6
  -1   9 -17-0.14784 40.6343   6
  -1   9 -18 592.509 118.728   6
  -1   8  16 894.859 145.927   4
  -1   8  15 2120.84 209.207   4
  -1   8  14 2923.50 238.110   4
   1  -8 -14 2441.60 164.470   5
   1  -8 -13 1174.97 115.541   5
  -1   8  13 1541.61 171.884   4
  -1   8  12 1353.64 153.707   4
  -1   8  11-10.9727 33.4176   4
   1  -8 -10 47.3791 33.7418   3
  -1   8  10 14.9514 30.4690   4
  -1   8   9 55.5540 31.2193   4
   1  -8  -9 198.828 57.3613   3
   1  -8  -8 158.367 61.2369   3
  -1   8   8 37.3438 39.0641   4
  -1   8   7 45.1901 39.2207   4
  -1   8   6 2835.73 187.285   4
   1  -8  -6 2491.57 77.1613   2
  -1   8   5 539.732 89.0501   4
  -1   8   4 8951.03 317.558   4
  -1   8   3 136.346 47.1485   4
  -1   8   2 6548.86 259.062   4
  -1   8   1 145.531 36.3222   4
  -1   8   0 183.915 46.0162   4
  -1   8  -1 339.654 56.7137   4
  -1   8  -2 126.931 35.0888   4
  -1   8  -3 728.729 89.3209   1
  -1   8  -3 826.045 82.6415   4
  -1   8  -4 98.1891 32.9750   4
  -1   8  -4 84.8898 30.0859   1
  -1   8  -5 207.173 47.9490   1
  -1   8  -5 287.779 49.4056   4
  -1   8  -6 1525.17 109.073   4
  -1   8  -6 5190.86 227.805   1
  -1   8  -7 2729.05 163.805   1
  -1   8  -8 4241.41 240.343   6
  -1   8  -8 3862.21 191.643   1
  -1   8  -9 2327.73 184.513   6
  -1   8  -9 2310.10 147.406   1
  -1   8 -10 298.897 52.3950   1
  -1   8 -10 470.286 88.5566   6
  -1   8 -11 1322.05 150.169   6
  -1   8 -11 1156.73 102.014   1
  -1   8 -12 342.783 46.1030   4
  -1   8 -12 297.376 73.3404   6
  -1   8 -12 383.768 57.9909   1
  -1   8 -13 444.629 94.9656   6
  -1   8 -13 323.499 52.4126   1
  -1   8 -14 462.367 91.0026   6
  -1   8 -15 876.579 128.953   6
  -1   8 -16 47.1325 45.4724   6
  -1   8 -17 2962.13 246.502   6
  -1   8 -18 203.809 86.4239   6
  -1   8 -19 3463.31 276.458   6
  -1   7  18 218.478 83.7220   4
  -1   7  17 2969.07 249.279   4
  -1   7  16 391.615 98.0305   4
   1  -7 -15 2891.39 163.419   5
  -1   7  15 3083.29 238.889   4
   1  -7 -14-33.0270 25.0791   5
  -1   7  14 6.10207 40.7639   4
   1  -7 -13 27.6823 19.9050   5
  -1   7  13 61.8191 42.9493   4
  -1   7  12 36.2047 28.2007   4
   1  -7 -12-75.5834 40.9834   3
   1  -7 -11 66.2321 28.3378   3
  -1   7  11 120.817 45.9735   4
  -1   7  10 86.7882 39.1997   4
   1  -7 -10 64.5849 33.4114   3
   1  -7  -9 195.700 53.0932   3
  -1   7   9 160.659 50.3405   4
  -1   7   8 634.539 92.3963   4
   1  -7  -8 677.529 88.8988   3
  -1   7   7 6171.55 263.255   4
  -1   7   6 1905.43 145.343   4
   1  -7  -6 1687.07 58.2737   2
  -1   7   5 9382.03 307.400   4
  -1   7   4 2109.66 144.427   4
  -1   7   3 1633.59 124.403   4
  -1   7   2 456.055 70.0762   1
  -1   7   2 655.843 77.9672   4
  -1   7   1 158.377 40.0729   1
  -1   7   1 163.542 42.2742   4
  -1   7   0 42.7318 25.2229   4
  -1   7   0 28.0229 16.7207   1
  -1   7  -1 139.054 38.2693   1
  -1   7  -1 221.901 43.2534   4
  -1   7  -2 1222.23 106.275   1
  -1   7  -3 728.784 81.6108   1
  -1   7  -4 7288.41 250.758   1
  -1   7  -5 3129.80 162.820   1
  -1   7  -6 8078.50 257.836   1
  -1   7  -7 1125.75 115.785   6
  -1   7  -7 1085.38 95.6006   1
  -1   7  -8 3648.37 169.658   1
  -1   7  -8 3429.87 205.953   6
  -1   7  -9 118.729 47.1923   6
  -1   7  -9 172.311 39.9587   1
  -1   7 -10 127.307 53.7755   6
  -1   7 -10 25.9569 16.8880   1
  -1   7 -11 719.800 59.6092   4
  -1   7 -11 667.969 69.2642   1
  -1   7 -11 735.493 108.084   6
  -1   7 -12 107.426 25.0787   4
  -1   7 -12 105.733 57.7444   6
  -1   7 -12 68.9066 25.5475   1
  -1   7 -13 336.636 38.0671   4
  -1   7 -13 290.775 73.4990   6
  -1   7 -13 297.428 44.1707   1
  -1   7 -14 1768.89 83.8816   4
  -1   7 -14 1748.72 169.565   6
  -1   7 -14 1778.34 102.135   1
  -1   7 -15 90.3493 59.3719   6
  -1   7 -16 4434.38 284.175   6
  -1   7 -17 446.321 98.4672   6
  -1   7 -18 2181.69 210.440   6
  -1   7 -19 547.857 113.875   6
  -1   7 -20 72.8056 56.9892   6
  -1   7 -21 629.702 127.708   6
  -1   6  20 1845.13 197.846   4
  -1   6  19 495.938 102.009   4
  -1   6  18 2651.69 227.832   4
  -1   6  17 457.500 97.9859   4
   1  -6 -16 379.787 55.4607   5
  -1   6  16 442.856 96.4557   4
  -1   6  15 77.4650 54.1146   4
   1  -6 -15 115.573 37.0349   5
   1  -6 -14 137.417 36.0207   5
  -1   6  14 203.195 64.0346   4
   1  -6 -14 103.417 32.8727   3
  -1   6  14 108.314 34.5350   6
  -1   6  13 90.8296 44.3875   4
  -1   6  13 53.1329 28.0486   6
   1  -6 -13 74.9580 29.4605   5
   1  -6 -13 71.7167 31.7175   3
  -1   6  12 48.3454 38.5776   4
   1  -6 -12 73.1519 33.0939   5
   1  -6 -12 4.03703 19.3668   3
   1  -6 -11 149.496 35.2617   3
  -1   6  11 320.153 71.4548   4
  -1   6  10 1868.24 151.334   4
   1  -6 -10 1769.18 120.016   3
   1  -6  -9 7615.83 244.353   3
  -1   6   9 7714.37 289.876   4
  -1   6   8 2123.19 148.635   4
   1  -6  -8 2499.43 139.693   3
  -1   6   7 9449.05 300.436   4
  -1   6   7 9118.26 304.977   1
  -1   6   6 848.265 89.6219   4
  -1   6   6 830.561 93.7356   1
  -1   6   5 3568.44 174.533   4
  -1   6   5 3780.29 188.935   1
  -1   6   4-9.77474 17.6308   1
  -1   6   4-11.8990 18.8843   4
  -1   6   3 143.065 36.1609   4
  -1   6   3 165.267 44.7494   1
  -1   6   2 186.254 43.4977   1
  -1   6   2 200.812 42.0466   4
  -1   6   1 78.3554 31.9741   1
  -1   6   0 77.6478 31.9141   1
  -1   6  -1 6672.61 223.318   1
  -1   6  -2 70.4639 22.1198   1
  -1   6  -3 18405.6 361.320   1
  -1   6  -3 18894.8 324.910   4
  -1   6  -4 457.669 58.0054   1
   1  -6   5 10871.5 266.515   1
  -1   6  -5 10804.6 272.293   1
   1  -6   6 771.526 71.1080   1
  -1   6  -6 711.251 71.8764   1
   1  -6   7 27.9779 14.8544   1
  -1   6  -7 21.4046 14.8733   1
  -1   6  -7 42.4487 32.9306   6
  -1   6  -8 45.9738 21.3551   1
  -1   6  -8 51.0582 33.5562   6
   1  -6   8 39.4427 19.5209   1
  -1   6  -9 309.738 64.2370   6
  -1   6  -9 373.306 48.5798   1
   1  -6   9 383.443 47.0523   1
  -1   6 -10 185.258 35.5408   1
  -1   6 -10 162.797 50.5931   6
  -1   6 -10 186.755 29.7282   4
   1  -6  10 171.313 31.0296   1
  -1   6 -11 140.545 23.7699   4
  -1   6 -11 164.056 31.7862   1
  -1   6 -11 196.379 57.8132   6
  -1   6 -12 1823.26 96.2083   1
  -1   6 -12 1668.05 154.653   6
  -1   6 -12 1877.76 80.2659   4
  -1   6 -13 3739.55 235.531   6
  -1   6 -13 3761.99 113.660   4
  -1   6 -13 3796.04 133.338   1
  -1   6 -14 4265.52 122.601   4
  -1   6 -14 4282.27 254.823   6
  -1   6 -15 1892.79 83.2469   4
  -1   6 -15 2150.74 186.216   6
  -1   6 -16 2505.81 204.530   6
  -1   6 -17 12.3736 36.7933   6
  -1   6 -18 426.258 91.3070   6
  -1   6 -19 272.253 81.9739   6
  -1   6 -20 104.544 47.7421   6
  -1   6 -21 532.981 106.428   6
  -1   6 -22 577.533 111.121   6
  -1   5  22 1382.05 166.666   4
  -1   5  21 953.407 138.314   4
  -1   5  20 1663.10 173.079   4
  -1   5  19 364.331 81.3001   4
  -1   5  18 600.256 104.977   4
  -1   5  17-30.2054 32.3346   4
  -1   5  16 52.9309 23.5502   6
  -1   5  16 61.6533 50.8845   4
  -1   5  15 34.1658 24.2692   6
  -1   5  15 33.6672 40.5061   4
  -1   5  14-16.7077 39.7035   4
  -1   5  13 33.0664 36.5105   4
   1  -5 -13-53.6538 31.3238   3
  -1   5  12 3597.34 206.218   4
   1  -5 -12 3047.95 149.544   3
  -1   5  11 197.680 52.3218   4
  -1   5  11 222.203 57.9174   1
   1  -5 -11 217.491 44.8562   3
   1  -5 -10 10948.1 269.086   3
  -1   5  10 10517.9 328.531   1
  -1   5  10 10954.1 334.797   4
   1  -5  -9 82.3566 24.6679   3
  -1   5   9 111.102 41.3067   1
  -1   5   9 125.169 39.1334   4
  -1   5   8 8008.28 271.691   1
   1  -5  -8 8295.46 226.366   3
  -1   5   8 7985.79 265.972   4
  -1   5   7 666.942 74.7379   4
   1  -5  -7 923.891 79.6543   3
  -1   5   7 813.525 85.9513   1
  -1   5   6 33.8946 25.4822   1
  -1   5   5-6.16953 16.0030   1
   1  -5  -5 25.8455 8.50496   2
  -1   5   4 55.9854 20.7425   1
  -1   5   3 138.624 35.0355   1
  -1   5   2 499.788 60.5734   1
  -1   5   1 1656.05 105.144   1
  -1   5   1 1700.05 100.501   4
  -1   5   0 10929.1 242.086   4
  -1   5   0 10586.8 258.741   1
  -1   5  -1 8481.32 206.100   4
  -1   5  -1 8209.27 222.829   1
  -1   5  -2 11821.2 232.854   4
  -1   5  -2 11174.4 256.185   1
  -1   5  -3 8618.69 192.379   4
  -1   5  -3 8114.83 213.733   1
  -1   5  -4 1193.81 80.9813   1
   1  -5   4 1166.16 79.1300   1
   1  -5   5 1268.02 81.9524   1
  -1   5  -5 1393.30 87.7142   1
  -1   5  -6 421.403 62.8013   6
   1  -5   6 567.424 53.8006   1
  -1   5  -6 577.284 56.0883   1
  -1   5  -7 214.706 51.6031   6
   1  -5   7 185.223 31.1185   1
  -1   5  -7 226.560 34.4079   1
  -1   5  -8 197.289 33.8362   1
   1  -5   8 199.740 31.8536   1
  -1   5  -8 165.041 45.5475   6
  -1   5  -9 1623.43 83.9440   1
   1  -5   9 1548.78 81.4905   1
  -1   5  -9 1518.42 126.555   6
  -1   5  -9 1550.59 67.7460   4
   1  -5  10 188.720 29.6253   1
  -1   5 -10 149.861 48.7585   6
  -1   5 -10 194.335 30.2214   1
  -1   5 -10 202.066 26.1891   4
  -1   5 -11 7918.94 148.460   4
  -1   5 -11 7868.62 171.758   1
  -1   5 -11 7137.87 292.584   6
  -1   5 -12 454.045 73.2240   6
  -1   5 -12 426.285 39.0373   1
  -1   5 -12 392.274 34.0608   4
  -1   5 -13 9903.20 184.398   4
  -1   5 -13 10496.9 374.687   6
  -1   5 -14 23.7094 10.9460   4
  -1   5 -14 34.2671 31.4750   6
  -1   5 -15 2428.07 191.100   6
  -1   5 -15 2348.24 88.3699   4
  -1   5 -16 473.488 87.8121   6
  -1   5 -16 504.578 40.9451   4
  -1   5 -17 118.660 56.8547   6
  -1   5 -18 328.075 83.0413   6
  -1   5 -19-10.5490 35.6392   6
  -1   5 -20 399.324 96.6784   6
  -1   5 -21 1357.59 163.624   6
  -1   5 -22 936.569 143.996   6
  -1   5 -23 2459.86 234.480   6
  -1   4  24 92.4746 57.4437   4
  -1   4  23 2570.01 217.670   4
  -1   4  22 52.1517 34.9775   4
  -1   4  21 1796.43 175.141   4
  -1   4  20 84.4831 49.5236   4
  -1   4  19 38.4019 36.5883   4
  -1   4  18 87.1163 46.8253   4
  -1   4  18 46.8354 25.7766   2
  -1   4  17 11.6544 21.7755   6
  -1   4  17 31.8644 23.1533   2
  -1   4  17 15.5856 38.6460   4
  -1   4  16-2.14553 17.8957   6
  -1   4  16 42.9408 31.7512   4
  -1   4  16 50.9033 24.1582   2
  -1   4  15 1093.85 76.5676   2
  -1   4  15 869.192 85.2602   6
  -1   4  15 925.117 113.286   4
  -1   4  14 725.104 100.322   4
  -1   4  14 910.230 66.1407   2
  -1   4  14 659.961 86.8172   1
   1  -4 -13 7049.99 206.094   5
  -1   4  13 7360.04 172.437   2
  -1   4  13 6935.48 268.628   1
  -1   4  13 7104.18 287.207   4
  -1   4  12 3308.44 186.312   4
  -1   4  12 3318.31 180.776   1
  -1   4  12 3295.53 146.180   6
   1  -4 -12 3249.34 140.670   5
  -1   4  11 7573.77 213.160   6
  -1   4  11 7934.17 277.906   4
   1  -4 -11 7718.68 280.114   4
  -1   4  11 7879.93 269.572   1
   1  -4 -11 8110.74 221.348   3
   1  -4 -11 7819.99 218.318   5
  -1   4  10 2146.72 141.422   4
   1  -4 -10 1988.67 137.436   4
  -1   4  10 1851.32 101.827   6
   1  -4 -10 1940.11 103.606   3
   1  -4 -10 1920.04 108.502   5
  -1   4  10 2059.51 134.436   1
   1  -4  -9 1088.46 98.2758   4
   1  -4  -9 1009.44 72.6241   3
   1  -4  -9 966.369 77.8621   5
  -1   4   9 1103.75 95.9858   1
  -1   4   9 1256.96 104.151   4
   1  -4  -8 15.7350 18.0575   3
   1  -4  -8 36.2446 18.8038   4
  -1   4   8 18.0580 17.5310   1
  -1   4   7 541.562 65.7577   1
   1  -4  -7 646.839 71.6254   4
   1  -4  -7 617.583 57.0732   3
  -1   4   6 1219.97 95.3720   1
   1  -4  -6 1210.16 93.9524   4
   1  -4  -5 19.4312 20.7442   4
  -1   4   5 23.0835 21.5368   1
  -1   4   4 1215.45 88.4553   1
   1  -4  -4 1259.83 90.0649   4
  -1   4   3 2124.80 112.523   1
  -1   4   2 12472.6 266.248   1
  -1   4   1 536.637 52.6433   4
  -1   4   1 503.587 53.0833   1
  -1   4   0 12292.0 223.831   4
  -1   4   0 11557.3 240.500   1
  -1   4  -1 168.348 30.3817   1
  -1   4  -1 187.426 29.4059   4
  -1   4  -2 3176.36 104.646   4
  -1   4  -2 3101.81 118.086   1
  -1   4  -3 660.777 53.6381   1
  -1   4  -4 104.374 23.3468   1
   1  -4   4 113.058 23.5128   1
  -1   4  -5 2332.01 132.002   6
   1  -4   5 2479.57 97.1751   1
  -1   4  -5 2462.21 98.1778   1
  -1   4  -6 143.096 25.1619   1
   1  -4   6 115.032 22.3056   1
  -1   4  -6 142.027 35.6718   6
  -1   4  -7 48.2034 16.3873   1
  -1   4  -7 66.5791 24.8220   6
   1  -4   7 75.0049 18.1744   1
  -1   4  -8 5217.71 127.717   1
  -1   4  -8 4940.63 212.232   6
   1  -4   8 5245.54 125.407   1
  -1   4  -8 5234.46 102.988   4
  -1   4  -9 1472.41 64.8600   1
   1  -4   9 1443.33 63.6688   1
  -1   4  -9 1385.65 114.277   6
  -1   4  -9 1460.96 55.3246   4
  -1   4 -10 16403.2 193.744   4
   1  -4  10 16380.5 197.681   1
  -1   4 -10 15329.6 398.929   6
  -1   4 -10 16441.0 205.354   1
  -1   4 -11 3551.70 101.734   4
  -1   4 -11 3592.96 201.800   6
  -1   4 -12 4203.32 220.471   6
  -1   4 -12 4160.63 112.257   4
  -1   4 -13 2092.33 82.0395   4
  -1   4 -13 2052.70 162.172   6
  -1   4 -14 88.2800 30.1211   6
  -1   4 -14 65.5773 19.0903   4
  -1   4 -15 288.692 65.4456   6
  -1   4 -15 316.599 34.2219   4
  -1   4 -16 192.970 62.0007   6
  -1   4 -16 159.238 28.5124   4
  -1   4 -17 217.642 61.6742   6
  -1   4 -17 218.313 31.2605   4
  -1   4 -18 64.7103 40.6363   6
  -1   4 -19 1798.95 175.429   6
  -1   4 -20 1059.56 140.042   6
  -1   4 -21 2969.03 237.990   6
  -1   4 -22 949.586 140.318   6
  -1   4 -23 2673.42 237.694   6
  -1   4 -24 54.5967 43.2170   6
   1  -4  25 155.036 58.3961   3
  -1   3  25 336.827 85.5310   4
  -1   3  24 1281.50 153.081   4
  -1   3  23 413.995 88.4323   4
  -1   3  22 397.150 85.6545   4
  -1   3  21 4.47092 28.4494   4
  -1   3  20-18.5781 35.8820   4
  -1   3  20-1.24438 22.1653   2
  -1   3  19 40.7486 27.3654   2
  -1   3  19 94.2744 47.4193   4
  -1   3  18 2.55966 21.1330   2
  -1   3  18 9.57038 21.9773   6
  -1   3  18 37.1914 43.7225   4
  -1   3  17 423.164 77.3871   4
  -1   3  17 255.109 55.3326   1
  -1   3  17 342.642 60.2690   6
  -1   3  17 366.284 52.9415   2
  -1   3  16 987.058 95.9767   6
  -1   3  16 1093.49 118.582   4
  -1   3  16 1101.33 89.8290   2
  -1   3  16 1031.49 105.101   1
  -1   3  15 6535.10 252.387   1
  -1   3  15 7367.13 219.778   2
  -1   3  15 7661.76 300.532   4
  -1   3  14 1435.73 94.1559   2
  -1   3  14 1371.02 129.009   4
  -1   3  14 1404.30 116.581   1
  -1   3  13 9256.79 222.996   2
   1  -3 -13 8763.58 298.241   4
   1  -3 -13 8718.95 210.758   5
  -1   3  13 8685.46 276.752   1
  -1   3  13 8607.29 303.104   4
  -1   3  13 8772.66 243.720   6
   1  -3 -12 338.063 42.9584   5
  -1   3  12 362.823 46.5242   6
  -1   3  12 381.844 57.9846   1
  -1   3  12 376.127 43.8535   2
  -1   3  12 466.080 72.4130   4
   1  -3 -12 392.134 68.7488   4
   1  -3 -11 1452.58 113.276   4
  -1   3  11 1423.60 90.7452   6
   1  -3 -11 1310.72 82.5906   5
  -1   3  11 1401.43 77.4873   2
  -1   3  11 1406.34 114.774   4
  -1   3  11 1456.10 108.214   1
   1  -3 -10 27.0057 16.9890   5
  -1   3  10 20.2949 25.8767   4
  -1   3  10 0.43189 15.3914   6
  -1   3  10 16.7146 11.9063   2
   1  -3 -10 6.03766 19.8190   4
  -1   3   9 376.904 55.7947   4
  -1   3   9 361.055 33.8429   2
   1  -3  -9 441.889 64.0112   4
  -1   3   9 397.144 44.5224   6
   1  -3  -9 360.935 45.7946   5
   1  -3  -9 403.250 42.2917   3
  -1   3   8 249.807 34.8789   6
   1  -3  -8 230.881 38.0672   5
   1  -3  -8 212.986 31.6526   3
  -1   3   8 244.780 25.8063   2
   1  -3  -8 217.090 42.4490   4
   1  -3  -7 37.9658 21.3622   4
   1  -3  -7 28.9163 13.9356   3
   1  -3  -6 116.651 33.0251   4
   1  -3  -6 154.302 29.1295   3
   1  -3  -5 11611.5 250.612   4
   1  -3  -4 2255.22 105.616   4
   1  -3  -3 35545.2 394.307   4
  -1   3   2 1944.17 93.5827   1
   1  -3  -2 1851.92 85.0254   4
   1  -3  -1 9769.66 182.481   4
  -1   3   1 9724.50 197.042   1
  -1   3   0 615.158 48.7360   1
  -1   3   0 581.618 43.2917   4
  -1   3  -1 222.161 26.8935   4
  -1   3  -1 192.234 27.5850   1
  -1   3  -2 26.0388 14.0348   1
  -1   3  -2 20.6907 11.2895   4
  -1   3  -3 1783.61 93.2641   6
  -1   3  -3 1895.96 74.1723   1
  -1   3  -4 89.9389 17.9500   1
  -1   3  -4 73.6847 26.0103   6
  -1   3  -5 363.050 49.3906   6
  -1   3  -5 374.669 31.9475   1
  -1   3  -6 7924.60 130.704   1
  -1   3  -6 7849.56 99.5721   4
  -1   3  -6 7316.80 222.967   6
  -1   3  -7 5513.83 84.8977   4
   1  -3   7 5412.00 98.5807   1
  -1   3  -7 5085.50 192.148   6
  -1   3  -7 5361.65 100.626   1
  -1   3  -8 12413.6 143.266   4
  -1   3  -8 12349.3 142.637   1
  -1   3  -8 11957.0 310.704   6
  -1   3  -9 2955.08 81.1334   4
  -1   3  -9 3407.99 170.988   6
  -1   3 -10 7841.52 269.481   6
  -1   3 -10 7789.23 138.162   4
  -1   3 -11 3.56349 21.6313   6
   1  -3  11 37.8969 28.0028   6
  -1   3 -11 16.5568 11.5039   4
   1  -3  12 225.083 52.6205   6
  -1   3 -12 187.539 24.6311   4
  -1   3 -12 219.741 55.0761   6
  -1   3 -13 498.132 76.2154   6
   1  -3  13 335.236 65.2028   6
  -1   3 -13 379.292 37.4738   4
  -1   3 -14 84.9784 42.5055   6
  -1   3 -14 82.8775 21.6294   4
   1  -3  15 319.528 35.5238   4
  -1   3 -15 332.445 72.2813   6
  -1   3 -15 322.544 37.7269   4
  -1   3 -16 1109.51 126.447   6
   1  -3  16 1025.79 65.5824   4
  -1   3 -16 936.433 65.7272   4
   1  -3  17 6.10706 16.3536   4
  -1   3 -17 4.37737 16.2661   4
  -1   3 -17-1.31753 28.9138   6
  -1   3 -18 4143.34 251.346   6
   1  -3  18 3962.54 140.166   4
   1  -3  19 18.9585 15.7930   4
  -1   3 -19 24.5454 35.8083   6
  -1   3 -20 4761.38 283.743   6
  -1   3 -21 238.506 68.6196   6
  -1   3 -22 727.343 120.842   6
   1  -3  22 808.590 116.795   3
  -1   3 -23 342.602 89.4153   6
   1  -3  23 343.006 81.5463   3
   1  -3  24-64.9450 44.6588   3
   1  -3  25 144.261 53.5870   3
   1  -3  26-20.2252 35.5369   3
  -1   2  25 87.9665 41.5429   4
  -1   2  24 187.068 68.7859   4
  -1   2  23 127.617 51.8149   4
  -1   2  22 9.11747 26.7242   4
  -1   2  22-15.2592 30.4707   2
  -1   2  21 258.303 57.6946   3
  -1   2  21 158.414 48.7322   2
  -1   2  21 162.878 49.2476   4
  -1   2  20 418.067 66.0319   3
  -1   2  20 260.476 54.2480   2
  -1   2  20 373.713 76.3310   4
  -1   2  19 64.8870 41.8217   3
  -1   2  19-7.31181 27.5717   2
  -1   2  19 26.8763 25.5206   1
  -1   2  19 4.65469 27.2217   4
  -1   2  18 2310.40 167.091   4
  -1   2  18 1984.80 144.282   6
  -1   2  18 2404.08 135.927   3
  -1   2  18 1839.60 131.991   1
  -1   2  17 159.660 42.9108   3
  -1   2  17 76.7338 31.2333   1
  -1   2  17 47.9025 23.9950   6
  -1   2  17 79.1503 40.7154   4
  -1   2  16 7330.42 257.300   6
  -1   2  16 8112.91 230.796   3
  -1   2  16 6848.81 244.066   1
  -1   2  16 8526.94 302.603   4
  -1   2  15 269.991 48.6572   1
  -1   2  15 358.121 49.8474   3
  -1   2  15 325.996 64.9573   4
   1  -2 -15 229.032 54.4724   4
  -1   2  14 4841.84 216.862   4
   1  -2 -14 4002.16 198.440   4
  -1   2  14 4543.88 159.650   3
   1  -2 -13 233.148 49.0644   4
  -1   2  13 239.869 38.9008   3
  -1   2  13 208.624 39.8193   6
  -1   2  13 233.667 48.3895   4
   1  -2 -12 120.891 38.1137   4
  -1   2  12 116.125 30.1666   6
  -1   2  12 125.312 41.4693   4
  -1   2  12 121.425 26.6450   3
  -1   2  11 40.7018 20.5900   6
  -1   2  11 29.7179 27.0578   4
  -1   2  11 60.0720 23.2792   3
   1  -2 -11 41.2050 23.2685   4
  -1   2  10 126.869 27.8613   6
  -1   2  10 130.718 37.1735   4
   1  -2 -10 184.832 38.7245   4
  -1   2  10 158.510 28.8695   3
   1  -2 -10 129.041 25.8430   5
  -1   2   9 46.1447 23.6774   3
  -1   2   9 12.4444 23.5354   4
   1  -2  -9 27.4046 19.6929   4
  -1   2   9-2.27504 16.0368   6
   1  -2  -9 11.1432 13.0200   5
  -1   2   8 2134.90 91.3575   6
   1  -2  -8 1959.04 111.714   4
   1  -2  -8 2158.22 94.6940   5
  -1   2   8 2098.99 120.420   4
   1  -2  -7 5206.12 123.094   3
   1  -2  -7 4869.87 139.981   5
   1  -2  -7 5349.23 174.141   4
  -1   2   7 5273.12 130.749   6
   1  -2  -6 13583.3 180.189   3
   1  -2  -6 14442.1 268.764   4
   1  -2  -6 14440.9 239.091   5
  -1   2   6 14577.8 197.019   6
   1  -2  -5 17520.9 279.678   4
   1  -2  -5 16401.6 183.053   3
   1  -2  -4 9116.74 188.664   4
   1  -2  -3 14441.9 223.181   4
   1  -2  -2 2816.07 90.9631   4
   1  -2  -1 196.446 25.2785   4
   1  -2   0 3166.35 78.5986   4
   1  -2   1 2270.16 57.6904   4
  -1   2  -1 2343.99 57.7114   4
  -1   2  -1 2223.82 77.2111   6
  -1   2  -2 368.385 39.0153   6
  -1   2  -2 376.819 27.1865   1
  -1   2  -2 431.975 21.2151   4
  -1   2  -3 5241.71 143.219   6
  -1   2  -3 5925.15 95.7699   1
  -1   2  -4 51.2657 24.1997   6
  -1   2  -4 77.6630 11.9563   1
  -1   2  -5 33192.5 180.183   1
  -1   2  -5 30602.4 396.610   6
  -1   2  -6 35.9918 20.8992   6
  -1   2  -6 50.8507 9.31283   4
  -1   2  -7 29524.7 204.316   4
   1  -2   7 28663.8 189.622   4
  -1   2  -7 27712.5 423.298   6
   1  -2   8 86.4241 14.3309   4
  -1   2  -8 110.917 30.4887   6
  -1   2  -8 100.803 15.4731   4
   1  -2   9 2946.11 76.3782   4
  -1   2  -9 2944.25 81.1945   4
  -1   2  -9 2887.72 149.845   6
  -1   2 -10 1093.67 55.1605   4
   1  -2  10 1196.08 54.3307   4
  -1   2 -10 1135.14 99.1326   6
   1  -2  11 561.324 73.2948   6
   1  -2  11 557.210 40.5278   4
  -1   2 -11 527.766 41.5163   4
  -1   2 -11 405.291 63.3542   6
  -1   2 -12 252.571 53.3560   6
   1  -2  12 255.148 30.2283   4
  -1   2 -12 249.640 33.0758   4
   1  -2  12 263.919 58.3390   6
   1  -2  13 330.235 36.4661   4
   1  -2  13 328.885 63.6135   6
  -1   2 -13 355.580 65.1061   6
  -1   2 -13 371.703 42.1628   4
  -1   2 -14 660.750 86.9638   6
   1  -2  14 626.986 86.9211   6
  -1   2 -14 613.306 53.0558   4
   1  -2  14 608.517 52.8442   4
   1  -2  15 5420.22 159.742   4
  -1   2 -15 5224.23 161.233   4
  -1   2 -15 5759.62 261.129   6
  -1   2 -16 3630.12 141.731   4
   1  -2  16 3773.17 140.464   4
  -1   2 -16 4148.55 230.936   6
  -1   2 -17 5262.78 267.261   6
  -1   2 -17 4556.30 166.266   4
   1  -2  17 5006.18 167.620   4
   1  -2  18 3221.29 141.655   4
   1  -2  18 3223.80 123.553   5
  -1   2 -18 3461.88 223.504   6
  -1   2 -19 937.473 119.235   6
   1  -2  19 939.170 111.011   3
   1  -2  19 958.698 81.4427   4
  -1   2 -20 761.078 113.513   6
   1  -2  20 620.197 65.4203   4
   1  -2  20 705.138 101.382   3
   1  -2  21 39.3578 37.9077   3
   1  -2  22 172.480 57.7513   3
   1  -2  23 209.485 61.5451   3
   1  -2  24 236.711 63.0542   3
   1  -2  25-20.6518 32.1043   3
  -1   1  25-40.9279 46.4628   4
  -1   1  24 188.969 50.7536   2
  -1   1  24 235.888 67.3672   4
  -1   1  23 2.35818 31.2444   4
  -1   1  22 61.1766 31.3278   3
  -1   1  22-25.5109 32.1090   4
  -1   1  21 869.274 93.6567   3
  -1   1  21 889.943 107.640   4
  -1   1  20 1065.17 117.782   4
  -1   1  20 1087.74 101.495   3
  -1   1  19 1963.40 129.747   1
  -1   1  19 2669.71 178.248   4
  -1   1  19 2546.89 147.911   3
  -1   1  18 1989.93 150.444   4
  -1   1  18 1843.94 119.581   3
  -1   1  18 1396.67 106.664   1
  -1   1  18 1492.26 126.833   6
  -1   1  17 1976.76 143.488   4
  -1   1  17 1644.59 128.463   6
  -1   1  17 1708.15 111.682   3
   1  -1 -16 1152.26 109.462   4
  -1   1  16 1205.06 106.298   6
  -1   1  16 1419.23 118.759   4
  -1   1  16 1281.60 92.7440   3
  -1   1  15 337.179 56.9298   4
  -1   1  15 194.971 45.4447   6
  -1   1  15 251.696 39.8248   3
   1  -1 -15 256.794 52.8527   4
  -1   1  14 30.7038 17.9134   3
  -1   1  14 47.5329 29.7247   4
   1  -1 -14 82.2908 36.2382   4
  -1   1  13 30.6805 27.5121   4
   1  -1 -13 2.22195 17.5772   4
  -1   1  13 8.28786 17.4749   3
  -1   1  13 28.1966 17.7248   5
  -1   1  12 62.3536 22.8410   6
  -1   1  12 56.8419 21.7253   3
   1  -1 -12 32.5414 22.7549   4
  -1   1  12 42.4019 18.7316   5
  -1   1  12 65.8733 27.6805   4
   1  -1 -11 37.2423 21.2152   4
  -1   1  11 38.8653 19.9120   3
  -1   1  11 31.5870 22.1438   4
  -1   1  11 24.3501 15.7523   5
  -1   1  11 21.4093 18.9447   6
   1  -1 -10 4274.05 147.901   6
  -1   1  10 4400.49 152.524   6
  -1   1  10 4384.42 172.982   4
  -1   1  10 4277.47 126.192   3
  -1   1  10 4207.29 131.850   5
   1  -1 -10 3808.72 158.066   4
   1  -1  -9 187.169 39.3929   4
  -1   1   9 195.729 28.4989   3
   1  -1  -9 276.393 38.2662   6
  -1   1   9 206.801 36.2405   6
  -1   1   9 198.233 37.9308   4
  -1   1   9 214.309 32.7409   5
   1  -1  -8 11799.0 256.259   4
  -1   1   8 13327.8 229.421   6
  -1   1   8 14143.5 280.436   4
  -1   1   8 13105.9 217.254   5
   1  -1  -8 13528.2 222.921   6
  -1   1   8 13564.7 190.431   3
  -1   1   7 389.701 38.6887   6
   1  -1  -7 335.917 45.4235   4
  -1   1   7 333.748 30.1015   3
  -1   1   7 343.214 36.6980   5
   1  -1  -7 405.671 39.2087   6
   1  -1  -7 374.024 37.2998   5
  -1   1   7 410.877 52.9466   4
  -1   1   6 27122.3 213.259   3
  -1   1   6 27227.6 289.622   5
   1  -1  -6 25115.0 336.434   4
  -1   1   6 27005.8 263.665   6
   1  -1  -6 28048.1 262.264   6
   1  -1  -6 28057.7 278.985   5
   1  -1  -5 220.065 33.7920   4
  -1   1   5 231.656 16.3407   3
  -1   1   5 249.495 30.1915   5
  -1   1   5 219.494 22.8645   6
   1  -1  -5 261.802 23.7969   6
   1  -1  -5 284.621 30.0057   5
   1  -1  -4 2414.76 93.7736   4
  -1   1   4 2621.70 87.0923   5
  -1   1   4 2501.42 56.3593   6
   1  -1  -3 5.89541 17.5398   4
   1  -1  -2 6477.60 128.922   4
   1  -1  -1 325.304 26.4514   4
   1  -1   0 2694.62 61.2922   4
  -1   1  -1 538.970 32.8431   6
  -1   1  -2 16313.9 204.684   6
  -1   1  -3 2283.35 86.7359   6
  -1   1  -4 49781.1 440.708   6
  -1   1  -5 1607.86 43.0973   4
   1  -1   5 1442.76 46.2397   4
  -1   1  -5 1704.70 90.4116   6
  -1   1  -6 14937.7 152.933   4
  -1   1  -6 14191.6 273.573   6
   1  -1   6 13459.1 164.578   4
  -1   1  -7 1044.97 79.8790   6
  -1   1  -7 1095.82 47.8701   4
   1  -1   7 1094.29 52.5457   4
  -1   1  -8 895.935 78.3121   6
   1  -1   8 815.913 49.9486   4
  -1   1  -8 835.382 46.8565   4
  -1   1  -9 540.860 64.7248   6
  -1   1  -9 564.393 42.2795   4
   1  -1   9 565.866 65.7809   6
   1  -1   9 527.206 42.4279   4
   1  -1  10 829.708 56.2174   4
  -1   1 -10 1014.48 91.5548   6
  -1   1 -10 902.582 56.6552   4
   1  -1  10 860.633 31.5547   1
   1  -1  11 14.0573 13.8021   4
   1  -1  11 25.3263 8.18938   1
  -1   1 -11 31.6267 15.5553   4
  -1   1 -11 63.9827 30.5890   6
   1  -1  11-8.05829 19.9377   6
  -1   1 -12 353.745 58.2871   6
   1  -1  12 353.500 43.0580   4
  -1   1 -12 375.588 42.5273   4
   1  -1  12 380.586 24.3174   1
   1  -1  12 443.875 67.3183   6
   1  -1  13 4546.25 156.157   4
  -1   1 -13 4427.02 149.367   4
   1  -1  13 4238.16 84.7192   1
   1  -1  13 5004.81 232.369   6
  -1   1 -13 4813.19 218.425   6
   1  -1  14 575.136 41.4367   5
  -1   1 -14 591.817 58.1686   4
   1  -1  14 634.158 60.8111   4
   1  -1  14 601.996 33.7678   1
  -1   1 -14 606.898 81.7707   6
   1  -1  14 502.029 78.7485   6
  -1   1 -15 6809.15 204.333   4
   1  -1  15 7290.69 268.331   3
  -1   1 -15 7833.61 299.221   6
   1  -1  15 7160.79 211.976   4
   1  -1  15 6550.44 110.813   1
   1  -1  15 6496.62 111.182   1
   1  -1  15 7410.68 149.001   5
   1  -1  16 1096.51 58.5098   5
   1  -1  16 992.238 42.9609   1
  -1   1 -16 1219.75 123.482   6
   1  -1  16 1164.88 110.409   3
   1  -1  16 1050.83 43.8519   1
   1  -1  16 1204.68 93.5443   4
   1  -1  17 2991.66 71.1317   1
   1  -1  17 3985.81 210.925   3
   1  -1  17 3063.27 71.8759   1
   1  -1  17 3558.40 162.745   4
   1  -1  17 3806.12 107.987   5
   1  -1  18 35.0712 15.7009   5
   1  -1  18 35.9870 38.4779   3
   1  -1  18 8.55387 18.7686   4
   1  -1  18 8.97409 5.09076   1
   1  -1  18 19.6519 7.12676   1
   1  -1  19-7.79969 25.5190   3
   1  -1  19 72.0533 31.8533   4
   1  -1  20 537.019 86.3006   3
   1  -1  20 516.439 68.2600   4
   1  -1  21 39.7753 28.0507   4
   1  -1  21 31.6488 46.0955   3
   1  -1  22 426.286 83.8915   3
   1  -1  23 182.701 60.3526   2
   1  -1  23 202.787 61.2494   3
   1  -1  24 265.591 80.0242   2
   1  -1  24 222.945 54.5870   3
   1  -1  25 1874.61 196.371   2
   1  -1  26 176.061 57.1292   2
  -1   0  24 176.365 54.8010   4
  -1   0  23 871.156 110.956   4
  -1   0  22 174.090 47.6876   3
  -1   0  22 146.402 45.2810   4
  -1   0  21 4534.03 232.055   4
  -1   0  21 5386.24 233.465   3
  -1   0  20 65.1888 31.3193   4
  -1   0  20 168.367 47.2693   3
  -1   0  19 3899.98 160.097   5
  -1   0  19 3876.10 206.334   4
  -1   0  19 4654.31 203.223   3
  -1   0  18 274.019 45.2866   5
   1   0 -18 301.044 63.5633   6
   1   0 -18 237.875 53.8399   4
  -1   0  18 352.540 59.1184   3
  -1   0  18 275.831 57.2337   4
   1   0 -17 206.474 45.0421   4
  -1   0  17 202.919 48.4780   4
   1   0 -17 237.087 51.9537   6
  -1   0  17 238.843 43.9001   3
  -1   0  17 235.091 39.7619   5
  -1   0  16 360.517 46.8865   5
   1   0 -16 342.754 57.2532   6
  -1   0  16 316.709 49.7624   3
   1   0 -16 305.740 57.6611   4
  -1   0  16 334.237 58.3626   4
  -1   0  16 334.942 59.7498   6
   1   0 -15 128.271 39.9824   6
  -1   0  15 146.630 39.8346   4
  -1   0  15 154.231 36.0927   3
   1   0 -15 129.288 36.9719   4
  -1   0  15 146.551 32.0590   5
  -1   0  15 124.854 37.1861   6
   1   0 -14 481.426 63.7457   6
   1   0 -14 391.927 59.8939   4
  -1   0  14 512.585 51.7360   5
  -1   0  14 442.158 62.7345   4
  -1   0  13 513.969 63.2179   4
   1   0 -13 536.042 66.8106   4
   1   0 -13 506.682 62.1527   6
  -1   0  13 576.203 53.6645   5
   1   0 -12 34.2115 22.5326   6
  -1   0  12 42.8176 27.5564   6
   1   0 -12 3.40991 17.0547   4
  -1   0  12 12.1457 14.3073   5
  -1   0  12 23.4605 16.6270   4
  -1   0  11 8950.57 237.837   6
   1   0 -11 8878.59 230.789   6
  -1   0  11 8356.63 228.674   4
  -1   0  11 9228.75 196.727   5
   1   0 -11 8891.72 246.432   4
   1   0 -10 2594.22 125.468   4
  -1   0  10 2423.27 116.636   6
   1   0 -10 2445.82 116.114   6
  -1   0  10 2559.09 99.8270   5
  -1   0  10 2483.85 118.525   4
   1   0  -9 15920.0 276.926   6
  -1   0   9 15890.5 280.916   4
  -1   0   9 15979.1 278.725   6
   1   0  -9 15909.8 301.538   4
  -1   0   9 15548.8 238.282   5
  -1   0   8 3343.61 120.910   6
  -1   0   8 3411.18 106.479   5
  -1   0   8 3580.19 126.487   4
   1   0  -8 3358.97 118.711   6
   1   0  -8 3431.16 135.032   4
  -1   0   7 980.443 61.3704   6
   1   0  -7 993.763 60.3737   6
  -1   0   7 963.253 54.6212   5
  -1   0   7 1047.64 65.8025   4
   1   0  -7 1058.65 70.8191   4
   1   0  -6 94.1540 20.6796   6
  -1   0   6 47.4834 14.4587   5
   1   0  -6 77.5201 23.5153   4
  -1   0   6 69.5705 21.1926   4
   1   0  -5 375.715 36.0761   4
  -1   0   5 403.086 32.7774   5
   1   0  -5 439.476 34.9303   6
  -1   0   5 406.465 36.0176   4
  -1   0   4 3785.10 92.0822   5
   1   0  -4 3984.33 87.1234   6
   1   0  -4 3963.31 99.9759   4
  -1   0   3 44.3661 10.6876   5
   1   0  -3 33.5698 10.8359   4
  -1   0   2 1323.71 47.1759   5
  -1   0  -1 3008.66 76.4270   3
   1   0   1 2892.58 60.3688   1
  -1   0  -2 20310.7 227.818   3
  -1   0  -2 20350.5 221.657   2
   1   0   2 19620.7 151.392   1
  -1   0  -3 640.754 28.6630   1
   1   0   3 602.504 27.1736   1
   1   0   4 12253.6 125.868   1
  -1   0  -4 12299.8 127.890   1
   1   0   4 12061.7 147.343   4
   1   0   5 935.989 64.0433   3
   1   0   5 919.186 45.5238   4
   1   0   5 885.183 36.6260   1
   1   0   6 61.1907 18.4206   4
   1   0   6 37.5687 10.5746   1
   1   0   6 54.7680 26.4961   3
   1   0   7-2.92345 13.1000   4
   1   0   7 7.51937 17.4364   3
   1   0   7 25.0127 11.2627   1
   1   0   8 311.627 35.5557   4
   1   0   8 294.065 44.3125   3
   1   0   8 314.023 26.4710   1
   1   0   8 286.840 43.4104   6
   1   0   9 111.591 34.4416   6
   1   0   9 115.196 25.8324   4
   1   0   9 80.6830 15.4376   1
  -1   0  -9 111.709 25.0096   4
   1   0   9 101.693 28.4087   3
   1   0   9 102.568 11.4415   5
   1   0  10 5747.97 123.447   1
   1   0  10 6153.17 179.005   4
   1   0  10 5999.74 200.532   3
   1   0  10 5746.10 84.9964   5
  -1   0 -10 5531.40 158.015   4
  -1   0 -11 88.3867 25.0934   4
   1   0  11 67.0849 32.9625   3
   1   0  11 63.9392 11.6708   5
   1   0  11 76.3092 28.3432   4
   1   0  11 66.3307 17.1482   1
   1   0  12 14292.8 368.177   6
   1   0  12 13485.7 204.434   1
   1   0  12 13137.5 296.246   4
   1   0  12 13447.8 325.137   3
   1   0  13 548.656 79.2341   6
   1   0  13 435.143 40.1225   1
   1   0  13 441.883 60.8642   4
   1   0  13 510.908 69.4995   3
   1   0  14 8763.20 313.853   6
   1   0  14 8777.90 175.892   1
   1   0  14 8677.21 277.325   3
   1   0  14 8954.02 256.100   4
   1   0  15 586.528 86.7128   6
   1   0  15 586.208 82.9607   3
   1   0  15 505.136 45.4030   1
   1   0  15 553.351 70.5604   4
   1   0  16 961.594 94.1264   4
   1   0  16 1041.57 103.812   3
   1   0  16 973.968 61.7641   1
   1   0  17 2.19274 23.2841   4
   1   0  17 4.52736 9.42386   1
   1   0  17 30.8434 31.5570   3
   1   0  18 58.0252 17.5947   1
   1   0  18 77.4096 41.1713   3
   1   0  18 102.314 41.2033   4
   1   0  19 42.6283 25.1957   4
   1   0  19-67.6723 42.8474   3
   1   0  19 11.6982 28.3012   2
   1   0  20-2.58944 24.0190   4
   1   0  20-65.4066 51.7775   3
   1   0  20 35.7430 41.0574   2
   1   0  21 455.272 74.9819   4
   1   0  21 495.588 83.8799   3
   1   0  21 599.019 104.090   2
   1   0  22 809.098 93.7213   4
   1   0  22 944.018 128.365   2
   1   0  22 811.269 105.752   3
   1   0  23 1830.00 164.874   3
   1   0  23 1930.80 184.466   2
   1   0  24 711.034 107.201   3
   1   0  24 858.725 128.781   2
   1   0  25 947.071 136.112   2
  -1  -1  24 1442.64 136.714   4
  -1  -1  23 290.120 62.1340   4
  -1  -1  23 349.730 66.7042   3
  -1  -1  22 3634.16 202.113   4
  -1  -1  22 3938.72 214.537   3
   1   1 -22 4152.87 247.243   6
   1   1 -21 629.095 93.3803   6
  -1  -1  21 664.135 65.6194   1
  -1  -1  21 765.752 92.8028   4
  -1  -1  21 759.246 90.8996   3
  -1  -1  20 1514.63 127.218   3
   1   1 -20 1443.37 138.960   6
  -1  -1  20 1623.62 129.363   4
  -1  -1  20 1393.15 92.6061   1
   1   1 -19 19.0551 25.9447   6
  -1  -1  19 0.09355 16.6183   5
   1   1 -19 26.0107 28.6797   4
  -1  -1  19 53.9900 32.7381   4
  -1  -1  19-6.53403 28.2942   3
  -1  -1  19 14.9810 23.8668   1
   1   1 -18 431.678 67.6519   4
  -1  -1  18 433.947 52.4809   1
   1   1 -18 423.275 69.1265   6
  -1  -1  18 389.288 62.0344   4
  -1  -1  18 420.288 53.2273   5
  -1  -1  17 261.232 52.1881   4
   1   1 -17 243.562 49.7235   4
  -1  -1  17 229.085 38.5437   5
   1   1 -17 306.006 61.9729   6
  -1  -1  17 289.663 42.8946   1
  -1  -1  16 54.8997 22.5116   5
   1   1 -16 40.3578 27.6671   4
   1   1 -16 67.7488 33.9383   6
  -1  -1  16 51.7793 21.5564   1
  -1  -1  16 66.2945 31.6150   4
   1   1 -15 6.49685 20.9352   6
  -1  -1  15 13.1808 15.4370   1
  -1  -1  15-14.8567 20.4957   4
   1   1 -15-1.44552 17.1777   4
  -1  -1  15 25.7197 23.2378   5
   1   1 -14 2174.46 131.400   4
   1   1 -14 2236.19 141.545   6
  -1  -1  14 2198.75 113.447   5
  -1  -1  14 2036.51 118.128   4
  -1  -1  13 8284.02 224.910   4
   1   1 -13 8567.54 249.619   4
   1   1 -13 8254.16 256.458   6
  -1  -1  12 5055.48 169.181   4
   1   1 -12 4994.61 186.595   4
   1   1 -12 5320.51 203.502   6
   1   1 -11 16245.5 330.550   6
  -1  -1  11 16256.6 288.234   4
   1   1 -11 15274.7 315.507   4
   1   1 -10 3362.51 138.279   4
   1   1 -10 3675.26 153.154   6
  -1  -1  10 3416.43 125.573   4
   1   1  -9 5703.85 163.142   4
  -1  -1   9 5652.26 153.546   4
   1   1  -9 5904.80 183.898   6
   1   1  -8 1905.76 100.947   6
  -1  -1   8 1834.90 77.1705   1
  -1  -1   8 1775.27 80.6641   4
   1   1  -8 1785.38 86.8285   4
  -1  -1   7 148.098 23.9692   1
   1   1  -7 138.465 23.9388   4
  -1  -1   7 156.450 25.2186   4
   1   1  -7 170.089 31.4018   6
  -1  -1   6 485.611 38.7416   1
   1   1  -6 473.962 46.8220   6
  -1  -1   6 509.812 39.0813   4
   1   1  -6 421.085 37.7672   4
  -1  -1   5 2140.77 74.8816   4
  -1  -1   5 2224.97 78.2796   1
   1   1  -5 2184.60 77.3111   4
   1   1  -4 890.938 49.0253   1
   1   1  -4 854.946 47.1713   4
  -1  -1   4 878.494 49.0655   1
  -1  -1   4 845.373 45.8016   4
   1   1  -3 7231.54 129.462   4
   1   1  -3 7313.57 135.097   1
   1   1  -2 971.220 47.4168   1
   1   1  -1 28614.1 248.797   1
   1   1   0 88.8995 16.4733   1
   1   1   1 20291.9 214.924   1
  -1  -1  -1 20664.8 230.702   3
  -1  -1  -2 1684.90 71.9083   3
  -1  -1  -2 1672.44 65.5145   2
   1   1   2 1598.64 61.7609   1
  -1  -1  -3 87.8436 17.8290   1
  -1  -1  -3 78.7137 15.6101   3
   1   1   3 124.123 26.2970   2
  -1  -1  -3 77.1397 17.2874   2
   1   1   3 94.9733 17.9795   1
  -1  -1  -4 180.882 29.1238   3
  -1  -1  -4 220.184 29.2502   2
   1   1   4 209.662 29.9593   2
  -1  -1  -4 187.335 25.2100   1
   1   1   4 199.986 29.2160   3
   1   1   4 187.428 25.1455   1
  -1  -1  -5 917.854 52.3701   1
  -1  -1  -5 996.168 68.5597   3
   1   1   5 906.184 61.8124   2
   1   1   5 933.738 56.4518   4
   1   1   5 931.577 63.0851   3
   1   1   5 855.565 50.3392   1
  -1  -1  -6 204.442 36.1551   3
   1   1   6 167.827 32.3222   6
   1   1   6 175.504 30.7048   3
   1   1   6 180.200 29.3493   2
   1   1   6 188.369 26.1007   1
   1   1   6 195.734 28.9213   4
   1   1   7 25.2279 25.5649   6
   1   1   7 23.2997 15.9764   2
   1   1   7 4.65535 24.2381   3
   1   1   7 44.6593 15.6881   1
   1   1   7 21.4038 16.0986   4
   1   1   8 2051.16 116.038   6
   1   1   8 2001.38 84.0943   1
   1   1   8 2018.78 106.639   3
   1   1   8 2036.91 109.761   2
   1   1   8 2115.92 98.1602   4
   1   1   9 4490.33 171.785   2
   1   1   9 4613.13 166.169   3
   1   1   9 4836.77 187.635   6
   1   1   9 4743.19 133.982   1
   1   1   9 4796.07 155.926   4
   1   1  10 5401.52 196.547   2
   1   1  10 5792.65 153.515   1
   1   1  10 5681.31 182.430   4
   1   1  10 5625.39 190.750   3
   1   1  11 5402.25 205.769   2
   1   1  11 5895.41 159.408   1
   1   1  11 6114.01 207.352   3
   1   1  11 6169.18 203.734   4
   1   1  12 8424.81 250.532   4
   1   1  12 7057.43 243.047   2
   1   1  12 8039.64 248.303   3
   1   1  12 8819.86 287.500   6
   1   1  12 7434.07 186.175   1
   1   1  13 699.677 87.1395   6
   1   1  13 699.279 77.7726   4
   1   1  13 572.067 67.5652   3
   1   1  13 687.057 59.5785   1
   1   1  13 631.116 76.2673   2
   1   1  14 573.246 70.1891   3
   1   1  14 514.167 72.9441   2
   1   1  14 514.547 52.3999   1
   1   1  14 560.787 72.8982   4
   1   1  14 673.476 89.2703   6
   1   1  15 140.987 27.8593   1
   1   1  15 161.967 38.3164   3
   1   1  15 153.812 39.5360   4
   1   1  15 111.791 37.5477   2
   1   1  15 195.785 47.9926   6
   1   1  16 121.201 39.4466   4
   1   1  16 96.3562 25.3024   1
   1   1  16 100.321 40.3748   2
   1   1  16 117.927 35.8045   3
   1   1  17 4.33599 27.4916   3
   1   1  17 0.93410 31.0905   2
   1   1  17 49.5411 35.1994   4
   1   1  17 40.8868 14.5043   1
   1   1  18 409.767 68.7488   3
   1   1  18 319.247 44.7319   1
   1   1  18 229.597 53.0504   2
   1   1  18 367.733 67.1508   4
   1   1  19-16.6383 35.2774   3
   1   1  19 74.3194 33.3980   4
   1   1  19-6.98704 30.2767   2
   1   1  20 2651.10 183.579   3
   1   1  20 2697.62 195.889   2
   1   1  20 2795.30 182.207   4
   1   1  21 83.0815 47.5145   2
   1   1  21 119.082 47.3943   4
   1   1  21 106.516 42.8993   3
   1   1  22 3380.13 216.111   3
   1   1  22 3386.51 230.211   2
   1   1  22 3333.02 210.214   4
   1   1  23 25.0178 27.8209   3
   1   1  23 51.9532 45.8235   2
   1   1  24 1200.97 144.668   2
   1   2 -24 1782.93 176.906   6
  -1  -2  24 1544.63 146.763   3
   1   2 -23 667.888 109.077   6
  -1  -2  23 609.266 91.4229   3
  -1  -2  23 631.637 83.1475   4
   1   2 -22 593.164 97.9536   6
  -1  -2  22 605.032 77.9466   4
   1   2 -21 156.355 53.0961   6
  -1  -2  21 93.2494 37.8825   4
  -1  -2  20 78.3478 30.9718   5
  -1  -2  20 54.6191 23.0631   1
  -1  -2  20 115.675 38.2907   4
   1   2 -20 157.292 57.7721   6
   1   2 -20 77.6213 35.7209   4
  -1  -2  19 249.435 45.0788   5
  -1  -2  19 321.653 53.6087   4
  -1  -2  19 323.667 42.8087   1
   1   2 -19 352.443 71.4776   6
   1   2 -19 253.026 52.1592   4
  -1  -2  18 18.6284 16.5932   1
   1   2 -18-0.78463 25.0977   4
  -1  -2  18-16.1646 20.1828   5
  -1  -2  18-5.20940 22.3356   4
  -1  -2  17 1123.13 76.6728   1
  -1  -2  17 1225.02 97.8430   4
   1   2 -17 1046.36 98.1264   4
   1   2 -17 1167.95 122.220   6
  -1  -2  16 3312.25 127.584   1
  -1  -2  16 3282.61 150.511   4
   1   2 -16 3521.87 197.038   6
   1   2 -16 3455.14 173.192   4
  -1  -2  15 23.5768 18.7789   1
   1   2 -15 34.5731 35.2841   6
   1   2 -15 73.3728 37.2995   4
  -1  -2  15 62.8745 27.6405   4
   1   2 -14 11138.7 294.781   4
  -1  -2  14 11888.9 234.222   1
  -1  -2  14 11647.9 261.832   4
   1   2 -14 12308.0 344.405   6
   1   2 -13 104.141 32.8334   4
   1   2 -13 116.888 42.5353   6
  -1  -2  13 93.9065 22.4589   1
  -1  -2  13 121.801 30.6511   4
   1   2 -12 10408.5 250.577   4
  -1  -2  12 10148.3 224.692   4
  -1  -2  12 10503.1 209.750   1
   1   2 -12 10758.1 303.811   6
   1   2 -11 72.5548 32.9155   6
  -1  -2  11 3.30243 15.1882   1
   1   2 -11 8.08290 12.6647   4
  -1  -2  11 5.13954 13.2640   4
   1   2 -10 1564.91 108.909   6
   1   2 -10 1518.43 85.2839   4
  -1  -2  10 1443.44 78.6654   4
  -1  -2  10 1466.23 76.1146   1
  -1  -2   9 948.002 60.7389   1
   1   2  -9 936.927 79.5694   6
   1   2  -9 859.578 60.5352   4
  -1  -2   9 936.245 62.5097   4
  -1  -2   8 452.151 41.7759   1
   1   2  -8 509.167 58.6495   6
  -1  -2   8 410.087 39.7190   4
   1   2  -8 417.374 40.6884   4
   1   2  -7 1289.06 68.0785   4
  -1  -2   7 1339.72 69.0071   1
   1   2  -7 1407.13 72.6120   1
  -1  -2   6 1185.56 64.7724   1
   1   2  -6 1221.76 66.7752   1
   1   2  -6 1192.70 64.6216   4
   1   2  -5 357.202 34.0626   4
   1   2  -5 425.142 38.3760   1
  -1  -2   5 376.542 37.1655   1
   1   2  -4 24506.8 281.060   1
  -1  -2   4 24563.0 281.132   1
  -1  -2   3 28408.5 299.565   1
   1   2  -3 28483.5 302.972   1
   1   2  -2 5789.47 136.171   1
   1   2  -1 16296.2 230.826   1
   1   2   0 9634.88 181.432   1
   1   2   1 791.482 53.5876   1
   1   2   2 45.9549 18.3385   1
   1   2   3 515.691 46.7148   1
  -1  -2  -3 558.655 54.1357   3
  -1  -2  -3 581.129 45.5506   2
  -1  -2  -4 83.3785 24.1987   3
   1   2   4 108.873 23.3756   1
  -1  -2  -4 108.582 21.0407   2
  -1  -2  -4 59.6089 21.9194   1
   1   2   5 369.621 49.6352   3
   1   2   5 321.865 40.0548   4
  -1  -2  -5 258.885 32.7027   2
  -1  -2  -5 270.894 32.5767   3
  -1  -2  -5 300.759 39.8822   1
   1   2   5 307.203 37.9967   1
   1   2   6 466.298 54.9591   3
   1   2   6 406.673 44.3210   1
   1   2   6 408.574 47.6655   2
  -1  -2  -6 444.787 45.8003   1
   1   2   6 380.080 46.0918   4
  -1  -2  -6 454.775 52.0591   3
   1   2   7 14706.8 281.109   3
   1   2   7 15471.3 267.177   1
   1   2   7 13708.5 261.479   2
   1   2   7 15140.6 284.406   4
  -1  -2  -7 14443.8 297.793   3
   1   2   8 260.509 44.1459   3
   1   2   8 253.621 38.0508   1
  -1  -2  -8 220.045 19.4358   5
  -1  -2  -8 197.127 36.8359   3
   1   2   8 295.412 45.2710   4
   1   2   8 271.013 42.4121   2
  -1  -2  -9 18019.8 369.011   3
   1   2   9 18782.3 340.437   4
   1   2   9 18921.6 346.156   3
  -1  -2  -9 18690.6 159.529   5
   1   2   9 18237.2 330.925   2
   1   2   9 19171.4 314.389   1
   1   2  10 33.6631 22.7827   2
   1   2  10 50.7839 21.4636   1
   1   2  10 45.3179 31.1635   3
   1   2  10 39.5894 24.3649   4
   1   2  11 2622.01 152.726   6
   1   2  11 4034.35 153.384   1
   1   2  11 4154.00 176.285   2
   1   2  11 4145.15 174.077   4
   1   2  11 4328.41 176.921   3
   1   2  12 56.3791 30.4336   3
   1   2  12 39.2270 21.9047   6
   1   2  12 71.2250 26.6772   2
   1   2  12 69.0738 28.5623   4
   1   2  12 69.7710 23.8180   1
   1   2  13 46.3933 24.5504   2
   1   2  13 126.463 41.6122   6
   1   2  13 79.2527 25.3949   1
   1   2  13 55.3350 26.7235   4
   1   2  13 49.9792 33.1375   3
   1   2  14 2.76311 31.3843   2
   1   2  14 22.2225 29.0474   3
   1   2  14 33.4308 24.4032   4
   1   2  14 48.6661 38.8618   6
   1   2  14 11.4743 18.6640   1
   1   2  15 6.83926 14.9287   1
   1   2  15 87.3728 41.2561   3
   1   2  15-7.52422 26.3937   2
   1   2  15 68.8468 34.4742   6
   1   2  15 14.7955 29.2868   4
   1   2  16 403.942 67.6825   2
   1   2  16 436.701 73.1523   3
   1   2  16 377.709 55.2087   1
   1   2  16 400.162 70.7047   4
   1   2  17 1668.49 137.170   2
   1   2  17 1441.48 104.861   1
   1   2  17 1710.70 135.377   3
   1   2  17 1533.67 141.340   4
   1   2  18 680.763 99.3390   4
   1   2  18 660.592 89.6934   3
   1   2  18 738.736 95.3792   2
   1   2  19 4117.61 223.628   2
   1   2  19 3953.92 227.628   4
   1   2  19 3876.78 214.501   3
   1   2  20 1014.27 117.498   2
   1   2  20 879.195 111.559   4
   1   2  20 978.625 115.413   3
   1   2  21 1976.69 167.413   4
   1   2  21 1826.39 158.811   2
   1   2  21 1919.11 159.792   3
   1   2  22 659.355 105.485   3
   1   2  22 567.781 96.1064   4
   1   2  22 451.943 84.7026   2
   1   2  23 87.0140 43.6599   4
   1   3 -26 46.1875 47.3986   6
   1   3 -25 1266.11 158.674   6
   1   3 -24 67.4225 47.4170   6
   1   3 -23 190.258 61.5386   6
   1   3 -22 399.375 91.4674   6
   1   3 -21 16.4779 35.0589   6
   1   3 -20 203.456 67.9728   6
  -1  -3  20 206.464 37.1263   1
   1   3 -19 475.258 88.5184   6
  -1  -3  19 466.132 50.4930   1
   1   3 -19 431.223 66.8441   4
   1   3 -18 275.734 64.7507   6
   1   3 -18 211.892 48.5461   4
  -1  -3  18 246.555 37.7571   1
   1   3 -17 4426.57 199.632   4
  -1  -3  17 5208.14 162.657   1
   1   3 -17 5334.16 260.562   6
   1   3 -16 910.643 106.201   6
   1   3 -16 704.103 80.0689   4
  -1  -3  16 916.874 68.4582   1
  -1  -3  15 6367.91 178.800   1
   1   3 -15 6988.46 285.567   6
   1   3 -15 6451.59 224.605   4
  -1  -3  14 3967.05 138.874   1
   1   3 -14 4213.49 167.638   4
   1   3 -14 4165.38 213.842   6
  -1  -3  13 1421.08 82.8480   1
   1   3 -13 1456.51 94.3711   4
   1   3 -13 1538.79 127.653   6
   1   3 -12 55.7667 21.6953   4
  -1  -3  12 49.4415 16.5821   1
   1   3 -12 50.7433 31.5201   6
  -1  -3  11 43.4268 18.3976   1
   1   3 -11 22.5373 24.7760   6
   1   3 -11 24.1840 14.4760   4
   1   3 -10 748.573 60.4260   4
   1   3 -10 828.554 86.5416   6
  -1  -3  10 756.895 59.1157   1
   1   3  -9 193.329 31.5838   4
  -1  -3   9 164.807 30.3195   1
   1   3  -9 202.501 45.7538   6
   1   3  -9 170.702 30.6657   1
  -1  -3   8 181.880 30.2456   1
   1   3  -8 209.018 32.1724   4
   1   3  -8 194.475 31.2133   1
  -1  -3   7 4370.43 138.113   1
   1   3  -7 4277.67 137.075   1
   1   3  -7 4396.41 135.026   4
   1   3  -6 14614.5 249.951   1
  -1  -3   6 14826.7 250.226   1
   1   3  -5 1614.09 84.7404   1
  -1  -3   5 1706.38 85.8071   1
   1   3  -4 30050.9 362.754   1
  -1  -3   4 30041.5 355.109   1
   1   3  -3 776.123 59.7527   1
  -1  -3   3 712.896 57.0127   1
   1   3  -2 6208.24 167.796   1
   1   3  -1 60.0368 21.5543   1
   1   3   0 421.428 45.8236   1
   1   3   1 799.362 64.7758   1
   1   3   2 813.117 64.9315   1
   1   3   3 657.660 60.0581   1
   1   3   4 5759.34 176.578   1
  -1  -3  -4 5826.75 181.581   3
  -1  -3  -4 6087.15 182.247   1
  -1  -3  -4 5894.25 151.209   2
  -1  -3  -5 1503.99 79.2465   2
   1   3   5 1404.29 91.2845   1
  -1  -3  -5 1422.52 95.4687   3
  -1  -3  -5 1528.13 92.8691   1
   1   3   5 1492.04 95.3101   4
   1   3   6 22149.7 356.870   1
  -1  -3  -6 23836.2 372.357   1
  -1  -3  -6 21179.4 371.721   3
   1   3   6 22492.3 374.425   4
  -1  -3  -6 22407.3 315.836   2
   1   3   7 3638.86 156.875   4
   1   3   7 3712.55 150.865   1
  -1  -3  -7 3385.17 152.922   3
  -1  -3  -8 8487.78 250.825   3
   1   3   8 9146.84 253.718   4
   1   3   8 8920.83 236.581   1
   1   3   9 1462.83 106.548   4
   1   3   9 1559.84 102.734   1
  -1  -3  -9 1632.77 115.898   3
  -1  -3 -10 578.293 41.1214   5
   1   3  10 662.480 73.8260   4
   1   3  10 538.141 62.0057   1
   1   3  10 710.422 71.5016   2
  -1  -3 -10 554.055 71.8316   3
  -1  -3 -11 75.0387 31.4139   3
  -1  -3 -11 63.9850 13.9622   5
   1   3  11 178.536 40.9479   2
   1   3  11 69.0148 23.6771   1
   1   3  11 57.2450 23.7082   4
   1   3  11 92.3033 35.0693   6
   1   3  12 201.614 40.9118   2
   1   3  12 228.816 49.7117   6
   1   3  12 163.502 37.9750   1
   1   3  12 251.632 50.9198   4
   1   3  13 331.705 53.5681   2
   1   3  13 218.627 47.5793   4
   1   3  13 238.985 54.0793   6
   1   3  13 253.846 47.6660   1
   1   3  14 304.081 51.8546   1
   1   3  14 554.315 81.8454   3
   1   3  14 254.825 54.2898   6
   1   3  14 342.151 62.2082   4
   1   3  14 455.155 64.3710   2
   1   3  15 1730.05 141.651   4
   1   3  15 1922.35 131.430   2
   1   3  15 1966.37 142.568   3
   1   3  15 1448.57 112.461   1
   1   3  16 1061.64 102.542   2
   1   3  16 855.766 105.228   4
   1   3  16 868.564 88.9640   1
   1   3  17 4211.76 200.188   1
   1   3  17 4823.82 254.822   4
   1   3  17 5377.09 232.568   2
   1   3  18 1119.13 128.640   4
   1   3  18 1448.23 127.257   2
   1   3  19 2424.46 166.080   2
   1   3  19 2420.08 194.465   4
   1   3  20 178.608 56.2360   2
   1   3  20 119.069 56.1320   4
   1   3  21 183.791 60.4811   4
   1   3  22 48.9604 38.1384   4
   1   3  23-29.1504 33.3252   4
   1   4 -25 132.601 61.9031   6
   1   4 -24 369.734 92.5825   6
   1   4 -23 251.742 78.2928   6
   1   4 -22 395.970 95.5251   6
   1   4 -21 41.2470 42.0041   6
   1   4 -20 794.451 114.452   6
  -1  -4  19 3210.83 128.872   1
   1   4 -19 3095.53 217.033   6
  -1  -4  18 971.167 73.8354   1
   1   4 -18 684.354 83.6854   4
   1   4 -18 930.818 121.603   6
  -1  -4  17 5584.54 173.531   1
   1   4 -17 5592.57 280.386   6
   1   4 -17 4725.20 204.535   4
   1   4 -16 1131.67 94.2649   4
  -1  -4  16 1180.42 82.0532   1
   1   4 -16 1294.30 135.381   6
  -1  -4  15 793.313 66.4463   1
   1   4 -15 786.307 74.5825   4
   1   4 -15 787.712 102.683   6
  -1  -4  14 242.481 38.1002   1
   1   4 -14 197.478 38.5609   4
   1   4 -14 232.521 56.3798   6
   1   4 -13 397.441 71.6722   6
   1   4 -13 253.930 42.6524   4
  -1  -4  13 245.610 39.6170   1
   1   4 -12 580.752 85.3013   6
  -1  -4  12 446.563 50.4399   1
   1   4 -12 477.042 52.7211   4
   1   4 -11 47.2747 38.4348   6
   1   4 -11 79.5197 25.3431   1
   1   4 -11 41.7329 18.7222   4
  -1  -4  11 52.8158 19.1607   1
   1   4 -10 55.7130 22.9572   1
  -1  -4  10 18.0995 17.9457   1
   1   4 -10 33.7869 21.1798   4
   1   4  -9 6157.60 184.402   1
  -1  -4   9 6015.44 178.869   1
   1   4  -9 6078.54 176.487   4
   1   4  -8 1681.26 92.5315   4
  -1  -4   8 1714.18 96.7452   1
   1   4  -8 1649.10 95.0217   1
  -1  -4   7 16248.5 292.640   1
   1   4  -7 16295.6 299.489   1
   1   4  -6 1420.57 89.8600   1
  -1  -4   6 1363.95 85.4125   1
  -1  -4   5 15957.2 291.258   1
   1   4  -5 15541.1 296.248   1
  -1  -4   4 1637.69 95.1222   1
   1   4  -4 1732.14 100.783   1
   1   4  -3 1088.46 80.2472   1
  -1  -4   3 1058.11 77.5147   1
   1   4  -2 13.4242 17.4784   1
   1   4  -1 46.6892 23.3771   1
   1   4   0 144.943 34.5432   1
   1   4   1 3307.67 144.862   1
   1   4   2 2668.94 131.811   1
   1   4   3 9359.42 249.848   1
   1   4   4 13964.5 308.702   1
  -1  -4  -5 4772.93 184.913   3
  -1  -4  -5 5029.25 151.142   2
   1   4   5 5033.53 189.393   1
  -1  -4  -6 7578.21 239.371   3
   1   4   6 8266.80 250.638   4
  -1  -4  -6 7995.45 196.381   2
   1   4   6 8153.37 243.999   1
   1   4   7 1273.84 102.169   4
   1   4   7 1401.97 104.017   1
  -1  -4  -7 1247.80 80.4566   2
  -1  -4  -7 1358.71 106.017   3
  -1  -4  -8 729.407 80.3130   3
   1   4   8 726.080 76.4516   1
   1   4   8 712.673 81.8682   4
   1   4   9 20.1846 19.5007   4
  -1  -4  -9-35.2023 27.8596   3
   1   4   9 21.6108 18.1419   1
  -1  -4 -10 328.322 55.7887   3
   1   4  10 282.100 51.4788   1
   1   4  10 321.255 56.7160   4
  -1  -4 -11 20.0520 13.9872   5
  -1  -4 -11 10.0764 23.5471   3
   1   4  11 34.6619 24.1600   4
   1   4  11-5.69292 20.9644   1
   1   4  12 55.3320 31.8037   4
   1   4  12 88.4633 31.2243   1
   1   4  12 124.087 42.0688   6
  -1  -4 -12 82.7749 20.6008   5
  -1  -4 -12 63.2620 34.0754   3
   1   4  13 345.256 64.7224   6
  -1  -4 -13 425.296 36.0340   5
   1   4  13 444.876 73.1305   4
   1   4  13 427.705 67.4930   1
   1   4  14 4750.79 220.031   1
   1   4  14 5682.19 259.840   4
   1   4  15 94.8864 43.1235   4
   1   4  15 48.6815 31.4587   1
   1   4  16 5787.44 279.353   4
   1   4  17 324.643 75.4929   4
   1   4  18 1117.55 136.311   4
   1   4  19 1.11239 43.7507   4
   1   4  20-39.3361 52.4899   4
   1   4  21 19.8249 44.3665   4
   1   4  22-0.23535 36.0336   4
   1   4  23 36.2110 42.8172   4
   1   5 -24 35.3084 44.4391   6
   1   5 -23 200.400 71.4228   6
   1   5 -22 1673.03 180.953   6
   1   5 -21-15.5050 37.8234   6
   1   5 -20 4916.24 295.160   6
  -1  -5  19 335.771 46.0628   1
   1   5 -19 328.476 78.4038   6
   1   5 -18 2392.38 146.183   4
  -1  -5  18 2795.51 130.800   1
   1   5 -18 2978.12 221.991   6
   1   5 -17 28.0794 26.4173   4
  -1  -5  17 31.0117 21.5846   1
   1   5 -17 30.7432 35.5226   6
   1   5 -16 1237.03 135.172   6
  -1  -5  16 1175.48 87.2605   1
   1   5 -16 978.297 86.9516   4
   1   5 -15 1119.10 90.5157   4
   1   5 -15 1155.10 129.975   6
  -1  -5  15 1187.89 86.9906   1
   1   5 -14 31.3245 33.1131   6
  -1  -5  14 22.8449 23.1994   1
   1   5 -14 28.0456 19.5167   4
   1   5 -13 104.256 32.8932   4
   1   5 -13 80.3574 38.3886   6
   1   5 -13 67.6189 23.5500   1
  -1  -5  13 105.633 30.8822   1
   1   5 -12 1100.34 87.1845   1
   1   5 -12 1062.46 81.5626   4
   1   5 -12 1105.27 117.446   6
  -1  -5  12 1072.57 84.7993   1
   1   5 -11 1150.48 118.490   6
   1   5 -11 1019.13 84.2289   1
   1   5 -11 1115.22 82.6089   4
  -1  -5  11 1072.22 83.6199   1
  -1  -5  10 7450.51 219.061   1
   1   5 -10 7722.76 226.677   1
   1   5 -10 7696.51 219.733   4
   1   5  -9 8993.32 243.731   1
  -1  -5   9 8927.27 238.915   1
   1   5  -8 8173.45 235.013   1
  -1  -5   8 7871.78 226.087   1
  -1  -5   7 5912.29 195.440   1
   1   5  -7 6053.24 205.552   1
   1   5  -6 1954.24 117.260   1
  -1  -5   6 1896.42 110.565   1
   1   5  -5 254.964 45.4677   1
  -1  -5   5 234.876 42.7175   1
   1   5  -4 1058.81 88.2387   1
  -1  -5   4 1044.41 83.7136   1
  -1  -5   3 1099.29 86.2119   1
   1   5  -3 1157.37 91.9666   1
  -1  -5   2 610.645 66.5317   1
   1   5  -2 719.807 73.2417   1
   1   5  -1 2227.81 131.465   1
   1   5   0 146.863 37.2677   1
   1   5   1 12599.6 312.561   1
   1   5   2 985.703 90.7092   1
   1   5   3 16150.7 362.221   1
  -1  -5  -4 34.7813 26.3976   1
   1   5   4 13.4065 19.1452   1
  -1  -5  -5 4126.00 188.614   3
  -1  -5  -5 4424.69 194.937   1
   1   5   5 4445.25 194.165   4
   1   5   5 4288.26 191.973   1
  -1  -5  -5 4472.67 152.828   2
  -1  -5  -6 36.6564 17.2592   2
   1   5   6 22.3606 23.1074   1
   1   5   6 12.9203 20.5536   4
  -1  -5  -6 90.0062 41.9220   3
  -1  -5  -6-3.44129 23.3822   1
  -1  -5  -7 45.4805 36.3535   3
   1   5   7 72.8061 33.8468   4
  -1  -5  -7-4.40035 19.2673   2
   1   5   7 33.7288 17.7680   1
  -1  -5  -8 62.0980 19.3460   2
   1   5   8 35.0923 23.4364   1
   1   5   8 68.7719 33.1508   4
  -1  -5  -8 64.8683 33.3421   3
   1   5   9 15.7064 17.1707   1
   1   5   9 54.5465 33.0598   4
  -1  -5  -9-3.55253 30.8928   3
   1   5  10 66.7294 33.2476   4
   1   5  10 102.210 36.9044   1
  -1  -5 -10 33.9568 25.4092   3
  -1  -5 -11 2059.13 150.972   3
   1   5  11 2321.21 162.930   4
  -1  -5 -12 1064.52 114.116   3
   1   5  12 1080.18 115.100   4
  -1  -5 -12 1122.29 76.1720   5
  -1  -5 -13 5299.52 155.803   5
   1   5  13 5216.29 257.195   4
  -1  -5 -13 4455.93 231.481   3
   1   5  14 2786.92 198.953   4
  -1  -5 -14 2576.37 100.665   5
   1   5  15 2271.84 182.158   4
   1   5  16 755.261 112.157   4
   1   5  17 76.2110 39.6333   4
   1   5  18 25.3482 31.3881   4
   1   5  19-10.6426 38.1722   4
   1   5  20-39.2514 46.0517   4
   1   5  21-10.9462 38.4703   4
   1   6 -23 1273.86 164.733   6
   1   6 -22 1002.23 145.923   6
   1   6 -21 1746.02 193.844   6
   1   6 -20 917.421 131.745   6
   1   6 -19 850.866 127.387   6
  -1  -6  18 3.06337 15.9750   1
   1   6 -18-14.4899 36.2870   6
  -1  -6  17 312.057 50.8365   1
   1   6 -17 470.890 94.0020   6
  -1  -6  16 97.8890 28.7092   1
   1   6 -16 112.922 34.7073   4
   1   6 -16 108.373 50.8324   6
   1   6 -15 1174.77 94.4190   4
  -1  -6  15 1405.75 103.759   1
   1   6 -15 1409.13 150.469   6
   1   6 -14 287.133 48.9902   4
   1   6 -14 338.959 55.6726   1
   1   6 -14 288.572 70.1769   6
  -1  -6  14 344.052 53.4609   1
  -1  -6  13 572.226 67.9723   1
   1   6 -13 538.351 64.5261   4
   1   6 -13 522.888 90.0943   6
   1   6 -13 488.944 65.8732   1
   1   6 -12 6768.46 231.892   1
   1   6 -12 6193.54 288.654   6
   1   6 -12 6678.25 217.511   4
  -1  -6  12 7100.04 231.600   1
  -1  -6  11 382.474 59.7076   1
   1   6 -11 322.638 52.9951   1
   1   6 -11 296.808 48.9878   4
   1   6 -10 9730.96 278.101   1
  -1  -6  10 9571.70 269.532   1
   1   6  -9 60.2654 29.9555   1
  -1  -6   9 46.7898 27.5683   1
   1   6  -8 1302.53 105.829   1
  -1  -6   8 1264.75 99.0121   1
   1   6  -7 652.881 75.3353   1
  -1  -6   7 605.869 69.3073   1
   1   6  -6 234.763 49.1948   1
  -1  -6   6 174.252 41.0889   1
   1   6  -5 1570.19 119.339   1
  -1  -6   5 1459.29 107.627   1
  -1  -6   4 53.5171 27.8317   1
   1   6  -4 15.4099 16.4973   1
  -1  -6   3 15.8806 24.3389   1
   1   6  -3-8.10116 21.8747   1
   1   6  -2 5303.19 216.580   1
  -1  -6   2 5209.82 208.465   1
  -1  -6   1 2785.53 154.572   1
   1   6  -1 2941.03 164.290   1
   1   6   0 10854.7 311.499   1
  -1  -6   0 11139.1 311.489   1
   1   6   1 5271.24 223.345   1
  -1  -6  -1 5430.75 220.652   1
   1   6   2 6314.56 243.352   1
  -1  -6  -2 6243.31 241.124   1
   1   6   3 290.407 56.1425   4
  -1  -6  -3 319.532 58.4489   1
   1   6   3 356.359 61.1748   1
   1   6   4 359.780 61.9633   4
   1   6   4 325.440 59.0329   1
  -1  -6  -4 331.856 59.5287   1
   1   6   5 536.705 74.4036   4
  -1  -6  -5 545.527 78.1121   1
   1   6   5 530.167 74.9067   1
  -1  -6  -6 93.6232 59.1586   3
   1   6   6-0.13568 21.5000   4
  -1  -6  -6 20.4456 20.8503   2
   1   6   7 54.5169 28.6418   4
  -1  -6  -7 121.537 46.2622   3
  -1  -6  -7 109.838 26.9405   2
   1   6   8 826.836 100.338   4
  -1  -6  -8 835.769 99.4514   3
  -1  -6  -8 698.391 64.8991   2
  -1  -6  -9 3103.05 189.272   3
   1   6   9 3711.42 211.103   4
   1   6  10 625.857 90.3928   4
  -1  -6 -10 661.535 88.7776   3
   1   6  11 7496.54 310.742   4
   1   6  12 805.317 110.350   4
  -1  -6 -13 3168.97 142.026   5
   1   6  13 3732.50 232.951   4
   1   6  14 222.929 62.9194   4
   1   6  15 205.090 67.5349   4
   1   6  16 87.3982 51.7614   4
   1   6  17-30.5050 38.2733   4
   1   6  18-3.38337 34.6112   4
   1   6  19 183.275 64.9993   4
   1   7 -22 183.732 64.5528   6
   1   7 -21 613.237 118.162   6
   1   7 -20 347.574 90.6722   6
   1   7 -19 134.781 65.1637   6
   1   7 -18 344.221 95.2697   6
  -1  -7  18 340.358 55.3277   1
  -1  -7  17 565.965 69.3739   1
   1   7 -17 684.872 113.533   6
   1   7 -16 3.97150 34.3549   6
  -1  -7  16 56.8347 30.8086   1
   1   7 -15 3788.39 256.617   6
   1   7 -15 3498.97 180.780   1
  -1  -7  15 4104.68 188.503   1
   1   7 -15 3410.18 166.712   4
   1   7 -14 388.052 57.2233   4
  -1  -7  14 535.378 70.5767   1
   1   7 -14 444.210 95.6466   6
   1   7 -14 373.903 62.2508   1
  -1  -7  13 6134.44 233.097   1
   1   7 -13 5827.75 298.348   6
   1   7 -13 5638.43 213.351   4
   1   7 -13 5373.33 223.142   1
   1   7 -12 1153.63 104.643   1
   1   7 -12 1222.15 100.596   4
  -1  -7  12 1315.45 108.761   1
  -1  -7  11 4287.56 195.898   1
   1   7 -11 3653.84 185.630   1
   1   7 -10 126.131 41.6442   1
  -1  -7  10 88.4901 31.4981   1
  -1  -7   9 1326.80 111.813   1
   1   7  -9 1326.10 116.059   1
   1   7  -8 260.042 53.0846   1
  -1  -7   8 313.727 56.8386   1
  -1  -7   7 321.439 55.2549   1
   1   7  -7 325.661 58.6987   1
  -1  -7   6 263.647 51.5890   1
   1   7  -6 259.464 53.8873   1
   1   7  -5 1962.29 143.021   1
  -1  -7   5 1744.77 128.672   1
   1   7  -4 1666.31 132.068   1
  -1  -7   4 1779.91 131.466   1
   1   7  -3 3108.41 181.137   1
  -1  -7   3 3302.93 180.182   1
  -1  -7   2 7357.10 269.685   1
   1   7  -2 7071.74 271.174   1
   1   7  -1 945.743 103.137   1
  -1  -7   1 1048.32 106.287   1
  -1  -7   0 3335.87 186.588   1
  -1  -7  -1 318.587 60.3687   1
  -1  -7  -2 31.0908 22.1658   1
  -1  -7  -3 137.502 43.7505   1
   1   7   3 63.6702 28.2332   4
  -1  -7  -4 418.715 70.4423   1
   1   7   4 354.633 65.5182   4
  -1  -7  -5 23.0316 27.8786   1
   1   7   5 3.20764 25.7417   4
  -1  -7  -6 569.269 62.3793   2
   1   7   6 506.219 81.2959   4
   1   7   7 233.802 62.2374   4
  -1  -7  -7 230.862 41.0279   2
   1   7   8 4694.53 249.976   4
  -1  -7  -8 4291.64 164.902   2
   1   7   9 562.911 90.9983   4
   1   7  10 8168.16 340.238   4
   1   7  11 814.759 114.225   4
   1   7  12 963.796 124.153   4
   1   7  13 15.5007 32.6054   4
   1   7  14 42.1605 33.4869   4
   1   7  15-52.8292 51.3945   4
   1   7  16 21.3564 32.7021   4
   1   7  17 230.957 79.5077   4
   1   8 -20 399.456 102.113   6
   1   8 -19 66.0478 61.3729   6
   1   8 -18 708.893 129.646   6
   1   8 -17 948.879 142.402   6
  -1  -8  17 1264.09 112.383   1
  -1  -8  16 1045.33 102.940   1
   1   8 -16 860.281 135.895   6
  -1  -8  15 4179.50 205.898   1
   1   8 -15 3695.26 261.237   6
   1   8 -14 760.102 119.883   6
  -1  -8  14 865.153 95.9585   1
   1   8 -13 974.479 105.380   1
  -1  -8  13 1140.22 110.939   1
   1   8 -13 894.769 91.6612   4
   1   8 -13 1023.53 131.718   6
   1   8 -12 387.602 62.1376   4
  -1  -8  12 470.741 73.7760   1
   1   8 -12 430.209 70.0389   1
  -1  -8  11 76.0258 33.6050   1
  -1  -8  10 370.700 63.3082   1
  -1  -8   9 74.8903 36.6459   1
  -1  -8   8 684.017 89.0745   1
  -1  -8   7 3820.52 204.193   1
  -1  -8   6 65.6122 36.8050   1
  -1  -8   5 8765.06 311.396   1
  -1  -8   4 541.562 81.0785   1
  -1  -8   3 8716.44 316.669   1
  -1  -8   2 248.345 59.6531   1
  -1  -8   1 2164.41 160.600   1
  -1  -8   0 188.713 51.7081   1
  -1  -8  -1 349.531 68.9826   1
   1   8   1 352.023 66.3514   4
   1   8   2 214.853 53.1911   4
  -1  -8  -2 190.857 52.0082   1
   1   8   3 1449.32 133.549   4
  -1  -8  -3 1295.87 131.818   1
   1   8   4-12.6499 39.1187   4
  -1  -8  -4 35.3255 30.6817   1
   1   8   5 3567.72 216.793   4
   1   8   6 2455.07 184.535   4
  -1  -8  -6 2093.95 122.513   2
   1   8   7 4029.66 239.931   4
   1   8   8 2606.98 202.169   4
   1   8   9 1032.26 130.081   4
   1   8  10 113.581 51.5401   4
   1   8  11 118.682 49.8962   4
   1   8  12 145.406 63.0070   4
   1   8  13-68.6113 49.4129   4
   1   8  14-27.4023 33.4797   4
   1   8  15 181.533 68.7346   4
   1   9 -18 2736.89 255.055   6
   1   9 -17-16.9975 36.6036   6
  -1  -9  16 3007.64 187.033   1
   1   9 -16 2742.13 240.919   6
   1   9 -15 82.6903 61.3919   6
  -1  -9  15 76.2865 40.4410   1
   1   9 -14 797.071 128.679   6
  -1  -9  14 909.603 106.244   1
   1   9 -13 1076.09 149.492   6
  -1  -9  13 1244.59 122.915   1
  -1  -9  12 1.17899 24.1652   1
  -1  -9  11 892.594 105.568   1
  -1  -9  10 244.689 60.4133   1
  -1  -9   9-0.40358 24.1550   1
  -1  -9   8 2628.07 180.844   1
  -1  -9   7 1997.59 159.735   1
  -1  -9   6 4012.30 228.254   1
  -1  -9   5 3179.19 201.518   1
  -1  -9   4 1587.93 145.243   1
  -1  -9   3 139.863 48.1754   1
  -1  -9   2 415.023 77.1613   1
  -1  -9   1 170.981 53.6879   1
   1   9   0 310.009 64.5064   4
  -1  -9   0 298.059 69.5651   1
   1   9   1 16.3079 25.1585   4
  -1  -9  -1-23.2953 38.3595   1
  -1  -9  -2 829.801 113.067   1
   1   9   2 879.927 109.501   4
   1   9   3 4283.17 244.860   4
   1   9   4 495.917 89.3171   4
   1   9   5 6690.83 317.804   4
   1   9   6 252.580 69.8398   4
   1   9   7 2919.61 217.494   4
   1   9   8 58.7852 34.4747   4
   1   9   9 46.2237 37.9123   4
   1   9  10 54.7204 42.0507   4
   1   9  11 25.9104 40.3951   4
   1   9  12 133.709 61.9903   4
   1  10 -16 62.6011 49.6356   6
   1  10 -15 548.974 117.070   6
  -1 -10  15 483.695 85.4829   1
   1  10 -14 158.669 67.9205   6
  -1 -10  14 239.970 59.9457   1
   1  10 -13 876.123 140.335   6
  -1 -10  13 847.209 110.776   1
  -1 -10  12 28.8758 32.8744   1
  -1 -10  11 624.413 97.0661   1
  -1 -10  10 2523.28 189.273   1
  -1 -10   9 649.260 102.238   1
  -1 -10   8 5128.00 272.185   1
  -1 -10   7 313.956 70.8346   1
  -1 -10   6 1390.19 146.172   1
  -1 -10   5 684.238 104.884   1
  -1 -10   4 43.3137 26.5314   1
  -1 -10   3 1133.19 134.551   1
  -1 -10   2 11.6283 36.1815   1
   1  10  -2-27.1456 32.1400   4
   1  10  -1 459.613 84.4600   4
  -1 -10   1 435.269 87.0698   1
  -1 -10   0 1064.80 134.635   1
   1  10   0 1165.32 132.035   4
   1  10   1 232.623 61.4238   4
   1  10   2 4067.88 249.183   4
   1  10   3 825.974 118.373   4
   1  10   4 3113.36 227.872   4
   1  10   5 165.055 63.4520   4
   1  10   6 782.165 119.027   4
   1  10   7 149.564 60.2529   4
   1  10   8-6.16582 44.1492   4
   1  10   9 298.119 81.0732   4
  -1 -11  14 428.480 85.5408   1
  -1 -11  13 1357.03 147.450   1
   1  11 -13 1456.17 186.652   6
  -1 -11  12 55.2490 49.9179   1
  -1 -11  11 3374.72 234.010   1
  -1 -11  10 316.230 81.5755   1
  -1 -11   9 2920.77 219.242   1
  -1 -11   8 186.407 61.9744   1
  -1 -11   7 494.469 91.3286   1
  -1 -11   6 421.696 89.8067   1
   1  11  -5 202.432 62.4595   4
  -1 -11   5 217.772 69.9408   1
  -1 -11   4 451.203 91.2513   1
   1  11  -4 603.233 96.7890   4
  -1 -11   3 706.800 118.460   1
   1  11  -3 634.439 103.037   4
   1  11  -2 119.525 53.5322   4
   1  11  -1 1415.75 153.617   4
   1  11   0 2298.59 194.330   4
   1  11   1 1200.81 145.559   4
   1  11   2 2518.85 209.642   4
   1  11   3 204.791 63.5122   4
   1  11   4 75.0588 54.3631   4
   1  11   5 261.061 70.5555   4
   1  11   6 214.317 74.7281   4
  -1 -12  13 903.075 129.204   1
  -1 -12  12 1340.79 158.307   1
  -1 -12  11 817.658 125.878   1
  -1 -12  10 896.762 132.683   1
   1  12  -9 106.798 46.9305   4
  -1 -12   9 25.9817 35.3255   1
   1  12  -8 350.723 77.5894   4
  -1 -12   8 300.823 78.4446   1
   1  12  -7 168.551 57.6598   4
   1  12  -6 625.924 103.190   4
   1  12  -5 65.1081 39.8044   4
   1  12  -4 409.466 89.4839   4
   1  12  -3 1830.44 179.503   4
   1  12  -2 126.164 57.2731   4
   1  12  -1 2758.02 222.289   4
   1  12   0 130.556 56.2183   4
   1  12   1 886.697 131.608   4
   1  13  -8 102.735 54.3548   4
   1  13  -7 20.7429 32.3899   4
   1  13  -6 726.058 114.840   4
   1  13  -5 206.223 67.2853   4
   1  13  -4 1603.61 173.041   4
  -2  13   2 2256.85 210.333   4
  -2  13   1 937.296 134.458   4
  -2  13   0 511.839 100.830   4
  -2  13  -1 352.182 79.4846   4
  -2  13  -2 51.5191 40.7219   4
  -2  13  -2 25.2252 44.3887   6
  -2  13  -3 111.274 55.8710   6
  -2  13  -3 50.7190 31.7147   4
  -2  13  -4 179.226 65.2413   6
  -2  13  -4 163.136 51.4714   4
  -2  13  -5 169.835 69.0499   6
  -2  13  -6 26.0888 50.8705   6
  -2  13  -7 1254.18 170.335   6
  -2  12   6 1512.04 178.851   4
  -2  12   5 353.929 90.1274   4
  -2  12   4 2367.70 211.752   4
  -2  12   3 173.631 64.1841   4
  -2  12   2 1034.29 134.991   4
  -2  12   1 105.968 50.3265   4
  -2  12   0 50.9285 41.2763   4
  -2  12  -1 289.710 70.4866   4
  -2  12  -2-12.0006 26.4473   4
  -2  12  -3 364.811 92.4717   6
  -2  12  -3 206.020 52.9835   4
  -2  12  -4 1239.04 129.281   4
  -2  12  -4 1261.21 154.483   6
  -2  12  -5 167.221 70.0442   6
  -2  12  -5 248.803 59.1573   4
  -2  12  -6 2822.59 187.131   4
  -2  12  -6 2812.23 236.233   6
  -2  12  -7 85.9993 62.0642   6
  -2  12  -8 2735.15 240.363   6
  -2  12  -9 237.562 88.5380   6
  -2  12 -10 322.362 96.8544   6
  -2  12 -11 368.520 99.1601   6
  -2  11   9 1038.52 153.347   4
  -2  11   8 29.4623 58.3146   4
  -2  11   7 3778.00 267.870   4
  -2  11   6 334.789 87.2262   4
  -2  11   5 1939.91 185.931   4
  -2  11   4 337.114 82.0866   4
  -2  11   3 6.41256 30.0247   4
  -2  11   2 170.927 51.1111   4
  -2  11   1 215.520 55.4133   4
  -2  11   0 165.557 51.5039   4
  -2  11  -1 124.868 49.2139   4
  -2  11  -2 672.001 94.1427   4
  -2  11  -3 1179.51 122.491   4
  -2  11  -4 1907.65 149.319   4
  -2  11  -4 2174.47 190.447   6
  -2  11  -5 1601.19 167.852   6
  -2  11  -5 1441.54 128.719   4
  -2  11  -6 1957.09 188.195   6
  -2  11  -6 2016.65 146.132   4
  -2  11  -7 21.5645 27.3294   4
  -2  11  -7 32.6664 41.6471   6
  -2  11  -8 518.055 100.377   6
  -2  11  -8 560.861 75.0268   4
  -2  11  -9 463.793 99.3214   6
  -2  11 -10 83.8777 51.6107   6
  -2  11 -11 514.303 116.796   6
  -2  11 -12 632.345 123.211   6
  -2  11 -13 189.576 82.6423   6
   2 -10 -13 74.7411 52.0756   5
  -2  10  12 134.435 64.2131   4
  -2  10  11 576.692 111.227   4
  -2  10  10 1915.90 194.829   4
  -2  10   9 2367.70 213.908   4
  -2  10   8 2680.25 223.497   4
  -2  10   7 2262.64 198.337   4
  -2  10   6 173.464 62.6759   4
  -2  10   5 594.105 97.9512   4
  -2  10   4 341.779 76.5333   4
  -2  10   3-23.7519 28.9900   4
  -2  10   2 225.098 55.6871   4
  -2  10   1 342.572 67.5203   4
  -2  10   0 109.158 45.5817   4
  -2  10  -1 5036.48 238.807   4
  -2  10  -2 103.101 42.8002   4
  -2  10  -3 5680.41 242.076   4
  -2  10  -4 161.368 55.8029   6
  -2  10  -4 183.616 50.2237   4
  -2  10  -5 1565.31 123.082   4
  -2  10  -5 1645.69 160.151   6
  -2  10  -6 712.384 81.7713   4
  -2  10  -6 848.605 121.116   6
  -2  10  -7 152.250 61.7665   6
  -2  10  -7 49.7180 27.1185   4
  -2  10  -8 944.012 87.7157   4
  -2  10  -8 609.418 105.328   6
  -2  10  -9 33.3569 26.0896   4
  -2  10  -9 64.1752 55.1628   6
  -2  10 -10 599.300 111.713   6
  -2  10 -11 1181.14 154.667   6
  -2  10 -12 1139.85 154.766   6
  -2  10 -13 3523.09 269.841   6
  -2  10 -14 1403.99 179.342   6
  -2  10 -15 1202.23 165.745   6
  -2  10 -16 823.533 143.627   6
   2  -9 -14 152.964 43.9157   5
  -2   9  14 163.453 71.8881   4
  -2   9  13 146.959 62.0252   4
   2  -9 -13 165.142 55.9478   5
  -2   9  12 2977.72 241.821   4
  -2   9  11 468.067 105.212   4
  -2   9  10 4720.06 288.565   4
  -2   9   9 64.1383 45.7287   4
  -2   9   8 1418.28 149.506   4
  -2   9   7 12.4928 36.2235   4
  -2   9   6 16.4469 32.5971   4
  -2   9   5 272.729 66.3735   4
  -2   9   4-6.02478 25.0273   4
  -2   9   3 299.168 63.2609   4
  -2   9   2 1589.64 137.302   4
  -2   9   1 429.549 71.3671   4
  -2   9   0 8649.46 296.300   4
  -2   9  -1 2680.51 161.798   4
  -2   9  -2 3390.59 177.683   4
  -2   9  -3 1045.44 100.278   4
  -2   9  -4 138.816 49.7142   6
  -2   9  -4 89.7692 31.2200   4
  -2   9  -5 504.584 84.5036   6
  -2   9  -5 542.655 65.4578   4
  -2   9  -6 481.001 62.8553   4
  -2   9  -6 531.299 94.0618   6
  -2   9  -7 425.839 79.8253   6
  -2   9  -8 55.5933 45.2375   6
  -2   9  -8 31.6507 29.5845   1
  -2   9  -9 1505.13 123.885   1
  -2   9  -9 1857.17 173.216   6
  -2   9 -10 1269.81 149.281   6
  -2   9 -10 860.291 92.8979   1
  -2   9 -10 1257.86 87.2800   4
  -2   9 -11 4767.08 156.160   4
  -2   9 -11 4540.81 286.483   6
  -2   9 -12 692.768 115.734   6
  -2   9 -13 3750.74 267.410   6
  -2   9 -14 24.0730 36.6748   6
  -2   9 -15 770.475 130.847   6
  -2   9 -16 670.965 128.457   6
  -2   9 -17 36.1134 38.8496   6
  -2   8  17 13.6157 44.4368   4
  -2   8  16-7.33106 44.5212   4
  -2   8  15 1592.49 189.789   4
   2  -8 -15 1589.17 138.723   5
  -2   8  14 196.396 65.7770   4
   2  -8 -14 193.525 53.1057   5
  -2   8  13 4299.25 282.684   4
   2  -8 -13 3777.93 217.003   5
  -2   8  12 646.043 108.868   4
   2  -8 -12 493.390 81.7796   5
  -2   8  11 2404.37 199.121   4
  -2   8  10 304.125 71.5078   4
   2  -8 -10 340.490 62.4225   3
   2  -8  -9 135.603 47.6931   3
  -2   8   9-17.9589 30.2082   4
  -2   8   8-10.5642 27.3449   4
  -2   8   7 212.876 54.1649   4
  -2   8   6 114.152 47.9823   4
  -2   8   5 41.3580 31.6521   4
  -2   8   4 2029.28 149.889   4
  -2   8   3 2974.63 176.001   4
  -2   8   2 6203.26 245.800   4
  -2   8   1 2884.52 164.159   4
  -2   8   0 6182.87 232.158   4
  -2   8  -1 24.3070 25.6714   4
  -2   8  -2 332.269 52.6948   4
  -2   8  -2 284.202 57.1763   1
  -2   8  -3 404.724 64.6889   1
  -2   8  -3 399.861 55.1650   4
  -2   8  -4 296.989 58.3888   1
  -2   8  -4 345.623 73.0965   6
  -2   8  -5 35.5775 32.7730   6
  -2   8  -5 55.2198 26.0524   1
  -2   8  -6 1234.40 108.555   1
  -2   8  -6 1326.47 130.993   6
  -2   8  -7 71.8418 30.7950   1
  -2   8  -7 128.913 58.9345   6
  -2   8  -7 157.658 34.2836   4
  -2   8  -8 6113.69 182.333   4
  -2   8  -8 6381.22 296.256   6
  -2   8  -8 5522.02 219.749   1
  -2   8  -9 105.880 50.1624   6
  -2   8  -9 40.6305 24.3851   1
  -2   8  -9 41.2138 21.6457   4
  -2   8 -10 7785.07 184.351   4
  -2   8 -10 6504.52 230.051   1
  -2   8 -10 7489.04 338.179   6
  -2   8 -11 387.291 86.3906   6
  -2   8 -11 468.287 43.4791   4
  -2   8 -11 369.278 38.6276   4
  -2   8 -11 353.427 53.5465   1
  -2   8 -12 1304.77 148.645   6
  -2   8 -12 1358.64 63.7503   4
  -2   8 -12 1171.68 92.7812   1
  -2   8 -13 607.121 112.621   6
  -2   8 -14 10.0492 41.8069   6
  -2   8 -15 456.393 101.238   6
  -2   8 -16 80.1367 53.8158   6
  -2   8 -17 477.295 104.862   6
  -2   8 -18 751.781 127.521   6
  -2   8 -19 1451.91 181.010   6
  -2   7  19-9.00328 36.5024   4
  -2   7  18 128.494 60.8815   4
  -2   7  17 733.658 131.515   4
   2  -7 -16 1300.12 118.851   5
  -2   7  16 1293.10 163.105   4
   2  -7 -15 2834.61 173.497   5
  -2   7  15 2647.85 222.874   4
  -2   7  14 1106.58 148.555   4
   2  -7 -14 1209.62 115.196   5
   2  -7 -13 1496.90 127.107   5
  -2   7  13 1435.32 155.042   4
  -2   7  12 196.982 60.8179   4
   2  -7 -12 177.059 48.5651   5
   2  -7 -12 125.996 29.9712   3
  -2   7  11 396.069 80.0211   4
   2  -7 -11 281.150 49.8892   3
  -2   7  10 540.090 86.2862   4
   2  -7 -10 561.071 68.7604   3
   2  -7  -9 193.031 51.2332   3
  -2   7   9 75.7942 32.7189   4
  -2   7   8 31.3717 29.8355   4
  -2   7   7 1305.57 123.084   4
  -2   7   6 159.720 49.6312   4
  -2   7   5 9269.99 301.966   4
  -2   7   4 90.8980 39.5614   4
  -2   7   3 11302.8 312.852   4
  -2   7   3 10833.1 338.237   1
  -2   7   2 48.0144 34.2927   1
  -2   7   2 67.8625 29.4909   4
  -2   7   1 3112.61 156.043   4
  -2   7   1 3058.60 172.767   1
  -2   7   0 686.033 71.1461   4
  -2   7   0 634.630 78.5787   1
  -2   7  -1 143.720 39.0798   1
  -2   7  -2 319.615 54.4338   1
  -2   7  -3 20.9078 23.4794   1
  -2   7  -4 540.212 56.7976   4
  -2   7  -4 424.627 59.6076   1
  -2   7  -4 511.932 75.0941   6
  -2   7  -5 2207.33 155.148   6
  -2   7  -5 1961.30 103.759   4
  -2   7  -5 1904.92 122.597   1
  -2   7  -6 1485.75 132.975   6
  -2   7  -6 1351.67 102.709   1
  -2   7  -6 1373.73 83.3945   4
  -2   7  -7 8870.90 199.445   4
  -2   7  -7 9277.29 330.548   6
  -2   7  -7 8984.94 257.081   1
  -2   7  -8 4580.66 240.056   6
  -2   7  -8 4519.56 136.073   4
  -2   7  -8 4475.25 179.434   1
  -2   7  -9 2482.76 129.251   1
  -2   7  -9 2584.14 95.9238   4
  -2   7  -9 2663.37 189.427   6
  -2   7 -10 1545.42 101.008   1
  -2   7 -10 1552.00 146.878   6
  -2   7 -10 1548.91 68.3256   4
  -2   7 -10 1598.48 71.4221   4
  -2   7 -11 38.5362 36.3412   6
  -2   7 -11 20.7622 10.9168   4
  -2   7 -11 22.0191 11.5255   4
  -2   7 -11-3.09858 18.6876   1
  -2   7 -12 129.395 50.4278   6
  -2   7 -12 132.293 15.4025   4
  -2   7 -12 156.923 30.6469   1
  -2   7 -12 134.952 15.6897   4
  -2   7 -13 864.646 64.3663   1
  -2   7 -13 904.479 123.712   6
  -2   7 -14 162.019 64.7335   6
  -2   7 -15 90.1743 56.3419   6
  -2   7 -16 1192.98 151.113   6
  -2   7 -17 269.452 71.9277   6
  -2   7 -18 4324.44 298.937   6
  -2   7 -19 42.8873 50.2125   6
  -2   7 -20 2557.12 245.315   6
  -2   6  20 351.666 89.9583   4
  -2   6  19 88.7963 58.4956   4
  -2   6  18 3602.76 256.676   4
  -2   6  17 151.038 66.1919   4
   2  -6 -17 15.7581 28.9392   5
   2  -6 -16 3936.99 191.852   5
  -2   6  16 4019.90 264.292   4
  -2   6  15 49.6600 51.4389   4
   2  -6 -15 17.0330 25.9275   5
  -2   6  14 307.825 46.0921   6
   2  -6 -14 499.084 72.1963   5
  -2   6  14 273.935 71.6813   4
  -2   6  13 24.6859 18.2844   6
   2  -6 -13-6.18950 19.4222   5
  -2   6  13 9.05881 28.2800   4
   2  -6 -13-6.82433 13.9922   3
   2  -6 -12 277.437 56.8395   5
   2  -6 -12 284.858 46.1273   3
  -2   6  12 213.268 36.8639   6
  -2   6  12 242.692 61.8124   4
   2  -6 -11-3.03176 18.2147   5
   2  -6 -11 9.40597 20.6793   3
  -2   6  11 32.0649 34.7145   4
   2  -6 -10 96.5039 28.3476   3
  -2   6  10 135.455 49.9828   4
   2  -6  -9 835.450 76.1039   3
  -2   6   9 830.078 97.5028   4
  -2   6   8 3439.23 190.793   4
  -2   6   7 2725.67 172.339   1
  -2   6   7 2792.33 166.457   4
  -2   6   6 9009.78 305.566   1
  -2   6   6 9277.63 290.066   4
  -2   6   5 3343.58 170.458   4
  -2   6   5 3507.45 187.421   1
  -2   6   4 3060.19 156.345   4
  -2   6   4 3108.47 172.543   1
  -2   6   3 1057.91 100.481   1
  -2   6   3 1048.34 88.5630   4
  -2   6   2 8.99373 15.8238   1
  -2   6   1 16.6123 26.9359   1
  -2   6   0 597.422 69.9478   1
  -2   6  -1 270.420 41.4529   4
  -2   6  -1 279.940 48.2907   1
  -2   6  -2 210.558 36.6570   4
  -2   6  -2 246.365 46.1687   1
  -2   6  -3 7755.03 229.679   1
  -2   6  -3 8030.85 257.248   6
  -2   6  -3 7672.23 192.333   4
  -2   6  -4 1651.58 86.3438   4
  -2   6  -4 1809.81 129.438   6
  -2   6  -4 1633.57 103.876   1
  -2   6  -5 10960.6 261.913   1
  -2   6  -5 11048.2 209.668   4
  -2   6  -5 11383.0 326.865   6
  -2   6  -6 821.475 95.5058   6
  -2   6  -6 775.923 69.2533   1
  -2   6  -6 741.752 52.5455   4
  -2   6  -7 6027.40 137.576   4
  -2   6  -7 5975.63 256.208   6
  -2   6  -7 6152.23 189.426   1
  -2   6  -8 9.01565 10.9723   4
  -2   6  -8 7.35523 12.2070   1
  -2   6  -8-1.71853 30.6562   6
  -2   6  -9 438.642 31.0532   4
  -2   6  -9 471.235 79.4344   6
  -2   6  -9 450.250 49.1051   1
  -2   6  -9 470.909 33.6283   4
  -2   6 -10 483.826 49.1521   1
  -2   6 -10 414.863 76.5967   6
  -2   6 -10 528.793 29.2350   4
  -2   6 -10 519.324 28.8925   4
  -2   6 -11 34.0544 11.4607   1
  -2   6 -11 38.7000 28.4316   6
  -2   6 -12 353.720 70.9461   6
  -2   6 -12 457.381 41.0233   1
  -2   6 -13 940.935 119.627   6
  -2   6 -13 1018.48 52.5526   1
  -2   6 -14 824.297 117.849   6
  -2   6 -15 3255.87 234.145   6
  -2   6 -16 481.825 94.6519   6
  -2   6 -17 4679.71 294.575   6
  -2   6 -18 847.532 130.881   6
  -2   6 -19 514.837 107.528   6
  -2   6 -20 921.381 146.895   6
  -2   6 -21 102.399 52.2025   6
  -2   5  22 63.9725 46.9885   4
  -2   5  21 1248.76 154.749   4
  -2   5  20 626.823 108.646   4
  -2   5  19 3548.75 242.727   4
  -2   5  18 1236.72 140.580   4
  -2   5  17 1507.36 155.034   4
  -2   5  16 219.099 59.8169   4
   2  -5 -16 256.814 48.9600   5
  -2   5  15 10.9581 15.8700   6
   2  -5 -15 24.8538 19.6073   5
  -2   5  15 87.6843 47.7051   4
  -2   5  14 77.7903 23.7119   6
   2  -5 -14 116.588 36.5039   5
  -2   5  14 47.9508 37.4741   4
  -2   5  13 80.9680 37.5958   4
  -2   5  13 7.94609 12.5038   6
   2  -5 -13 32.1801 27.2402   5
   2  -5 -12 11.1704 15.1634   3
  -2   5  12 18.1448 12.5488   6
  -2   5  12 53.1479 34.5335   4
   2  -5 -12-16.9146 20.5448   5
  -2   5  11 379.267 43.5892   6
  -2   5  11 333.806 66.6631   4
   2  -5 -11 398.691 47.0564   3
   2  -5 -11 444.407 64.7500   5
   2  -5 -10 3229.53 163.473   5
  -2   5  10 3073.56 182.103   4
  -2   5  10 3114.01 117.184   6
  -2   5  10 2961.83 180.555   1
   2  -5 -10 3312.95 127.108   3
  -2   5   9 2932.19 176.428   1
  -2   5   9 3041.26 174.810   4
   2  -5  -9 2920.73 172.997   4
   2  -5  -9 3182.59 126.425   3
  -2   5   8 10493.8 311.354   4
   2  -5  -8 10663.7 317.983   4
   2  -5  -8 11144.7 229.342   3
  -2   5   8 10485.2 322.395   1
   2  -5  -7 1845.92 130.725   4
  -2   5   7 1813.52 126.680   4
  -2   5   7 1902.44 134.560   1
   2  -5  -6 4572.27 195.945   4
  -2   5   6 4636.83 201.977   1
  -2   5   5 10.3384 16.3488   4
  -2   5   5 4.83719 17.9904   1
   2  -5  -5 9.97043 18.4098   4
   2  -5  -4 118.836 33.3085   4
  -2   5   4 100.942 31.0340   1
   2  -5  -3 807.034 75.4055   4
  -2   5   3 800.706 81.0256   1
   2  -5  -2 2309.00 119.999   4
  -2   5   2 2099.89 124.493   1
  -2   5   1 24.2798 17.4479   1
  -2   5   1 38.1510 21.2716   4
  -2   5   0 1471.76 99.0000   1
  -2   5   0 1490.10 86.5096   4
  -2   5  -1 1065.17 70.7681   4
  -2   5  -1 1107.78 84.3147   1
  -2   5  -2 14427.2 289.236   1
  -2   5  -2 14445.0 241.387   4
  -2   5  -2 15297.1 314.733   6
  -2   5  -3 3613.02 160.566   6
  -2   5  -3 3667.41 114.927   4
  -2   5  -3 3397.98 135.628   1
  -2   5  -4 11530.7 298.055   6
  -2   5  -4 11367.5 189.123   4
  -2   5  -4 11001.6 236.974   1
  -2   5  -5 1181.36 57.1827   4
  -2   5  -5 1086.24 72.6384   1
  -2   5  -5 994.172 93.3266   6
  -2   5  -6 910.552 91.6165   6
  -2   5  -6 893.242 45.4549   4
  -2   5  -6 856.423 62.4570   1
  -2   5  -7 1039.56 43.3012   4
  -2   5  -7 1039.35 103.753   6
  -2   5  -7 1032.16 67.9128   1
  -2   5  -8 527.806 26.0616   4
  -2   5  -8 460.465 70.5685   6
  -2   5  -8 495.426 44.9351   1
  -2   5  -8 478.845 25.2919   4
  -2   5  -9 591.957 83.2946   6
  -2   5  -9 709.416 50.8752   1
  -2   5 -10 27.2467 10.8994   1
  -2   5 -10 0.22845 25.7272   6
  -2   5 -11 1667.89 145.242   6
  -2   5 -11 1828.92 64.7685   1
  -2   5 -12 1695.44 153.491   6
  -2   5 -13 5382.89 272.587   6
  -2   5 -14 3049.22 212.354   6
  -2   5 -15 5128.63 284.540   6
  -2   5 -16 987.522 127.258   6
  -2   5 -17 1583.32 170.421   6
  -2   5 -18 25.5996 32.1348   6
  -2   5 -19 85.8841 54.1500   6
  -2   5 -20 340.433 90.2981   6
  -2   5 -21 477.797 106.996   6
  -2   5 -22 136.546 65.7707   6
  -2   4  23 724.651 119.328   4
  -2   4  22 637.442 108.676   4
  -2   4  21 2368.38 197.221   4
  -2   4  20 216.339 69.5703   4
  -2   4  19 1049.12 129.773   4
  -2   4  18 114.443 41.8033   4
  -2   4  18 199.392 34.6859   2
  -2   4  17 35.7282 20.5320   2
  -2   4  17 32.5138 45.8012   4
  -2   4  16 24.4126 16.4335   2
  -2   4  16 34.2260 30.9410   4
  -2   4  15 39.8361 19.8885   6
   2  -4 -15 33.4137 24.6638   5
  -2   4  15 66.8354 37.4230   4
  -2   4  15 4.69926 13.7093   2
  -2   4  14 6.06501 15.0747   6
  -2   4  14 20.5800 13.6125   2
  -2   4  14-15.2212 37.7341   4
  -2   4  13 2254.11 80.5154   2
  -2   4  13 2058.90 160.131   4
  -2   4  13 2121.06 105.374   6
  -2   4  12 78.3124 17.3908   2
  -2   4  12 41.0732 15.8033   6
  -2   4  12 88.3218 41.0479   4
   2  -4 -11 9294.22 311.775   4
  -2   4  11 9633.80 318.356   4
  -2   4  11 9884.45 201.963   6
   2  -4 -10 760.002 53.9418   3
  -2   4  10 684.525 50.8479   6
  -2   4  10 741.391 89.1497   4
   2  -4 -10 742.891 87.8679   4
   2  -4  -9 9773.41 299.416   4
   2  -4  -9 10191.0 189.293   3
  -2   4   9 9631.38 177.059   6
  -2   4   9 10139.7 302.563   4
   2  -4  -8 556.658 44.1578   3
   2  -4  -8 577.398 76.4177   4
   2  -4  -7 1888.49 125.091   4
   2  -4  -6 105.539 35.0593   4
   2  -4  -5 20.0979 19.2917   4
   2  -4  -4 7.65242 19.3378   4
   2  -4  -3 374.135 49.5731   4
   2  -4  -3 273.144 20.2274   2
  -2   4   3 351.659 46.8853   4
  -2   4   2 3045.91 124.586   4
   2  -4  -2 2942.30 123.800   4
  -2   4   1 7115.03 179.892   4
   2  -4  -1 6895.07 177.213   4
  -2   4   0 7853.13 177.127   4
  -2   4   0 8030.32 184.100   6
   2  -4   0 7623.71 174.689   4
  -2   4  -1 13717.4 219.992   4
  -2   4  -1 14265.1 264.373   6
  -2   4  -2 12498.7 262.785   6
  -2   4  -2 12449.3 235.516   1
  -2   4  -2 13008.0 199.209   4
  -2   4  -3 2113.26 114.976   6
  -2   4  -3 2094.30 93.3234   1
  -2   4  -3 2119.07 74.8164   4
  -2   4  -4 1608.93 77.9856   1
  -2   4  -4 1858.02 62.7491   4
  -2   4  -4 1690.79 106.623   6
  -2   4  -5 143.496 24.2289   1
  -2   4  -5 127.564 15.2769   4
  -2   4  -5 113.121 35.0121   6
  -2   4  -6 808.242 81.1909   6
  -2   4  -6 890.132 53.0699   1
  -2   4  -6 974.392 32.4799   4
  -2   4  -7 1027.20 54.1582   1
  -2   4  -7 944.821 93.5726   6
  -2   4  -8 227.617 52.6444   6
  -2   4  -8 201.151 23.1291   1
  -2   4  -9 101.839 34.4962   6
  -2   4  -9 107.924 14.5164   1
  -2   4 -10 7570.29 285.084   6
  -2   4 -11-10.2044 37.3027   6
   2  -4  11 32.3436 33.0298   6
  -2   4 -12 11690.8 379.379   6
  -2   4 -13 108.577 52.4220   6
  -2   4 -14 4203.81 241.863   6
  -2   4 -15 408.615 83.6537   6
  -2   4 -16 66.9263 46.1231   6
  -2   4 -17 472.088 92.6482   6
  -2   4 -18 134.331 59.3788   6
  -2   4 -19 430.708 93.7755   6
  -2   4 -20 545.040 103.402   6
  -2   4 -21 1204.63 160.752   6
  -2   4 -22 2462.55 228.314   6
   2  -4  23 1170.36 154.670   3
  -2   4 -23 1323.74 175.127   6
   2  -4  24 783.776 131.896   3
  -2   3  25-54.6335 37.5962   4
  -2   3  24 2321.08 202.134   4
  -2   3  23 54.7694 52.1028   4
  -2   3  22 2176.29 187.428   4
  -2   3  21 32.8309 40.4599   4
  -2   3  20 203.911 46.8005   2
  -2   3  20 197.237 63.4087   4
  -2   3  19 87.8719 29.0219   2
  -2   3  19 100.783 48.8733   4
  -2   3  18 42.2935 21.4408   6
  -2   3  18 30.6176 18.7304   2
  -2   3  18-3.71694 28.0752   4
  -2   3  17 366.984 75.1112   4
  -2   3  16 307.822 64.2987   4
  -2   3  15 174.520 36.4619   6
  -2   3  15 243.335 58.5839   4
  -2   3  14 3779.14 148.012   6
  -2   3  14 3807.71 203.751   4
  -2   3  13 4012.72 144.504   6
   2  -3 -13 3871.35 201.711   4
  -2   3  13 4271.06 209.573   4
   2  -3 -12 5495.44 233.225   4
  -2   3  12 5942.19 242.504   4
  -2   3  12 5878.35 165.445   6
  -2   3  11 3710.83 121.650   6
   2  -3 -11 3444.62 177.926   4
  -2   3  11 3900.36 190.261   4
   2  -3 -10 677.377 81.1234   4
  -2   3  10 637.134 79.4536   4
  -2   3  10 598.723 45.3292   6
   2  -3 -10 583.655 61.4234   5
   2  -3  -9 463.792 55.8509   5
   2  -3  -9 352.162 57.1752   4
  -2   3   9 422.400 36.0844   6
   2  -3  -8 113.931 17.9133   3
   2  -3  -8 108.459 30.0237   4
   2  -3  -8 109.996 29.9822   5
  -2   3   8 121.102 18.9922   6
   2  -3  -7 55.6907 11.2661   3
   2  -3  -7 72.9099 26.9128   5
  -2   3   7 73.9270 14.1995   6
   2  -3  -7 78.0362 28.7242   4
   2  -3  -6 104.661 31.7814   4
   2  -3  -6 90.8903 31.4714   5
   2  -3  -5 622.297 61.8780   4
   2  -3  -4 483.989 52.8445   4
   2  -3  -3 12019.4 239.898   4
  -2   3   2 2379.60 72.7378   6
  -2   3   2 2310.41 104.134   4
   2  -3  -2 2211.06 98.2486   4
   2  -3  -2 2252.36 65.6023   2
  -2   3   1 32513.7 296.560   6
   2  -3  -1 31844.7 340.929   4
   2  -3  -1 30737.7 273.476   2
  -2   3   1 31846.2 353.028   4
  -2   3   0 34.5407 16.5969   6
  -2   3   0 60.2700 21.8377   4
   2  -3   0 45.7201 17.2462   4
  -2   3  -1 12567.0 192.046   4
  -2   3  -1 12777.0 225.299   6
   2  -3   1 12910.0 182.731   4
  -2   3  -2 641.781 55.1348   6
   2  -3   2 590.213 52.5336   6
   2  -3   2 572.174 34.4402   4
  -2   3  -2 569.494 38.4348   4
   2  -3   3 65.5963 23.0461   6
  -2   3  -3 32.2026 19.7567   6
  -2   3  -3 78.0659 15.1183   4
   2  -3   4 218.212 37.3969   6
  -2   3  -4 131.231 31.6029   6
  -2   3  -4 207.128 14.1221   4
  -2   3  -5 912.051 44.9250   1
  -2   3  -5 873.318 75.8441   6
  -2   3  -6 321.645 51.4002   6
  -2   3  -6 407.779 27.4308   1
  -2   3  -7 2987.16 151.615   6
  -2   3  -7 3284.56 66.7822   1
  -2   3  -8 1776.05 124.579   6
  -2   3  -9 14625.9 369.155   6
  -2   3 -10 3696.56 194.497   6
  -2   3 -11 9788.97 324.680   6
   2  -3  11 8833.94 312.078   6
  -2   3 -12 1817.37 145.329   6
   2  -3  12 1748.11 146.004   6
  -2   3 -13 715.591 96.6105   6
  -2   3 -14 236.687 59.8120   6
  -2   3 -15 383.167 77.7223   6
  -2   3 -16 63.6408 38.3130   6
  -2   3 -17 109.968 50.5071   6
  -2   3 -18 1010.26 129.639   6
  -2   3 -19 527.645 103.237   6
   2  -3  20 4096.55 259.226   3
  -2   3 -20 4372.61 282.698   6
   2  -3  21 450.365 91.4599   3
   2  -3  22 3036.31 232.459   3
   2  -3  23 123.977 60.1287   3
   2  -3  24 392.386 89.5492   3
   2  -3  25 146.190 62.5626   3
  -2   2  26 705.441 113.313   4
  -2   2  25 1177.95 145.487   4
  -2   2  24 630.100 103.264   4
  -2   2  23 630.684 104.173   4
  -2   2  22-23.6415 34.9003   4
  -2   2  21 64.5689 39.3334   4
  -2   2  20 542.830 65.4082   3
  -2   2  20 636.969 96.4204   4
  -2   2  19 29.1670 29.3081   4
  -2   2  19 93.9119 34.0967   3
  -2   2  18 193.435 42.4672   3
  -2   2  18 63.1639 33.1519   4
  -2   2  17 400.376 51.9505   3
  -2   2  17 343.357 68.8100   4
  -2   2  16 4589.28 147.938   3
  -2   2  16 4601.73 226.011   4
  -2   2  15 636.346 57.3734   3
  -2   2  15 618.248 68.9075   6
  -2   2  15 561.802 84.2643   4
  -2   2  14 10434.5 248.509   6
  -2   2  14 11773.0 336.515   4
   2  -2 -14 10314.0 324.677   4
  -2   2  14 11035.1 203.008   3
  -2   2  13 206.324 37.9425   6
  -2   2  13 242.666 35.0677   3
   2  -2 -13 188.186 47.4387   4
  -2   2  13 179.800 49.0924   4
  -2   2  12 3992.16 137.538   6
   2  -2 -12 4189.55 195.864   4
  -2   2  12 4236.70 110.356   3
  -2   2  12 4581.81 199.384   4
  -2   2  11 25.3508 16.4157   6
   2  -2 -11-2.87610 15.3015   5
   2  -2 -11 24.7621 30.5370   4
  -2   2  11-4.34575 19.2535   4
   2  -2 -10 775.148 66.8475   5
  -2   2  10 774.452 79.9611   4
   2  -2 -10 724.829 78.2043   4
  -2   2  10 767.305 53.5865   6
  -2   2   9 478.907 38.8576   6
  -2   2   9 548.997 64.0861   4
   2  -2  -9 481.143 51.2551   5
   2  -2  -9 541.833 66.0413   4
  -2   2   8 71.3714 15.4005   6
   2  -2  -8 73.6974 24.6672   5
   2  -2  -8 63.2144 22.1368   4
   2  -2  -7 16.2791 19.2025   4
  -2   2   7 19.4461 9.75809   6
   2  -2  -7 2.94834 17.1280   5
   2  -2  -6 6441.64 180.164   5
   2  -2  -6 7190.73 207.272   4
   2  -2  -5 835.866 69.5844   4
   2  -2  -5 824.856 66.6049   5
   2  -2  -4 19816.9 308.879   4
   2  -2  -3 6240.08 165.269   4
  -2   2   3 5798.34 99.2622   2
  -2   2   2 17382.3 148.161   6
  -2   2   2 16822.1 190.817   2
   2  -2  -2 17481.4 259.536   4
  -2   2   1 2691.95 72.5027   6
   2  -2  -1 2522.47 69.8817   6
   2  -2  -1 2590.64 95.0630   4
   2  -2  -1 2697.97 79.7271   2
  -2   2   1 2314.05 83.2588   4
   2  -2   0 831.673 48.5879   6
   2  -2   0 798.597 49.2889   4
  -2   2   0 786.542 47.6609   6
   2  -2   0 829.202 48.7124   2
  -2   2   0 846.474 45.4576   4
   2  -2   1 137.423 23.9057   6
  -2   2  -1 130.546 17.4819   4
   2  -2   1 118.294 18.5182   4
  -2   2  -1 112.915 22.4501   6
  -2   2  -2 143.942 14.8951   4
  -2   2  -2 167.306 29.3400   6
   2  -2   2 135.722 17.1901   4
   2  -2   2 116.654 26.5320   6
   2  -2   3 439.124 45.7092   6
  -2   2  -3 375.227 47.1105   6
  -2   2  -4 1634.20 93.8009   6
  -2   2  -5 1937.59 108.588   6
  -2   2  -6 10436.7 263.232   6
  -2   2  -7 12779.2 306.566   6
   2  -2   8 2675.24 53.9116   4
  -2   2  -8 2369.23 138.128   6
   2  -2   9 7567.12 108.242   4
  -2   2  -9 7140.25 250.557   6
  -2   2 -10 352.557 61.2046   6
   2  -2  10 433.875 29.4798   4
   2  -2  11 862.564 96.2267   6
   2  -2  11 1002.29 49.3888   4
  -2   2 -11 893.021 98.3804   6
  -2   2 -12 102.762 46.0672   6
   2  -2  12 117.961 40.2234   6
   2  -2  12 154.110 22.9677   4
  -2   2 -13 329.363 66.4007   6
   2  -2  13 188.751 51.7999   6
   2  -2  13 293.764 31.9767   4
  -2   2 -14 47.9686 31.8740   6
   2  -2  14 130.304 24.5628   4
  -2   2 -15 459.113 82.9564   6
   2  -2  15 441.155 44.8371   4
  -2   2 -16 240.957 67.6113   6
   2  -2  16 137.236 37.8353   3
   2  -2  16 176.807 31.2667   4
   2  -2  17 3940.54 106.084   5
  -2   2 -17 4406.81 256.904   6
   2  -2  17 3904.70 228.146   3
   2  -2  17 4129.27 141.457   4
   2  -2  18 212.604 49.2091   3
   2  -2  18 278.193 41.8310   4
   2  -2  19 5174.65 276.096   3
   2  -2  19 4984.09 166.263   4
   2  -2  20 575.354 96.2038   3
   2  -2  21 1016.90 132.195   3
   2  -2  21 977.495 136.977   2
   2  -2  22 453.148 91.6639   3
   2  -2  22 289.154 74.2383   2
   2  -2  23-5.12956 41.7651   2
   2  -2  23 52.4590 42.3198   3
   2  -2  24 67.4305 41.7559   3
   2  -2  24-7.16052 46.1279   2
   2  -2  25 1.01055 41.9584   3
  -2   1  26 187.419 66.8481   4
  -2   1  25 617.212 104.519   4
  -2   1  24 37.1381 46.1476   4
  -2   1  23 5.04839 30.7578   4
  -2   1  22 58.2817 46.0254   4
  -2   1  21 31.9747 18.5226   3
  -2   1  21 17.1273 40.2206   4
  -2   1  20 46.6631 22.2117   3
  -2   1  20 49.4132 35.7764   4
  -2   1  19 1893.48 154.585   4
  -2   1  19 2130.81 121.261   3
  -2   1  18 370.832 70.2900   4
  -2   1  18 443.754 51.5688   3
  -2   1  17 6154.35 217.468   5
  -2   1  17 7295.92 205.181   3
  -2   1  17 6986.33 275.980   4
   2  -1 -16 1161.73 112.925   4
  -2   1  16 1301.72 116.166   4
  -2   1  16 1359.22 85.1524   3
  -2   1  16 1276.23 97.8353   5
  -2   1  15 5787.26 200.183   5
  -2   1  15 6165.22 172.039   3
   2  -1 -15 6228.42 211.755   6
   2  -1 -15 5874.26 245.737   4
  -2   1  15 6032.76 241.610   4
  -2   1  14 431.997 44.6037   3
  -2   1  14 363.104 51.7943   5
   2  -1 -14 426.496 68.1751   4
  -2   1  14 397.952 62.4189   4
   2  -1 -14 408.899 53.5702   6
  -2   1  13 843.916 74.0223   5
   2  -1 -13 752.091 66.5889   6
   2  -1 -13 959.667 94.6234   4
  -2   1  13 857.826 58.5638   3
  -2   1  13 863.074 85.8510   4
  -2   1  12 107.054 20.3775   3
  -2   1  12 143.538 33.6415   5
   2  -1 -12 138.785 30.0688   6
   2  -1 -12 145.462 39.7365   4
  -2   1  12 154.375 40.0863   4
   2  -1 -11 150.460 40.7921   4
  -2   1  11 129.344 21.3728   3
   2  -1 -11 116.211 26.8947   6
  -2   1  11 102.099 36.6488   4
  -2   1  11 146.076 31.2472   5
  -2   1  10 470.578 58.4144   4
  -2   1  10 516.082 35.7784   3
   2  -1 -10 486.674 45.1307   6
  -2   1  10 480.762 52.2610   5
   2  -1 -10 540.914 67.0381   4
   2  -1  -9 28.5449 13.3292   6
  -2   1   9 39.6540 17.3190   5
   2  -1  -9 62.4598 29.6552   4
  -2   1   9 22.3348 24.6080   4
  -2   1   9 40.5772 11.3806   3
  -2   1   8 2315.60 117.496   4
  -2   1   8 2569.74 110.600   5
   2  -1  -8 2573.75 132.451   4
  -2   1   8 2559.06 59.3592   3
   2  -1  -8 2604.15 85.4795   6
  -2   1   7 6589.76 170.985   5
   2  -1  -7 7035.06 173.483   5
   2  -1  -7 6524.64 200.100   4
   2  -1  -7 6446.56 118.528   6
   2  -1  -6 17792.1 173.328   6
  -2   1   6 17519.9 273.740   5
   2  -1  -6 18905.1 278.351   5
   2  -1  -6 18514.8 311.012   4
  -2   1   5 6849.62 167.572   5
   2  -1  -5 6830.25 91.2352   6
   2  -1  -5 7012.79 177.967   4
  -2   1   4 20040.9 272.720   5
   2  -1  -4 20195.3 274.075   4
   2  -1  -3 2673.63 54.7396   3
  -2   1   3 2912.93 102.530   5
   2  -1  -3 2750.16 94.8465   4
  -2   1   2 669.594 50.9480   5
   2  -1  -2 685.272 44.9131   4
   2  -1  -2 692.188 35.4696   3
   2  -1  -1 959.107 47.4173   4
  -2   1   1 976.177 52.3579   2
   2  -1  -1 999.494 49.4759   3
   2  -1   0 3360.23 91.3127   6
  -2   1   0 3350.26 101.336   2
   2  -1   0 3156.75 77.4442   4
  -2   1   0 3108.54 77.6642   4
   2  -1   1 43.4850 12.8002   4
   2  -1   1 23.7421 17.0708   5
   2  -1   1 54.4934 18.3604   6
  -2   1  -1 13.2245 16.6474   2
   2  -1   2 246.677 19.6377   4
  -2   1  -3 13.6185 10.3156   1
  -2   1  -3-1.86831 17.1823   6
  -2   1  -4 16192.0 157.040   1
  -2   1  -4 14523.0 272.509   6
  -2   1  -5 540.825 26.5880   1
  -2   1  -5 568.513 61.4602   6
  -2   1  -6 28978.3 180.702   1
  -2   1  -6 26580.3 420.209   6
   2  -1   6 28018.1 226.876   4
  -2   1  -7 911.106 82.7651   6
   2  -1   7 865.057 43.1949   4
  -2   1  -8 3891.58 176.036   6
   2  -1   8 4131.24 104.438   4
   2  -1   9 692.987 49.3903   4
  -2   1  -9 683.946 79.5359   6
  -2   1 -10 24.3439 28.4837   6
   2  -1  10 18.3249 22.8137   3
   2  -1  10 19.2143 14.6755   4
   2  -1  10 23.7524 19.5591   6
   2  -1  11 130.804 36.2312   3
   2  -1  11 109.199 36.9090   6
   2  -1  11 76.0378 28.1857   4
   2  -1  12 60.8266 34.7334   6
   2  -1  12 94.7334 29.4517   4
   2  -1  12 64.2856 32.6402   3
   2  -1  13 401.252 62.8183   3
   2  -1  13 465.033 50.2017   4
   2  -1  13 494.839 79.6128   6
   2  -1  13 400.760 22.7782   5
   2  -1  14 1035.53 76.1468   4
   2  -1  14 1099.74 109.864   3
   2  -1  15 1187.37 116.033   3
   2  -1  15 962.979 78.3417   4
   2  -1  16 4938.57 181.427   4
   2  -1  16 5500.76 255.590   3
   2  -1  17 4003.98 225.286   3
   2  -1  17 3419.34 221.458   2
   2  -1  17 3779.11 162.429   4
   2  -1  18 2170.35 167.693   3
   2  -1  18 1831.15 166.259   2
   2  -1  18 2002.66 123.808   4
   2  -1  19 1589.58 111.935   4
   2  -1  19 1283.80 146.472   2
   2  -1  19 1515.17 149.852   3
   2  -1  20 24.0129 29.3573   3
   2  -1  20 13.5609 32.9102   2
   2  -1  20 33.8564 25.9599   4
   2  -1  21 158.025 56.6310   3
   2  -1  21 40.2778 37.5485   2
   2  -1  22 108.701 52.0704   3
   2  -1  22 174.735 49.0643   2
   2  -1  23-107.449 60.1348   3
   2  -1  23 16.9152 33.3884   2
   2  -1  24-122.191 66.1686   3
   2  -1  24-46.3384 51.6262   2
   2  -1  25 468.485 91.3633   3
  -2   0  25 100.188 45.6921   4
  -2   0  24 85.2313 39.1474   4
  -2   0  23 3.13670 32.3158   4
  -2   0  22 266.941 53.4651   1
  -2   0  22 223.128 59.0235   4
  -2   0  22 368.260 60.9514   3
  -2   0  21 431.382 66.0085   3
  -2   0  21 361.635 68.7329   4
  -2   0  20 2503.79 144.104   3
  -2   0  20 2150.47 138.298   5
   2   0 -20 2641.59 173.964   6
  -2   0  20 2314.04 167.043   4
  -2   0  19 2856.09 154.908   5
  -2   0  19 3027.33 185.099   4
  -2   0  19 3478.17 165.140   3
   2   0 -19 3338.90 185.353   6
   2   0 -18 2183.37 146.856   6
  -2   0  18 2130.90 125.827   3
  -2   0  18 1756.00 120.093   5
  -2   0  18 1874.74 144.904   4
  -2   0  17 2646.59 164.598   4
   2   0 -17 2895.91 160.782   6
  -2   0  17 3096.03 143.368   3
  -2   0  17 2819.23 146.816   5
   2   0 -17 2691.07 173.608   4
  -2   0  16 786.008 76.6111   5
   2   0 -16 760.708 81.4074   6
  -2   0  16 836.851 91.2506   4
   2   0 -16 769.495 92.6465   4
   2   0 -15 123.087 35.8292   6
  -2   0  15 39.2786 24.5526   5
   2   0 -15 95.0692 42.6532   4
  -2   0  15 19.7499 26.8722   4
   2   0 -14 89.4227 28.7520   6
  -2   0  14 144.029 34.4539   5
  -2   0  14 84.3900 32.0621   4
   2   0 -14 124.523 39.4066   4
   2   0 -13 191.312 40.9395   6
  -2   0  13 186.791 36.9571   5
   2   0 -13 153.883 42.4518   4
  -2   0  13 109.782 31.4847   4
  -2   0  12 280.048 41.7515   5
   2   0 -12 290.208 53.5950   4
   2   0 -12 235.596 39.3312   6
  -2   0  12 282.477 47.8336   4
   2   0 -11 894.256 69.8715   6
   2   0 -11 874.646 86.9657   4
  -2   0  11 925.339 80.1109   4
  -2   0  11 853.637 69.2211   5
   2   0 -10 654.159 70.3775   4
  -2   0  10 567.682 56.4278   5
   2   0 -10 566.353 54.3136   6
  -2   0  10 609.878 64.7074   4
  -2   0   9 15338.2 291.562   4
  -2   0   9 15146.3 270.311   5
   2   0  -9 14985.1 298.874   4
   2   0  -9 15170.9 257.170   6
   2   0  -8 77.3321 21.7212   6
   2   0  -8 120.206 29.2650   4
  -2   0   8 94.0407 27.5025   5
  -2   0   8 140.995 32.1952   4
   2   0  -7 25549.2 288.352   6
   2   0  -7 25093.3 340.257   4
  -2   0   7 24686.6 324.970   5
  -2   0   7 25486.9 337.124   4
  -2   0   6 74.8615 26.6291   5
   2   0  -6 70.0734 25.4781   4
   2   0  -5 10832.4 199.126   4
  -2   0   5 10826.5 197.732   5
   2   0  -4 142.676 22.8615   4
  -2   0   4 131.278 23.6290   5
  -2   0   3 2960.48 94.8013   5
   2   0  -3 2886.94 94.5450   4
  -2   0   2 3572.90 99.4760   5
  -2   0   2 3709.12 90.1202   3
   2   0  -2 3503.03 99.7970   4
  -2   0   1 114.269 18.8492   3
  -2   0   1 126.942 19.5904   5
   2   0  -1 132.732 21.8459   4
  -2   0   0 819.277 50.4374   3
  -2   0   0 802.880 43.7637   5
   2   0   0 826.222 49.5531   1
  -2   0  -1 2427.44 93.2404   3
  -2   0  -1 2384.59 71.0775   5
  -2   0  -1 2453.89 93.1892   2
   2   0   1 2421.37 81.9209   1
   2   0   2 11863.2 140.021   5
  -2   0  -2 12862.0 226.326   2
  -2   0  -2 12292.3 174.471   1
  -2   0  -2 12338.7 153.307   5
  -2   0  -2 11890.3 219.892   3
   2   0   2 12368.1 179.578   1
   2   0   3 16507.9 201.143   1
  -2   0  -3 16189.3 274.537   3
  -2   0  -3 15754.5 191.402   1
  -2   0  -3 16930.6 275.645   2
   2   0   4 12974.9 175.169   1
  -2   0  -4 13430.2 172.920   1
  -2   0  -5 8942.55 145.545   1
   2   0   5 8971.09 145.612   1
   2   0   5 9456.48 228.859   2
   2   0   6 8291.64 142.547   1
  -2   0  -6 8893.46 145.653   1
   2   0   6 8826.03 232.375   2
   2   0   6 9065.56 232.157   3
   2   0   6 8413.98 162.019   4
   2   0   7 169.929 39.1527   3
   2   0   7 125.702 32.2912   2
   2   0   7 165.639 25.2836   4
   2   0   7 166.893 21.3429   1
  -2   0  -7 162.301 21.8200   1
   2   0   8 264.947 47.8174   3
   2   0   8 287.515 34.0148   4
   2   0   8 252.870 45.3938   2
   2   0   8 250.209 26.3451   1
   2   0   9 700.324 74.3487   3
   2   0   9 731.425 44.4194   1
   2   0   9 733.888 56.7374   4
   2   0   9 747.172 77.9759   2
   2   0  10 18.1155 19.5612   3
   2   0  10 15.5192 20.3528   6
   2   0  10 13.3033 14.2343   4
   2   0  10 18.4465 23.2548   2
   2   0  10 24.4250 10.5147   1
   2   0  11 29.5549 20.7741   6
   2   0  11-9.78445 31.2821   3
   2   0  11-17.6436 20.8152   4
   2   0  11 18.9048 26.0814   2
   2   0  11 12.3583 7.69954   1
   2   0  12 4569.09 203.486   3
   2   0  12 4544.22 222.817   6
   2   0  12 4311.51 207.188   2
   2   0  12 4416.07 115.861   1
   2   0  12 4554.99 167.171   4
   2   0  13 241.774 29.0229   1
   2   0  13 230.238 43.1982   4
   2   0  13 166.319 43.8736   2
   2   0  13 229.877 57.1615   6
   2   0  13 270.487 58.8594   3
   2   0  14 11116.0 187.255   1
   2   0  14 10079.7 282.187   4
   2   0  14 10047.8 338.117   2
   2   0  14 10966.7 334.867   3
   2   0  15 9.18566 29.7761   2
   2   0  15 56.1769 25.7645   4
   2   0  15 55.5033 18.0073   1
   2   0  15 69.4218 41.2691   3
   2   0  16 5213.92 215.228   4
   2   0  16 4773.98 121.161   1
   2   0  16 4296.43 236.391   2
   2   0  16 5026.99 239.286   3
   2   0  17-15.9565 36.1162   2
   2   0  17 29.0832 29.4146   4
   2   0  17 44.5992 16.7894   1
   2   0  17 17.2819 41.2208   3
   2   0  18 738.251 93.8721   3
   2   0  18 910.623 114.856   2
   2   0  18 1002.84 99.1269   4
   2   0  19 48.2708 30.1121   3
   2   0  19 119.282 55.5546   2
   2   0  19 181.899 45.8054   4
   2   0  20 38.1290 28.7443   4
   2   0  20-3.28493 38.1337   3
   2   0  20-43.7965 40.9286   2
   2   0  21-7.74901 47.9453   3
   2   0  21-21.3332 34.2949   2
   2   0  21 76.8100 37.9493   4
   2   0  22 143.509 51.9502   2
   2   0  22 142.041 47.9160   3
   2   0  23 187.873 60.8088   3
   2   0  23 167.651 50.3922   2
   2   0  24 1579.85 165.587   3
   2   0  24 1478.01 173.481   2
   2   0  25 285.113 80.7977   2
  -2  -1  25 49.8652 31.6188   4
  -2  -1  24 230.355 63.5985   4
  -2  -1  23 205.467 56.0138   4
   2   1 -23 147.127 51.6053   6
   2   1 -22 2551.38 186.547   6
  -2  -1  22 2574.29 163.375   3
  -2  -1  22 2702.11 182.602   4
  -2  -1  21 126.084 46.5553   4
  -2  -1  21 84.7924 35.8526   3
   2   1 -21 168.247 56.0670   6
  -2  -1  21 99.0777 28.5695   1
   2   1 -20 4946.28 243.362   6
  -2  -1  20 4786.73 230.207   4
  -2  -1  20 4451.40 202.704   5
  -2  -1  20 4721.27 194.756   1
  -2  -1  19 239.257 55.3196   4
   2   1 -19 147.132 49.8790   6
  -2  -1  19 135.246 39.8344   1
  -2  -1  19 153.604 43.3159   5
  -2  -1  18 1826.70 132.500   4
   2   1 -18 1603.44 131.368   6
   2   1 -18 1408.30 128.313   4
  -2  -1  18 1495.16 111.565   5
  -2  -1  18 1707.38 114.502   1
  -2  -1  17 37.8076 25.5065   4
   2   1 -17 4.63387 30.3621   6
  -2  -1  17-20.9048 23.3756   5
   2   1 -17 48.2916 30.8610   4
  -2  -1  17 30.6415 22.6178   1
  -2  -1  16 49.3046 29.6954   4
   2   1 -16 31.9451 23.4034   6
  -2  -1  16 29.6526 22.7824   1
  -2  -1  16-9.70693 20.9883   5
   2   1 -16-6.69471 20.5533   4
  -2  -1  15 519.974 63.9359   5
   2   1 -15 423.512 64.9844   6
  -2  -1  15 464.134 63.4779   4
   2   1 -15 401.799 65.1200   4
  -2  -1  15 488.417 58.7833   1
  -2  -1  14 67.0964 28.6470   4
   2   1 -14 90.3293 31.9875   6
   2   1 -14 78.6104 37.1626   4
  -2  -1  14 97.2209 31.2414   5
  -2  -1  14 82.7381 27.9049   1
  -2  -1  13-11.0452 21.2901   4
   2   1 -13 23.2679 27.2879   4
  -2  -1  13 25.0999 20.5877   1
  -2  -1  13 29.7922 16.5822   5
   2   1 -13 14.5594 19.3999   6
   2   1 -12 6071.85 213.252   6
  -2  -1  12 5757.96 191.042   4
  -2  -1  12 5575.31 178.719   1
   2   1 -12 5903.87 207.824   4
   2   1 -11 1600.33 101.477   4
   2   1 -11 1601.70 102.533   6
  -2  -1  11 1533.76 95.4852   4
  -2  -1  11 1547.61 90.8141   1
   2   1 -10 16349.7 311.145   6
   2   1 -10 16130.7 306.066   4
  -2  -1  10 15550.2 289.070   4
  -2  -1  10 15775.2 281.817   1
   2   1  -9 3080.64 129.365   4
   2   1  -9 3257.07 132.061   6
  -2  -1   9 2974.83 122.549   4
  -2  -1   9 3108.72 122.101   1
   2   1  -8 6628.81 178.553   4
  -2  -1   8 6675.33 174.660   1
  -2  -1   8 6514.34 173.043   4
  -2  -1   7 1251.32 73.4821   4
  -2  -1   7 1368.32 78.3078   1
   2   1  -7 1347.58 78.0791   4
   2   1  -6 2613.57 105.281   4
  -2  -1   6 2858.11 108.997   1
  -2  -1   6 2715.77 104.227   4
   2   1  -5 9.76090 15.3187   4
  -2  -1   5-0.56862 13.4076   1
   2   1  -4 2099.85 93.4640   1
   2   1  -4 1904.61 84.4611   4
   2   1  -3 288.151 32.3837   4
   2   1  -3 315.313 38.9571   1
   2   1  -2 389.819 40.1101   1
   2   1  -1 1089.94 63.9871   1
   2   1   0 10933.5 194.033   1
  -2  -1   0 11028.7 200.833   3
   2   1   1 39931.2 365.938   1
  -2  -1  -1 40881.9 409.025   3
   2   1   2 2318.38 89.9573   1
  -2  -1  -2 2360.41 103.707   3
  -2  -1  -2 2342.18 88.4769   1
  -2  -1  -2 2191.41 98.0757   2
  -2  -1  -3 18831.0 252.760   1
  -2  -1  -3 19233.4 310.398   3
  -2  -1  -3 19830.8 299.807   2
   2   1   3 18675.7 256.503   1
   2   1   4 41.3392 29.1875   2
  -2  -1  -4 8.56802 22.9625   3
   2   1   4 15.4928 15.2874   1
  -2  -1  -4 0.62565 12.2161   1
  -2  -1  -4 3.87396 15.7193   2
   2   1   5 1545.24 92.9327   3
  -2  -1  -5 1452.90 73.0578   1
   2   1   5 1392.36 72.3343   1
  -2  -1  -5 1497.39 90.6546   2
  -2  -1  -5 1459.60 37.1947   5
   2   1   5 1531.04 93.3071   2
  -2  -1  -5 1505.47 96.6821   3
   2   1   6 279.956 34.8012   1
  -2  -1  -6 331.765 49.1341   3
   2   1   6 335.230 44.4790   3
  -2  -1  -6 278.049 35.3186   1
   2   1   6 348.672 52.8302   2
  -2  -1  -7 1038.64 64.8634   1
  -2  -1  -7 1041.94 87.6931   3
   2   1   7 953.949 80.0781   3
   2   1   7 949.911 67.3299   4
   2   1   7 943.053 62.2749   1
   2   1   7 996.531 80.5041   2
   2   1   8 141.761 33.6139   3
   2   1   8 198.998 34.2633   4
   2   1   8 177.741 27.8657   1
   2   1   8 169.571 39.1260   2
  -2  -1  -8 198.079 30.8314   1
   2   1   9 844.973 83.9315   2
   2   1   9 903.019 83.9691   3
   2   1   9 851.372 68.7872   4
   2   1   9 824.669 60.0714   1
   2   1  10 585.796 69.9509   3
   2   1  10 588.241 58.5682   4
   2   1  10 534.791 72.5482   2
   2   1  10 607.464 52.6097   1
   2   1  10 613.921 77.5628   6
   2   1  11 7334.11 258.201   2
   2   1  11 8426.33 268.847   3
   2   1  11 8630.40 295.569   6
   2   1  11 8965.75 202.922   1
   2   1  11 8419.81 229.032   4
   2   1  12 1554.09 131.821   6
   2   1  12 1487.93 102.229   4
   2   1  12 1255.23 111.091   2
   2   1  12 1609.43 87.4690   1
   2   1  12 1588.11 120.123   3
   2   1  13 10878.7 325.105   3
   2   1  13 10571.3 351.489   6
   2   1  13 11475.7 296.335   4
   2   1  13 9985.89 322.019   2
   2   1  13 11052.8 233.220   1
   2   1  14 1938.20 129.630   4
   2   1  14 1938.75 142.820   3
   2   1  14 1887.75 99.2732   1
   2   1  14 1785.01 144.361   2
   2   1  15 2138.61 107.448   1
   2   1  15 2350.55 150.603   4
   2   1  15 2432.01 169.875   2
   2   1  15 2142.49 152.486   3
   2   1  16 323.197 45.1924   1
   2   1  16 357.082 68.5764   3
   2   1  16 344.511 66.9752   4
   2   1  16 394.605 70.5648   2
   2   1  17 7.89707 33.4444   3
   2   1  17 82.8078 47.2458   2
   2   1  17 10.6633 28.2775   4
   2   1  18-30.2209 38.6748   3
   2   1  18 24.6960 35.3371   4
   2   1  18 2.66199 30.7561   2
   2   1  19-8.28764 31.2892   3
   2   1  19 46.1744 39.0573   2
   2   1  19 21.4076 28.0407   4
   2   1  20 176.702 54.4959   2
   2   1  20 190.071 60.3689   3
   2   1  20 297.274 66.1721   4
   2   1  21 410.274 81.7267   3
   2   1  21 380.128 80.6949   2
   2   1  21 281.366 61.7911   4
   2   1  22 1259.70 144.014   3
   2   1  22 1343.44 151.665   2
   2   1  23 828.872 118.764   3
   2   1  23 910.371 129.022   2
   2   1  24 2312.22 205.795   2
   2   2 -26 24.6855 41.5218   6
   2   2 -25 928.342 131.377   6
   2   2 -24 507.199 92.5620   6
  -2  -2  24 587.018 90.4703   4
   2   2 -23 2219.99 188.271   6
  -2  -2  23 2075.74 159.689   4
   2   2 -22 661.071 98.5663   6
  -2  -2  22 648.566 90.2905   4
  -2  -2  21 1577.85 107.338   1
   2   2 -21 1812.20 159.739   6
  -2  -2  21 1757.88 137.525   4
  -2  -2  20 40.3070 26.5013   4
  -2  -2  20 40.5189 26.1683   5
  -2  -2  20 20.6051 17.0248   1
   2   2 -20 27.1570 28.1037   6
  -2  -2  19 395.739 55.5249   1
  -2  -2  19 375.245 59.9331   5
  -2  -2  19 403.842 64.0738   4
   2   2 -19 476.427 80.8864   6
   2   2 -19 361.293 66.4498   4
  -2  -2  18 895.813 80.5700   1
   2   2 -18 904.399 105.552   6
  -2  -2  18 805.041 87.6661   5
   2   2 -18 809.089 96.8390   4
  -2  -2  18 974.247 94.6284   4
  -2  -2  17 348.284 57.1468   4
   2   2 -17 333.094 64.5274   4
  -2  -2  17 369.555 52.3264   1
   2   2 -17 272.987 57.0177   6
  -2  -2  16 17.2259 23.7806   1
   2   2 -16 26.5740 28.0335   4
  -2  -2  16 19.6411 21.9775   4
   2   2 -16 6.07659 24.7842   6
   2   2 -15 297.564 58.2668   6
   2   2 -15 264.745 54.1397   4
  -2  -2  15 237.751 45.9801   4
  -2  -2  15 233.791 41.1271   1
  -2  -2  14 2629.43 127.541   1
   2   2 -14 2906.66 166.994   6
   2   2 -14 2813.34 149.918   4
  -2  -2  14 2681.19 137.569   4
  -2  -2  13 1860.48 105.883   1
   2   2 -13 1967.08 133.269   6
   2   2 -13 1863.43 116.782   4
  -2  -2  13 1842.31 112.035   4
  -2  -2  12 11467.4 254.544   1
   2   2 -12 11589.3 306.225   6
   2   2 -12 11587.1 276.785   4
  -2  -2  12 11113.0 260.867   4
  -2  -2  11 1161.21 82.5647   1
   2   2 -11 1409.00 107.497   6
   2   2 -11 1297.83 90.2989   4
  -2  -2  11 1122.78 82.1805   4
  -2  -2  10 6698.69 189.106   4
  -2  -2  10 6652.03 188.643   1
   2   2 -10 6683.35 194.639   4
  -2  -2   9 1689.83 93.8161   1
   2   2  -9 1740.60 97.2865   4
   2   2  -8 25.8963 19.3403   4
  -2  -2   8 9.31615 14.8708   1
  -2  -2   7 510.680 51.0411   1
   2   2  -7 550.852 53.9750   1
   2   2  -7 575.249 54.3098   4
   2   2  -6 299.200 39.1194   4
   2   2  -6 275.833 39.7093   1
  -2  -2   6 312.097 42.0939   1
   2   2  -5 120.772 25.8450   4
  -2  -2   5 104.054 24.9993   1
   2   2  -5 119.541 28.5421   1
   2   2  -4 1509.20 84.8651   1
   2   2  -3 81.1453 23.7193   1
   2   2  -2 21880.5 311.949   1
   2   2  -1 1275.19 76.3588   1
   2   2   0 25334.3 335.054   1
  -2  -2  -1 788.974 71.2041   3
   2   2   1 803.393 60.6036   1
   2   2   2 4466.22 143.142   1
  -2  -2  -2 4610.09 157.963   3
  -2  -2  -2 4486.74 143.477   1
   2   2   3 17.4413 15.8835   1
  -2  -2  -3 25.0715 17.7472   3
  -2  -2  -3 24.0222 25.6382   2
  -2  -2  -3 25.9346 17.7890   1
  -2  -2  -4 84.8562 28.1594   2
  -2  -2  -4 68.1230 20.8499   3
  -2  -2  -4 42.3154 19.5824   1
   2   2   4 79.5946 24.9091   1
   2   2   5 228.301 35.0633   1
  -2  -2  -5 217.210 35.6363   3
  -2  -2  -5 344.039 42.0806   1
  -2  -2  -5 240.782 39.6830   2
   2   2   5 327.124 53.6826   3
   2   2   6 72.1468 30.8757   3
   2   2   6 52.1906 21.3735   1
  -2  -2  -6 36.8504 23.6450   3
  -2  -2  -6 34.4222 17.8058   2
  -2  -2  -6 49.1665 19.9061   1
   2   2   7 1625.13 93.2721   1
   2   2   7 1560.79 96.7282   4
  -2  -2  -7 1584.23 91.6726   1
   2   2   7 1535.57 104.551   3
  -2  -2  -7 1555.67 110.805   3
  -2  -2  -8 2556.03 148.002   3
   2   2   8 2455.09 135.229   3
   2   2   8 2484.19 124.492   4
  -2  -2  -8 2570.71 118.412   1
   2   2   8 2391.98 132.570   2
   2   2   8 2495.37 118.064   1
   2   2   9 4055.46 191.850   6
  -2  -2  -9 3712.83 184.145   3
   2   2   9 3773.79 160.720   4
   2   2   9 3899.10 174.785   3
   2   2   9 3582.84 167.155   2
   2   2   9 3854.37 149.501   1
   2   2  10 5186.40 224.644   6
   2   2  10 4946.66 199.896   2
   2   2  10 5014.28 187.907   4
   2   2  10 5064.47 206.368   3
   2   2  10 5129.68 175.148   1
   2   2  11 6518.75 221.186   4
   2   2  11 6855.24 244.969   3
   2   2  11 6625.13 240.725   2
   2   2  11 6959.65 207.020   1
   2   2  11 6552.08 262.167   6
   2   2  12 2971.82 167.488   2
   2   2  12 3025.77 170.290   3
   2   2  12 3019.62 140.414   1
   2   2  12 3014.79 156.572   4
   2   2  12 2884.99 180.734   6
   2   2  13 2706.37 154.257   4
   2   2  13 2982.78 172.747   3
   2   2  13 2839.96 169.104   2
   2   2  13 2674.81 134.074   1
   2   2  14 18.2282 24.6590   4
   2   2  14-2.50171 15.8537   1
   2   2  14 1.54771 30.2769   3
   2   2  14 27.6053 36.3499   2
   2   2  15 17.6738 13.1879   1
   2   2  15 75.0219 44.2771   3
   2   2  15 16.6986 26.7655   4
   2   2  15 45.9225 34.6171   2
   2   2  16 57.3857 23.8078   1
   2   2  16 36.7255 24.4952   4
   2   2  16 73.7602 50.5961   3
   2   2  16 76.8391 46.9278   2
   2   2  17 61.3402 49.3334   3
   2   2  17 12.7324 29.3200   4
   2   2  17 27.9742 35.0897   2
   2   2  18 55.7082 42.2762   3
   2   2  18-25.2095 26.0594   4
   2   2  18 30.1485 37.1227   2
   2   2  19 1712.92 156.101   2
   2   2  19 1688.20 155.564   4
   2   2  19 1765.87 156.876   3
   2   2  20 152.031 68.6079   3
   2   2  20 71.3658 41.9745   4
   2   2  20 14.2113 29.0649   2
   2   2  21 2923.23 206.765   2
   2   2  21 2908.74 210.161   3
   2   2  21 2842.15 202.855   4
   2   2  22 171.796 68.2567   3
   2   2  22 47.5324 51.5667   2
   2   2  23 1589.12 164.113   3
   2   3 -27 246.717 77.6179   6
   2   3 -26 652.807 115.419   6
   2   3 -25 1594.53 173.532   6
   2   3 -24 452.010 96.5819   6
   2   3 -23 1163.32 137.572   6
   2   3 -22 457.979 90.3634   6
   2   3 -21 36.5232 44.7367   6
  -2  -3  21-3.44839 17.5413   1
   2   3 -20 353.745 78.1456   6
  -2  -3  20 313.327 47.8475   1
   2   3 -19 235.771 62.0274   6
  -2  -3  19 198.482 42.0306   1
   2   3 -19 174.798 47.1657   4
  -2  -3  18 810.105 77.3053   1
   2   3 -18 657.290 87.4798   4
   2   3 -18 868.220 110.794   6
  -2  -3  17 445.046 56.2918   1
   2   3 -17 498.310 71.2182   4
   2   3 -17 513.508 84.3544   6
  -2  -3  16 48.7891 26.5102   1
   2   3 -16 19.3795 22.5726   4
   2   3 -16 37.0870 29.5463   6
   2   3 -15 8086.95 301.596   6
   2   3 -15 7539.60 248.162   4
  -2  -3  15 7635.65 227.161   1
   2   3 -14 876.882 98.1705   6
  -2  -3  14 909.495 78.4652   1
   2   3 -14 937.398 84.8974   4
  -2  -3  13 8236.09 228.684   1
   2   3 -13 8336.18 288.268   6
   2   3 -13 8252.17 240.881   4
  -2  -3  12 512.397 59.1680   1
   2   3 -12 473.095 57.7088   4
   2   3 -12 470.568 69.1150   6
   2   3 -11 2123.19 116.305   4
  -2  -3  11 2237.09 117.297   1
   2   3 -10 59.1582 25.6397   4
  -2  -3  10 82.8596 27.6362   1
   2   3  -9 178.071 36.6204   1
   2   3  -9 178.410 36.8436   4
  -2  -3   9 198.373 36.1230   1
  -2  -3   8 1942.95 107.215   1
   2   3  -8 1794.16 100.600   4
   2   3  -8 1915.36 109.072   1
   2   3  -7 572.317 59.8425   1
  -2  -3   7 666.348 64.7108   1
   2   3  -7 568.570 57.5394   4
   2   3  -6 2402.24 117.119   1
  -2  -3   6 2386.00 116.318   1
   2   3  -5 6101.73 184.667   1
  -2  -3   5 6391.87 188.263   1
  -2  -3   4 16087.8 298.096   1
   2   3  -4 15539.0 294.072   1
   2   3  -3 13671.5 276.556   1
   2   3  -2 18391.8 323.377   1
   2   3  -1 7300.51 203.661   1
   2   3   0 2220.95 112.861   1
   2   3   1 2525.57 121.334   1
   2   3   2 64.3779 21.1505   1
  -2  -3  -2 129.030 48.3733   3
  -2  -3  -3 178.881 46.5510   3
   2   3   3 115.260 29.9437   1
  -2  -3  -3 157.655 34.2242   1
  -2  -3  -4 27.1424 25.1815   3
   2   3   4 25.6159 21.0776   1
  -2  -3  -4 30.0855 22.4977   2
  -2  -3  -4-3.66244 15.4050   1
  -2  -3  -5 481.793 58.2380   3
  -2  -3  -5 520.731 57.3308   2
   2   3   5 444.782 53.9229   1
  -2  -3  -6 7255.80 243.510   3
  -2  -3  -6 7464.21 217.128   2
   2   3   6 7230.93 218.256   1
  -2  -3  -7 897.056 89.3976   3
   2   3   7 842.368 79.7825   4
  -2  -3  -7 884.838 76.6409   2
   2   3   7 908.129 80.5784   1
  -2  -3  -8 18122.4 407.624   3
   2   3   8 18959.7 380.675   4
   2   3   8 18183.5 359.641   1
  -2  -3  -9 15.1004 29.3221   3
   2   3   9 25.1347 25.1034   1
   2   3   9 57.5221 33.0564   4
  -2  -3 -10 4364.97 215.448   3
  -2  -3 -10 3716.98 69.4291   5
   2   3  10 4363.93 193.986   4
   2   3  10 4386.29 181.448   1
   2   3  11 178.533 51.6813   6
  -2  -3 -11 160.610 44.6868   3
   2   3  11 145.927 34.6492   1
   2   3  11 171.352 39.7742   4
   2   3  12 257.962 57.5721   6
   2   3  12 463.901 78.1447   3
   2   3  12 257.591 46.3304   1
   2   3  12 290.003 53.4993   4
   2   3  13 12.2502 26.4172   4
   2   3  13 15.3120 15.9717   1
   2   3  14 26.2676 30.5264   4
   2   3  14 48.2013 24.8857   1
   2   3  15 343.647 79.8889   3
   2   3  15 161.719 46.0675   4
   2   3  15 206.800 62.1624   2
   2   3  16 134.420 47.5546   4
   2   3  16 235.397 57.4881   2
   2   3  16 76.0028 27.1944   1
   2   3  17 299.917 69.6384   4
   2   3  17 380.907 77.0451   2
   2   3  18 2061.90 172.394   4
   2   3  18 2200.37 164.663   2
   2   3  19 1229.76 142.302   4
   2   3  20 1959.61 183.726   4
   2   3  21 851.350 120.914   4
   2   3  22 307.339 76.0611   4
   2   4 -26 1351.42 169.295   6
   2   4 -25 7.73824 37.7923   6
   2   4 -24 491.599 101.123   6
   2   4 -23 120.229 59.8476   6
   2   4 -22 44.4228 36.6761   6
   2   4 -21 397.321 85.4157   6
   2   4 -20 386.995 80.2038   6
  -2  -4  20 375.783 54.6033   1
  -2  -4  19 87.8683 29.1100   1
   2   4 -19 49.2072 32.1905   4
   2   4 -19 118.754 58.4247   6
   2   4 -18 3302.36 221.856   6
   2   4 -18 2544.42 162.191   4
  -2  -4  18 3062.56 152.105   1
   2   4 -17 1857.01 161.862   6
  -2  -4  17 1882.45 118.609   1
   2   4 -17 1591.27 123.238   4
   2   4 -16 4192.36 237.911   6
  -2  -4  16 4162.82 174.471   1
   2   4 -16 3877.93 183.848   4
   2   4 -15 3117.61 197.250   6
  -2  -4  15 3219.73 152.156   1
   2   4 -15 2990.26 156.133   4
  -2  -4  14 2777.51 141.337   1
   2   4 -14 2940.66 187.916   6
   2   4 -14 2426.81 138.296   4
   2   4 -13 505.378 62.3075   4
  -2  -4  13 482.387 60.9089   1
   2   4 -13 557.336 82.9874   6
  -2  -4  12 810.205 76.4319   1
   2   4 -12 861.555 79.2244   4
  -2  -4  11 803.625 75.9452   1
   2   4 -11 898.226 79.7260   4
   2   4 -11 846.465 81.4446   1
  -2  -4  10 935.096 81.2541   1
   2   4 -10 984.112 82.1641   4
   2   4 -10 1024.25 86.1115   1
   2   4  -9 44.4219 16.5242   4
  -2  -4   9 73.3472 25.8799   1
   2   4  -9 51.6699 23.2944   1
   2   4  -8 1950.03 116.200   1
   2   4  -8 1902.61 110.635   4
  -2  -4   8 1969.07 115.976   1
   2   4  -7 4788.27 179.250   1
  -2  -4   7 4899.22 180.441   1
   2   4  -6 690.122 71.2210   1
  -2  -4   6 774.702 73.6111   1
   2   4  -5 14549.4 313.566   1
  -2  -4   5 14331.9 303.633   1
   2   4  -4 558.973 64.1953   1
  -2  -4   4 604.405 65.8840   1
   2   4  -3 7419.80 226.249   1
   2   4  -2-11.4490 15.1560   1
   2   4  -1 23.7410 16.6360   1
   2   4   0 1144.42 91.8082   1
   2   4   1 945.725 84.9882   1
   2   4   2 91.9504 30.0213   1
   2   4   3 2494.73 136.741   1
  -2  -4  -3 2395.88 144.932   3
  -2  -4  -4 1377.60 96.2618   2
  -2  -4  -4 1466.81 112.515   3
   2   4   4 1459.95 107.019   1
  -2  -4  -5 11020.0 311.627   3
  -2  -4  -5 11641.2 273.099   2
   2   4   5 11337.0 298.759   1
  -2  -4  -6 6420.32 245.554   3
  -2  -4  -6 7022.53 216.204   2
  -2  -4  -6 6580.36 227.823   1
   2   4   6 6496.26 228.891   1
  -2  -4  -7 8561.09 288.761   3
  -2  -4  -7 9331.01 253.745   2
  -2  -4  -7 9319.87 277.109   1
   2   4   7 8861.67 277.863   4
   2   4   7 8429.93 265.012   1
  -2  -4  -8 2349.56 155.311   3
   2   4   8 2627.58 156.562   4
  -2  -4  -8 2596.77 138.371   2
  -2  -4  -8 2696.85 151.764   1
   2   4   8 2509.76 147.913   1
   2   4   9 1547.04 122.724   4
  -2  -4  -9 1337.63 120.913   3
   2   4   9 1418.69 112.746   1
  -2  -4 -10 94.4095 37.5177   3
   2   4  10 81.3828 37.9096   4
   2   4  10 117.375 35.2104   1
  -2  -4 -11 105.907 18.8955   5
   2   4  11 90.3704 27.9743   1
  -2  -4 -11 158.533 52.6529   3
   2   4  11 46.5062 24.5646   4
   2   4  12 5.37532 22.6684   4
  -2  -4 -12 11.5359 6.71562   5
   2   4  12 25.6784 27.6262   1
   2   4  13 9.05897 25.5860   4
   2   4  13-11.0864 22.9551   1
   2   4  14 409.258 67.3337   1
   2   4  14 524.260 81.0577   4
   2   4  15 495.662 78.6624   4
   2   4  16 4211.44 243.099   4
   2   4  17 957.893 123.714   4
   2   4  18 3156.27 221.016   4
   2   4  19 169.608 58.2197   4
   2   4  20 631.481 108.934   4
   2   4  21 33.5098 32.7340   4
   2   4  22 36.1577 45.8024   4
   2   5 -25 140.156 63.7339   6
   2   5 -24 272.530 88.9960   6
   2   5 -23 286.000 81.5476   6
   2   5 -22 129.715 72.9034   6
   2   5 -21 350.661 87.5197   6
   2   5 -20 1976.38 190.625   6
  -2  -5  20 1803.06 119.968   1
  -2  -5  19 357.985 58.4895   1
   2   5 -19 434.637 94.6286   6
  -2  -5  18 6327.40 227.759   1
   2   5 -18 6334.57 319.633   6
   2   5 -18 5171.92 225.863   4
  -2  -5  17 306.357 55.4899   1
   2   5 -17 238.410 51.7136   4
   2   5 -17 302.747 75.7632   6
   2   5 -16 2356.01 187.497   6
  -2  -5  16 2740.09 149.406   1
   2   5 -16 2331.50 144.835   4
   2   5 -15 164.927 57.5243   6
   2   5 -15 64.0785 29.4654   4
  -2  -5  15 133.762 35.6549   1
   2   5 -14 62.1988 27.5303   4
   2   5 -14 71.4350 38.3063   6
  -2  -5  14 63.9514 27.2429   1
  -2  -5  13 782.061 79.1683   1
   2   5 -13 712.959 78.1839   1
   2   5 -13 672.127 74.1820   4
   2   5 -12 26.6202 22.0773   4
   2   5 -12-15.7280 24.8159   1
  -2  -5  12 20.9810 21.7575   1
  -2  -5  11 490.442 65.5956   1
   2   5 -11 476.253 60.8490   4
   2   5 -11 532.180 68.0434   1
  -2  -5  10 3469.71 165.601   1
   2   5 -10 3609.06 164.748   4
   2   5 -10 3584.05 170.892   1
  -2  -5   9 268.500 51.0567   1
   2   5  -9 227.235 43.4510   1
   2   5  -8 10971.4 295.629   1
  -2  -5   8 11065.0 292.051   1
   2   5  -7 2440.23 141.653   1
  -2  -5   7 2328.81 135.117   1
   2   5  -6 8939.08 271.337   1
  -2  -5   6 9014.42 262.624   1
  -2  -5   5 1541.50 109.149   1
   2   5  -5 1538.59 113.606   1
   2   5  -4 2149.79 133.817   1
  -2  -5   4 1866.53 120.363   1
  -2  -5   3 54.2166 27.5360   1
   2   5  -3 37.9943 23.9105   1
   2   5  -2 11.1415 18.9586   1
   2   5  -1 812.810 83.5694   1
   2   5   0 1054.24 95.1968   1
   2   5   1 287.824 52.2925   1
  -2  -5  -2 3299.13 167.241   1
   2   5   2 3453.88 173.917   1
   2   5   3 8937.92 281.761   1
  -2  -5  -3 8884.26 276.820   1
  -2  -5  -4 2261.26 151.805   3
   2   5   4 2339.67 147.473   1
  -2  -5  -4 2409.27 147.061   1
  -2  -5  -5 7371.75 273.175   3
   2   5   5 7693.62 268.615   1
  -2  -5  -5 7957.53 270.808   1
  -2  -5  -5 8064.67 238.964   2
   2   5   6 813.804 91.1332   4
  -2  -5  -6 853.316 92.4541   1
  -2  -5  -6 791.262 78.8564   2
   2   5   6 817.193 90.4236   1
  -2  -5  -6 814.781 98.6591   3
  -2  -5  -7 1149.61 94.5296   2
  -2  -5  -7 1114.15 105.712   1
  -2  -5  -7 1056.86 109.647   3
   2   5   7 1262.21 114.521   1
   2   5   7 1273.00 117.083   4
  -2  -5  -8-18.8383 39.4632   3
  -2  -5  -8-12.1472 23.4557   2
   2   5   8 21.1300 20.8337   1
  -2  -5  -8 19.1767 18.4949   1
   2   5   8 8.86129 26.8396   4
  -2  -5  -9 245.550 56.2511   3
   2   5   9 279.064 58.9765   4
   2   5  10 30.9922 25.8775   4
   2   5  11 12.1864 30.9946   4
  -2  -5 -12 9.24146 12.7384   5
   2   5  12 2.36817 28.1256   4
  -2  -5 -13 2727.72 86.5238   5
   2   5  13 3076.49 200.019   4
   2   5  14 170.068 59.0148   4
   2   5  15 6109.81 298.568   4
   2   5  16 524.435 97.5181   4
   2   5  17 2454.30 203.328   4
   2   5  18 50.5425 41.2594   4
   2   5  19 48.2292 37.9959   4
   2   5  20 4.26391 37.2013   4
   2   5  21-50.0507 54.9993   4
   2   6 -23 597.459 118.839   6
   2   6 -22 16.6029 40.1834   6
   2   6 -21 3712.80 274.472   6
   2   6 -20 490.618 105.588   6
  -2  -6  19 3751.26 184.475   1
   2   6 -19 3809.39 268.207   6
   2   6 -18 211.213 59.9507   6
  -2  -6  18 227.520 48.0829   1
   2   6 -17 950.454 96.2389   4
  -2  -6  17 1320.09 111.066   1
   2   6 -17 1375.67 153.572   6
   2   6 -16 926.419 127.573   6
  -2  -6  16 881.069 91.7201   1
   2   6 -16 619.603 78.1187   4
   2   6 -15 187.433 43.0914   4
  -2  -6  15 307.021 56.3788   1
   2   6 -15 319.612 75.7684   6
   2   6 -14 524.054 74.5034   1
   2   6 -14 534.863 97.8213   6
   2   6 -14 524.317 68.8758   4
  -2  -6  14 574.901 72.9414   1
   2   6 -13 834.792 85.9753   4
  -2  -6  13 957.225 93.9884   1
   2   6 -13 886.334 93.5890   1
   2   6 -12 446.582 66.3101   1
  -2  -6  12 445.007 66.6873   1
   2   6 -12 505.210 68.9127   4
   2   6 -11 2504.86 154.422   1
  -2  -6  11 2734.55 158.269   1
   2   6 -11 2567.35 150.594   4
  -2  -6  10 6537.76 241.585   1
   2   6 -10 6276.19 242.580   1
  -2  -6   9 3715.08 184.082   1
   2   6  -9 3572.94 186.839   1
  -2  -6   8 8139.10 270.813   1
   2   6  -8 7885.25 273.554   1
   2   6  -7 1786.39 132.102   1
  -2  -6   7 1789.71 128.979   1
  -2  -6   6 438.109 65.9188   1
   2   6  -6 434.768 65.4554   1
  -2  -6   5 437.554 66.0039   1
   2   6  -5 513.979 72.3415   1
  -2  -6   4 321.675 55.8242   1
   2   6  -4 404.775 65.3786   1
   2   6  -3 838.854 93.7172   1
  -2  -6   3 697.151 80.7754   1
   2   6  -2 37.7751 23.7066   1
  -2  -6   2 47.4397 19.4292   1
  -2  -6   1 330.899 58.6748   1
   2   6  -1 407.144 67.6148   1
   2   6   0 8532.55 293.490   1
  -2  -6   0 8096.88 277.628   1
   2   6   1 185.670 46.8800   1
  -2  -6  -1 151.251 44.0933   1
   2   6   2 9897.10 318.935   1
  -2  -6  -2 10273.4 317.625   1
  -2  -6  -3 661.631 83.4869   1
  -2  -6  -4 4195.91 216.185   3
  -2  -6  -4 4512.78 218.258   1
  -2  -6  -5 313.784 74.8337   3
   2   6   5 373.578 67.7270   4
  -2  -6  -5 349.102 64.8442   1
  -2  -6  -5 430.609 63.4541   2
  -2  -6  -6 37.8861 28.4801   1
   2   6   6-26.1016 27.6806   4
  -2  -6  -6 36.4992 25.5343   2
   2   6   7 135.150 48.0793   4
  -2  -6  -7 137.282 35.2776   2
  -2  -6  -7 73.7988 29.1059   1
  -2  -6  -8-14.6472 31.9549   1
   2   6   8 3.49726 32.0007   4
  -2  -6  -8-2.46506 22.8726   2
   2   6   9-31.0070 36.2456   4
  -2  -6  -9-15.4071 25.4968   2
   2   6  10 1784.96 157.743   4
   2   6  11 1973.12 165.990   4
   2   6  12 2907.69 204.949   4
   2   6  13 3093.24 218.507   4
   2   6  14 1857.55 171.972   4
   2   6  15 1489.20 158.434   4
   2   6  16 222.100 72.0507   4
   2   6  17 61.1625 44.2512   4
   2   6  18-16.2399 37.8016   4
   2   6  19 11.4266 40.0942   4
   2   7 -22 1132.06 169.046   6
   2   7 -21 973.417 148.332   6
   2   7 -20 1242.10 168.850   6
   2   7 -19 92.2273 49.0303   6
  -2  -7  19 76.1392 33.1752   1
  -2  -7  18 549.125 76.8985   1
   2   7 -18 700.132 120.427   6
  -2  -7  17 166.394 47.8457   1
   2   7 -17 310.748 89.8143   6
  -2  -7  16 569.305 79.2570   1
   2   7 -16 522.582 102.834   6
   2   7 -15 44.0075 30.4080   4
  -2  -7  15-4.01277 22.4403   1
   2   7 -15-3.96884 21.3010   1
   2   7 -15 63.6866 38.8143   6
  -2  -7  14 464.278 72.4026   1
   2   7 -14 387.543 68.1685   1
   2   7 -14 373.681 64.8118   4
  -2  -7  13 4418.73 213.093   1
   2   7 -13 3663.61 189.933   4
   2   7 -13 3570.31 201.306   1
  -2  -7  12 74.3569 37.1592   1
   2   7 -12 28.3788 25.0382   1
   2   7 -12 21.5308 27.8246   4
   2   7 -11 7952.95 295.503   1
  -2  -7  11 9112.12 307.155   1
  -2  -7  10 57.4977 34.2624   1
   2   7 -10 85.6705 37.4766   1
   2   7  -9 3971.49 211.960   1
  -2  -7   9 4607.18 216.682   1
  -2  -7   8 132.763 44.5017   1
   2   7  -8 106.387 42.8080   1
  -2  -7   7 246.994 53.7674   1
  -2  -7   6 1286.11 116.134   1
  -2  -7   5 70.5030 36.8591   1
  -2  -7   4 88.9958 39.4474   1
  -2  -7   3 2160.36 152.870   1
  -2  -7   2 1148.75 115.102   1
  -2  -7   1 8863.70 309.691   1
  -2  -7   0 5796.70 254.594   1
  -2  -7  -1 7770.99 297.800   1
  -2  -7  -2 2630.67 175.935   1
  -2  -7  -3 1125.86 117.556   1
  -2  -7  -4 47.7878 31.6723   1
  -2  -7  -5 488.060 84.8715   1
   2   7   5 394.638 70.9398   4
  -2  -7  -5 482.126 67.9167   2
  -2  -7  -6 288.185 68.4299   1
  -2  -7  -6 294.228 53.4912   2
   2   7   6 242.073 60.5072   4
  -2  -7  -7 341.521 69.3456   1
  -2  -7  -7 330.899 55.7273   2
   2   7   7 422.411 77.1183   4
   2   7   8 496.884 89.8691   4
  -2  -7  -8 386.590 58.8572   2
   2   7   9 1144.62 130.766   4
  -2  -7  -9 897.324 89.5471   2
   2   7  10 5403.40 286.880   4
   2   7  11 344.389 84.2768   4
   2   7  12 3819.55 248.693   4
   2   7  13 66.2366 40.9981   4
   2   7  14 571.483 105.735   4
   2   7  15 8.66196 36.1672   4
   2   7  16 77.5986 46.6231   4
   2   8 -20 86.4396 55.0537   6
   2   8 -19 622.226 117.793   6
  -2  -8  18 64.2157 29.7009   1
   2   8 -18 173.664 68.1647   6
   2   8 -17 102.054 62.0173   6
  -2  -8  17 112.611 38.6353   1
   2   8 -16 1612.64 179.401   6
  -2  -8  16 1596.61 136.066   1
   2   8 -15 279.408 82.6921   6
  -2  -8  15 338.900 67.2474   1
  -2  -8  14 3312.73 197.847   1
  -2  -8  13 1478.14 132.343   1
  -2  -8  12 2772.68 180.269   1
  -2  -8  11 236.184 56.9976   1
  -2  -8  10 736.741 96.7332   1
  -2  -8   9 563.801 84.4145   1
  -2  -8   8 764.760 95.6160   1
  -2  -8   7 144.210 48.7976   1
  -2  -8   6 396.399 75.1092   1
  -2  -8   5 919.585 108.136   1
  -2  -8   4 834.876 104.321   1
  -2  -8   3 6903.87 290.730   1
  -2  -8   2 752.589 101.790   1
  -2  -8   1 6281.07 280.819   1
  -2  -8   0 466.394 83.8302   1
  -2  -8  -1 864.724 108.062   1
  -2  -8  -2 800.196 107.196   1
   2   8   3 83.0262 41.6730   4
  -2  -8  -3 110.260 41.4629   1
  -2  -8  -4 497.133 87.3298   1
   2   8   4 419.018 80.3060   4
   2   8   5 348.709 74.0275   4
  -2  -8  -5 297.369 70.8638   1
  -2  -8  -5 387.327 66.2125   2
   2   8   6 13.4684 29.6810   4
  -2  -8  -6 46.4033 27.3394   2
  -2  -8  -6 15.7018 31.3133   1
   2   8   7 3698.36 237.143   4
   2   8   8 755.932 111.789   4
   2   8   9 4892.70 284.817   4
   2   8  10 363.448 86.6933   4
   2   8  11 2531.99 210.388   4
   2   8  12 67.2466 62.0241   4
   2   8  13 229.008 73.3293   4
   2   8  14 63.0182 47.3902   4
   2   9 -18 435.011 108.765   6
  -2  -9  17 807.358 105.334   1
   2   9 -17 850.873 146.338   6
  -2  -9  16 2858.43 196.660   1
   2   9 -16 2768.09 243.952   6
  -2  -9  15 816.829 105.046   1
   2   9 -15 980.551 147.232   6
  -2  -9  14 2332.13 175.608   1
  -2  -9  13 399.457 76.1958   1
  -2  -9  12 316.855 70.9063   1
  -2  -9  11 572.796 88.9574   1
  -2  -9  10 93.8246 49.0164   1
  -2  -9   9 635.896 96.9091   1
  -2  -9   8 297.139 63.9935   1
  -2  -9   7 423.300 79.2832   1
  -2  -9   6 5485.55 274.056   1
  -2  -9   5 365.784 75.4543   1
  -2  -9   4 5114.95 269.782   1
  -2  -9   3 410.644 77.9687   1
  -2  -9   2 1759.82 161.356   1
  -2  -9   1 72.9168 45.8422   1
  -2  -9   0 51.0192 33.6997   1
  -2  -9  -1 444.816 82.4340   1
   2   9   2 12.3571 30.2347   4
  -2  -9  -2 71.2393 43.1079   1
   2   9   3 64.0371 36.1870   4
  -2  -9  -3 106.310 48.4950   1
  -2  -9  -4 678.688 107.324   1
   2   9   4 881.003 118.137   4
   2   9   5 1500.02 154.778   4
  -2  -9  -5 1884.89 177.688   1
   2   9   6 2201.20 192.523   4
   2   9   7 3782.54 257.906   4
   2   9   8 708.864 116.933   4
   2   9   9 979.038 137.908   4
   2   9  10 174.925 61.0480   4
   2   9  11-97.7772 57.8966   4
  -2 -10  16-2.31857 25.9914   1
  -2 -10  15 1599.41 157.283   1
   2  10 -15 1337.51 180.162   6
  -2 -10  14 163.127 53.7378   1
  -2 -10  13 293.066 72.4669   1
  -2 -10  12 603.832 99.8620   1
  -2 -10  11 716.762 106.864   1
  -2 -10  10 5.83981 28.2809   1
  -2 -10   9 1246.91 142.420   1
  -2 -10   8 1213.72 139.990   1
  -2 -10   7 2438.55 198.178   1
  -2 -10   6 2014.77 179.628   1
  -2 -10   5 2123.48 186.301   1
  -2 -10   4 700.616 108.955   1
  -2 -10   3 721.040 111.166   1
  -2 -10   2 122.054 50.8993   1
  -2 -10   1 390.896 86.6747   1
  -2 -10   0-1.66494 26.1780   1
   2  10   0 39.9873 36.5692   4
   2  10   1 199.188 60.1706   4
  -2 -10  -1 209.658 63.8608   1
  -2 -10  -2 938.243 129.794   1
   2  10   2 966.768 133.179   4
  -2 -10  -3 291.771 82.2444   1
   2  10   3 139.860 54.3889   4
   2  10   4 3951.84 262.066   4
   2  10   5-4.47020 29.7594   4
   2  10   6 2652.53 222.474   4
   2  10   7-20.0332 42.2375   4
   2  10   8 259.790 80.5755   4
  -2 -11  15 93.0378 44.2668   1
  -2 -11  14 801.165 116.821   1
  -2 -11  13 31.9484 31.2572   1
  -2 -11  12 669.455 110.545   1
  -2 -11  11 1229.05 149.265   1
  -2 -11  10 256.444 70.5403   1
  -2 -11   9 3133.57 238.297   1
  -2 -11   8 195.804 65.5512   1
  -2 -11   7 2399.70 206.882   1
  -2 -11   6 368.407 93.4942   1
  -2 -11   5 366.626 84.7831   1
  -2 -11   4 828.930 125.653   1
  -2 -11   3 7.76707 30.8758   1
  -2 -11   2 513.739 98.7286   1
   2  11  -2 497.213 94.2992   4
  -2 -11   1 429.313 92.0993   1
   2  11  -1 441.295 91.1446   4
   2  11   0 32.7677 31.4005   4
  -2 -11   0 84.8395 36.0602   1
   2  11   1 2005.22 189.892   4
  -2 -11  -1 2235.75 211.875   1
   2  11   2 866.665 130.065   4
   2  11   3 2332.80 213.260   4
   2  11   4 529.408 105.743   4
  -2 -12  14 188.264 68.2713   1
  -2 -12  13 31.1781 42.9657   1
  -2 -12  12 1429.75 169.486   1
  -2 -12  11 483.154 103.889   1
  -2 -12  10 1368.32 165.804   1
  -2 -12   9 346.070 90.6956   1
  -2 -12   8 564.990 109.373   1
  -2 -12   7 41.3583 37.3225   1
  -2 -12   6 297.517 81.0912   1
   2  12  -5 169.243 59.6131   4
  -2 -12   5 117.864 54.1959   1
   2  12  -4 590.483 114.826   4
   2  12  -3 64.6072 48.9965   4
   2  12  -2 891.744 134.870   4
  -3  13   3-6.01058 37.2176   4
  -3  13   2 1628.15 179.144   4
  -3  13   1 93.4927 55.7409   4
  -3  13   0 1955.78 187.994   4
  -3  13  -1 216.331 66.9492   4
  -3  13  -2 710.338 118.452   6
  -3  13  -2 577.557 102.072   4
  -3  13  -3 417.368 98.3767   6
  -3  13  -4 71.2592 47.3733   6
  -3  13  -5 344.131 84.9965   6
  -3  13  -6 64.5216 52.2383   6
  -3  13  -7 247.714 83.0479   6
  -3  13  -8 340.314 108.133   6
  -3  12   6 195.485 72.4588   4
  -3  12   5 760.337 126.272   4
  -3  12   4 959.506 136.883   4
  -3  12   3 1637.46 173.692   4
  -3  12   2 1774.42 177.286   4
  -3  12   1 786.654 111.579   6
  -3  12   1 783.650 118.353   4
  -3  12   0 725.290 110.228   6
  -3  12   0 853.900 118.159   4
  -3  12  -1-60.4636 43.0887   4
  -3  12  -1 76.6651 44.8022   6
  -3  12  -2 160.993 64.4719   6
  -3  12  -2 105.766 41.7022   4
  -3  12  -3 308.927 79.1885   6
  -3  12  -3 290.080 66.5362   4
  -3  12  -4 113.469 60.2366   6
  -3  12  -4 101.129 42.5372   4
  -3  12  -5 210.571 72.1536   6
  -3  12  -6 700.260 121.401   6
  -3  12  -7 66.8113 53.6092   6
  -3  12  -8 2780.04 240.558   6
  -3  12  -9-86.0705 63.5791   6
  -3  12 -10 1976.28 213.485   6
  -3  12 -11 258.246 82.3067   6
   3 -11 -13 148.161 62.8137   5
   3 -11 -12-93.9974 56.8560   5
  -3  11   9-40.5233 43.6070   4
  -3  11   8 83.3048 58.9970   4
  -3  11   7 1322.61 163.176   4
  -3  11   6 542.084 107.148   4
  -3  11   5 4024.30 264.335   4
  -3  11   4 258.377 75.8429   4
  -3  11   3 2916.18 215.294   4
  -3  11   2 25.4564 40.0726   4
  -3  11   1 401.868 79.0474   6
  -3  11   1 316.899 72.6815   4
  -3  11   0 371.315 75.7872   4
  -3  11   0 323.515 73.0346   6
  -3  11  -1 155.146 61.1203   6
  -3  11  -1 114.449 46.6169   4
  -3  11  -2 325.032 77.1022   6
  -3  11  -2 227.227 59.1255   4
  -3  11  -3 368.002 81.6504   6
  -3  11  -3 376.368 72.5857   4
  -3  11  -4 211.096 64.2912   6
  -3  11  -4 307.221 61.1914   4
  -3  11  -5 2760.79 217.123   6
  -3  11  -5 2757.85 172.634   4
  -3  11  -6 933.080 130.079   6
  -3  11  -6 966.449 101.858   4
  -3  11  -7 2813.61 229.776   6
  -3  11  -8 1089.82 147.659   6
  -3  11  -9 668.754 117.087   6
  -3  11 -10 885.107 134.710   6
  -3  11 -11 66.6638 49.5295   6
  -3  11 -12 406.371 101.633   6
  -3  11 -13 117.423 59.3474   6
   3 -10 -14 40.8931 31.3593   5
   3 -10 -13 79.5881 50.6729   5
  -3  10  12-8.58296 41.1713   4
   3 -10 -12 54.5960 48.7652   5
  -3  10  11 163.619 64.6851   4
  -3  10  10 199.781 70.2782   4
  -3  10   9 110.664 58.9613   4
  -3  10   8 3220.62 238.967   4
  -3  10   7 590.016 104.092   4
  -3  10   6 4009.05 253.875   4
  -3  10   5 723.392 110.061   4
  -3  10   4 233.612 62.6327   4
  -3  10   3 75.7876 34.0174   4
  -3  10   2 70.0414 39.5500   4
  -3  10   1 392.896 75.4227   4
  -3  10   0 122.561 53.6013   6
  -3  10   0 25.2942 37.3867   4
  -3  10  -1 830.289 112.264   6
  -3  10  -1 865.144 101.391   4
  -3  10  -2 999.653 117.409   6
  -3  10  -2 706.456 90.0567   4
  -3  10  -3 3083.78 206.836   6
  -3  10  -3 3224.97 180.750   4
  -3  10  -4 2685.94 196.892   6
  -3  10  -4 2708.22 162.506   4
  -3  10  -5 4023.44 245.626   6
  -3  10  -5 4298.73 197.134   4
  -3  10  -6 573.769 100.605   6
  -3  10  -6 503.696 67.1633   4
  -3  10  -7 1328.77 152.775   6
  -3  10  -7 1598.38 114.509   4
  -3  10  -8 79.2515 42.0950   6
  -3  10  -9 28.8711 42.0605   6
  -3  10 -10 390.580 91.7795   6
  -3  10 -11 175.447 72.9683   6
  -3  10 -12 1.59494 36.0997   6
  -3  10 -13 1838.62 195.481   6
  -3  10 -14 13.0983 42.3464   6
  -3  10 -15 2901.44 257.838   6
   3  -9 -15 117.273 45.0241   5
   3  -9 -14 24.8690 30.8375   5
  -3   9  14-83.5019 56.7485   4
   3  -9 -13 66.3034 43.2556   5
  -3   9  13-29.7308 49.8700   4
   3  -9 -12 230.157 67.7177   5
  -3   9  12 266.652 81.9982   4
  -3   9  11 1243.26 162.255   4
  -3   9  10 2116.21 196.114   4
  -3   9   9 2355.88 198.468   4
  -3   9   8 2678.76 205.861   4
  -3   9   7 531.176 90.9769   4
  -3   9   6 543.880 91.6775   4
  -3   9   5 63.0741 41.8005   4
  -3   9   4 87.4643 40.2010   4
   3  -9  -4 36.3266 11.1785   2
  -3   9   3 293.766 60.4656   4
  -3   9   2 97.3344 43.4475   4
  -3   9   1 173.753 48.4316   4
  -3   9   0 2948.22 175.534   6
  -3   9   0 2905.85 172.811   4
  -3   9  -1 101.983 42.3871   6
  -3   9  -1 60.7465 33.8231   4
  -3   9  -2 6409.78 272.076   6
  -3   9  -2 6513.33 242.748   4
  -3   9  -3 14.2804 21.8118   4
  -3   9  -3 53.3089 39.7884   6
  -3   9  -4 4413.35 239.911   6
  -3   9  -4 4441.39 188.438   4
  -3   9  -5 651.023 94.2875   6
  -3   9  -5 445.388 60.2011   4
  -3   9  -6 114.883 49.7014   6
  -3   9  -7 516.458 75.2887   1
  -3   9  -7 592.211 99.0828   6
  -3   9  -8 236.643 40.5335   4
  -3   9  -8 112.016 35.9067   1
  -3   9  -8 245.491 66.3081   6
  -3   9  -9 525.326 53.2360   4
  -3   9  -9 572.107 77.3156   1
  -3   9  -9 522.672 96.4134   6
  -3   9 -10 350.901 81.5462   6
  -3   9 -11 1205.60 149.498   6
  -3   9 -12 3287.92 247.755   6
  -3   9 -13 1646.32 180.459   6
  -3   9 -14 2333.44 217.566   6
  -3   9 -15 1468.69 179.329   6
  -3   9 -16 259.870 83.8962   6
  -3   9 -17 571.826 120.009   6
  -3   8  17-18.7953 36.3135   4
   3  -8 -16-48.4228 36.4956   5
  -3   8  16 4.53756 38.7435   4
   3  -8 -15 25.3632 31.7275   5
  -3   8  15-31.4875 40.7262   4
   3  -8 -14 18.3781 24.7179   5
  -3   8  14 3.97392 38.4864   4
   3  -8 -13 2686.08 188.686   5
  -3   8  13 2638.93 226.412   4
   3  -8 -12 67.0673 39.9332   5
  -3   8  12 114.295 60.2511   4
   3  -8 -11 5173.50 262.137   5
  -3   8  11 5442.21 300.645   4
  -3   8  10 101.601 56.4373   4
  -3   8   9 2539.21 196.450   4
  -3   8   8 78.1238 44.6849   4
  -3   8   7 74.3324 34.1601   4
  -3   8   6 100.474 40.7929   4
  -3   8   5 78.0845 37.8818   4
  -3   8   4 51.0239 33.0367   4
   3  -8  -4 4.44272 10.0374   2
  -3   8   3 1976.29 145.594   4
  -3   8   2 1732.54 132.879   4
  -3   8   1 6463.12 232.729   6
  -3   8   1 6265.08 240.999   4
  -3   8   0 2405.52 148.117   6
  -3   8   0 2665.77 152.740   4
  -3   8  -1 5811.21 217.745   4
  -3   8  -1 5774.56 236.493   6
  -3   8  -2 1639.45 128.652   6
  -3   8  -2 1706.53 114.266   4
  -3   8  -2 1538.07 128.744   1
  -3   8  -3 242.190 55.9560   6
  -3   8  -3 154.271 43.3408   1
  -3   8  -4 59.5349 31.8911   1
  -3   8  -4 59.3554 31.4122   6
  -3   8  -5 126.664 49.5647   6
  -3   8  -5 4.65860 16.9061   1
  -3   8  -6 106.077 43.0601   6
  -3   8  -6 92.8537 30.6108   1
  -3   8  -6 97.7215 25.4522   4
  -3   8  -7 51.3876 37.7008   6
  -3   8  -7 99.0973 26.8788   4
  -3   8  -7 109.798 33.3883   1
  -3   8  -8 1228.27 75.5719   4
  -3   8  -8 1063.48 94.6533   1
  -3   8  -8 1246.73 132.438   6
  -3   8  -9 195.916 28.8383   4
  -3   8  -9 323.204 76.3724   6
  -3   8  -9 218.910 42.5578   1
  -3   8 -10 4025.87 93.3261   4
  -3   8 -10 4171.90 257.370   6
  -3   8 -10 3443.00 159.096   1
  -3   8 -10 3789.44 89.5198   4
  -3   8 -11 686.431 109.142   6
  -3   8 -12 4438.96 275.814   6
  -3   8 -13-3.57221 40.0049   6
  -3   8 -14 636.604 115.681   6
  -3   8 -15 278.485 76.5523   6
  -3   8 -16-9.39208 36.7737   6
  -3   8 -17 708.137 134.102   6
  -3   8 -18 194.377 79.1446   6
  -3   7  18 50.6899 42.6389   4
  -3   7  17-42.8000 44.0397   4
   3  -7 -17 5.30620 21.5233   5
   3  -7 -16 558.779 81.9024   5
  -3   7  16 642.313 114.389   4
   3  -7 -15 230.930 58.1332   5
  -3   7  15 245.435 71.4944   4
  -3   7  14 3911.77 260.856   4
   3  -7 -14 3709.88 208.148   5
   3  -7 -13 1140.54 118.624   5
  -3   7  13 1037.46 136.460   4
   3  -7 -12 4355.90 225.578   5
  -3   7  12 3826.94 248.189   4
   3  -7 -11 1083.32 80.8256   3
   3  -7 -11 1198.43 118.926   5
  -3   7  11 972.040 63.3247   6
  -3   7  11 1158.14 133.770   4
   3  -7 -10 81.7271 38.1286   5
   3  -7 -10 127.963 36.1106   3
  -3   7  10 132.110 49.8910   4
  -3   7   9 54.1213 39.7285   4
  -3   7   8 367.189 71.9611   4
  -3   7   7 86.1169 35.2309   4
  -3   7   6-9.38508 25.3605   4
  -3   7   5 898.820 98.7937   4
  -3   7   4 2726.79 161.864   4
   3  -7  -4 2369.62 69.9695   2
   3  -7  -3 8293.31 165.715   2
  -3   7   3 8514.80 276.246   4
  -3   7   2 1512.11 129.193   1
  -3   7   2 1478.55 114.760   4
  -3   7   1 8735.44 247.330   6
  -3   7   1 8729.62 262.823   4
  -3   7   1 8209.57 290.381   1
  -3   7   0 192.404 49.0485   1
  -3   7   0 195.143 45.9137   6
  -3   7  -1 1519.18 119.167   1
  -3   7  -1 1550.24 114.583   6
  -3   7  -2 255.153 50.1649   6
  -3   7  -2 275.234 51.3992   1
  -3   7  -3 249.784 55.8236   6
  -3   7  -3 213.278 38.0568   4
  -3   7  -3 208.062 45.8858   1
  -3   7  -4 594.643 84.7096   6
  -3   7  -4 664.540 62.4748   4
  -3   7  -4 609.341 70.3569   1
  -3   7  -5 21.0016 22.8278   1
  -3   7  -5 18.2643 15.8488   4
  -3   7  -5 27.7467 29.4666   6
  -3   7  -6 13.4704 19.0690   4
  -3   7  -6 36.1772 18.9710   1
  -3   7  -6-16.5000 26.9248   6
  -3   7  -7 6649.95 285.927   6
  -3   7  -7 6184.42 157.901   4
  -3   7  -7 5860.77 201.181   1
  -3   7  -8 426.145 76.5610   6
  -3   7  -8 395.380 37.7482   4
  -3   7  -8 367.987 50.6471   1
  -3   7  -9 8964.70 349.198   6
  -3   7  -9 8089.74 223.397   1
  -3   7  -9 7762.13 107.973   4
  -3   7 -10 830.587 68.3717   1
  -3   7 -10 860.882 115.269   6
  -3   7 -11 3023.00 212.539   6
  -3   7 -11 2750.32 118.796   1
  -3   7 -12 1283.54 144.972   6
  -3   7 -12 1101.66 68.8489   1
  -3   7 -13 48.8048 49.3519   6
  -3   7 -14 50.5732 42.9917   6
  -3   7 -15 48.4599 45.1849   6
  -3   7 -16 412.628 91.4417   6
  -3   7 -17 148.221 65.7216   6
  -3   7 -18 1417.71 176.429   6
  -3   7 -19 1037.84 152.484   6
  -3   6  20 28.1060 38.4489   4
  -3   6  19 67.1132 52.3507   4
  -3   6  18 737.110 116.283   4
   3  -6 -18 673.736 86.9631   5
   3  -6 -17 742.040 91.3706   5
  -3   6  17 968.051 132.478   4
   3  -6 -16 2751.99 170.694   5
  -3   6  16 2758.02 209.483   4
   3  -6 -15 1676.45 134.312   5
  -3   6  15 1762.41 168.024   4
  -3   6  14 3389.95 228.711   4
   3  -6 -14 3609.22 195.378   5
  -3   6  13 127.613 22.4913   6
   3  -6 -13 232.793 53.5258   5
  -3   6  13 239.554 74.6118   4
   3  -6 -12 284.726 36.7561   3
   3  -6 -12 388.768 65.7893   5
  -3   6  12 323.028 72.7682   4
  -3   6  12 212.457 27.5849   6
  -3   6  11 27.1628 12.4981   6
   3  -6 -11-17.7718 23.3617   3
   3  -6 -11 57.3937 28.8428   5
  -3   6  11 91.0176 45.0359   4
   3  -6 -10 46.6209 34.4071   5
   3  -6 -10 119.983 25.4239   3
  -3   6  10 30.5083 25.8613   4
  -3   6  10 36.3277 13.3850   6
   3  -6  -9 319.739 47.2210   3
   3  -6  -9 192.105 52.6170   5
  -3   6   9 187.154 54.5024   4
  -3   6   8 48.9795 32.0476   4
   3  -6  -7 53.4585 39.1292   4
  -3   6   7 3.82544 21.6330   4
   3  -6  -6 4964.18 221.989   4
  -3   6   6 5130.47 222.410   4
   3  -6  -5 97.7820 38.9026   4
  -3   6   5 125.839 43.2859   4
  -3   6   4 11763.3 314.224   4
   3  -6  -4 11415.4 143.497   2
   3  -6  -4 11984.9 322.123   4
  -3   6   3 508.985 50.0480   6
   3  -6  -3 504.770 63.3782   4
   3  -6  -3 539.065 40.3494   2
  -3   6   3 622.241 80.1037   1
  -3   6   3 563.528 69.1371   4
  -3   6   2 2999.07 167.057   1
  -3   6   2 3032.73 126.989   6
   3  -6  -2 2919.78 148.933   4
   3  -6  -2 2810.77 102.889   2
  -3   6   1 752.693 68.4452   6
   3  -6  -1 675.119 69.1243   4
  -3   6   1 707.807 82.6311   1
  -3   6   0 109.280 34.1774   6
  -3   6   0 117.928 35.3237   1
  -3   6  -1 686.158 72.8017   6
  -3   6  -1 593.479 61.9799   4
  -3   6  -1 666.653 74.6512   1
  -3   6  -2 617.272 72.9660   6
  -3   6  -2 605.938 68.8178   1
  -3   6  -2 559.335 56.6609   4
  -3   6  -3 521.205 61.6812   1
  -3   6  -3 495.913 68.6852   6
  -3   6  -3 534.295 53.2169   4
  -3   6  -4 725.312 71.4186   1
  -3   6  -4 635.640 56.9687   4
  -3   6  -4 822.808 90.1984   6
  -3   6  -5 4913.39 221.133   6
  -3   6  -5 4485.21 136.247   4
  -3   6  -5 4755.41 171.773   1
  -3   6  -6 5389.50 177.511   1
  -3   6  -6 5292.48 134.043   4
  -3   6  -6 5802.40 248.432   6
  -3   6  -7 7896.08 296.434   6
  -3   6  -7 7304.99 126.302   4
  -3   6  -7 7556.44 202.578   1
  -3   6  -8 4230.57 222.677   6
  -3   6  -8 3800.13 139.339   1
  -3   6  -9 4453.67 236.467   6
  -3   6  -9 4613.56 145.922   1
  -3   6 -10 8.42476 12.6117   1
  -3   6 -10 36.3202 38.8389   6
  -3   6 -11 432.650 83.6290   6
  -3   6 -11 441.161 37.6861   1
  -3   6 -12 477.061 83.8721   6
  -3   6 -12 579.974 34.1640   1
  -3   6 -13 123.791 54.7318   6
  -3   6 -14 79.7474 45.6491   6
  -3   6 -15 1376.68 157.441   6
  -3   6 -16 30.9655 43.8303   6
  -3   6 -17 4767.68 306.393   6
  -3   6 -18 9.95128 39.2833   6
  -3   6 -19 4129.64 298.951   6
  -3   6 -20-34.1052 39.8107   6
  -3   5  22 73.4302 62.4078   4
  -3   5  21 129.416 69.9537   4
  -3   5  20-1.01204 34.1432   4
  -3   5  19 2292.80 196.490   4
  -3   5  18 89.2363 45.0919   4
   3  -5 -17 5086.00 224.819   5
  -3   5  17 4604.62 261.858   4
  -3   5  16 39.6865 32.7137   4
   3  -5 -16 126.616 43.0662   5
  -3   5  15 2115.59 172.213   4
  -3   5  15 1586.38 79.9986   6
   3  -5 -15 2041.68 139.666   5
   3  -5 -14 68.5143 34.9124   5
  -3   5  14 26.3097 15.2322   6
  -3   5  14 42.0355 38.3632   4
  -3   5  13 63.8798 17.4447   6
   3  -5 -13 87.2989 34.3195   5
  -3   5  13 106.765 49.2037   4
   3  -5 -12 43.6183 20.1157   5
  -3   5  12 41.1388 27.9881   4
  -3   5  12 19.6503 11.3755   6
   3  -5 -11 47.7963 13.6482   3
   3  -5 -11 83.0637 32.8375   5
  -3   5  11 45.9416 31.4778   4
  -3   5  11 43.0959 12.4291   6
  -3   5  10-5.52967 23.7892   4
   3  -5 -10-3.50758 21.8186   5
   3  -5 -10-27.0009 16.4309   3
  -3   5  10 3.35418 7.17690   6
   3  -5  -9 3119.50 101.074   3
  -3   5   9 2498.38 65.8832   6
   3  -5  -9 2566.49 167.623   4
   3  -5  -9 2953.00 167.491   5
  -3   5   9 2990.75 180.713   4
   3  -5  -8 2671.16 155.379   5
   3  -5  -8 2454.66 157.043   4
  -3   5   8 2499.75 159.163   4
   3  -5  -7 6756.89 254.054   4
  -3   5   7 7485.15 265.909   4
   3  -5  -6 5952.93 230.117   4
  -3   5   6 6007.62 231.899   4
  -3   5   5 6336.02 231.246   4
   3  -5  -5 6087.75 225.515   4
   3  -5  -4 4772.72 192.530   4
  -3   5   4 4498.03 118.021   6
  -3   5   3 263.878 34.4415   6
   3  -5  -3 242.427 41.8083   4
   3  -5  -3 242.264 25.8502   2
  -3   5   2 20.1231 17.1505   6
   3  -5  -2 6.37018 11.7734   2
   3  -5  -2 24.5267 21.7668   4
  -3   5   1 227.215 35.2905   6
   3  -5  -1 210.707 33.9492   4
   3  -5  -1 185.562 28.0754   2
  -3   5   1 226.713 41.2178   4
  -3   5   0 19.1776 14.7517   6
   3  -5   0 13.3868 13.3745   4
  -3   5   0 17.1845 17.5406   4
  -3   5  -1 41.8184 27.0961   6
   3  -5   1 18.6852 14.5937   4
  -3   5  -1 3.83150 15.9521   4
  -3   5  -2 2503.96 111.403   4
  -3   5  -2 2807.57 139.126   6
  -3   5  -3 1828.04 103.312   1
  -3   5  -3 1969.56 123.573   6
  -3   5  -3 1844.29 89.9916   4
  -3   5  -4 14300.9 339.704   6
  -3   5  -4 13847.7 270.855   1
  -3   5  -4 14165.4 216.154   4
  -3   5  -5 474.018 67.5036   6
  -3   5  -5 387.201 44.4867   1
  -3   5  -5 344.094 30.5564   4
  -3   5  -6 10443.9 121.934   4
  -3   5  -6 10869.0 321.111   6
  -3   5  -6 10480.9 215.367   1
  -3   5  -7 119.971 22.9127   1
  -3   5  -7 140.585 45.9065   6
  -3   5  -8 1254.75 119.549   6
  -3   5  -8 1366.95 70.4610   1
  -3   5  -9 698.705 46.1243   1
  -3   5  -9 633.493 85.4598   6
  -3   5 -10 231.208 59.9105   6
  -3   5 -10 243.071 24.2090   1
  -3   5 -11 843.336 109.504   6
  -3   5 -12-18.8888 39.0986   6
  -3   5 -13 306.849 75.6038   6
  -3   5 -14 4984.89 282.762   6
  -3   5 -15 1757.37 176.247   6
  -3   5 -16 4096.82 268.447   6
  -3   5 -17 1844.12 189.631   6
  -3   5 -18 944.345 139.423   6
  -3   5 -19 988.913 149.999   6
  -3   5 -20 10.9243 46.0127   6
  -3   5 -21 352.150 96.4311   6
  -3   4  23 6.26688 32.3645   4
  -3   4  22 521.918 96.8942   4
  -3   4  21 673.135 108.274   4
  -3   4  20 2659.49 206.532   4
  -3   4  19 1236.94 139.552   4
  -3   4  18 1818.20 163.906   4
  -3   4  17 329.351 39.6460   2
  -3   4  17 460.574 82.8606   4
  -3   4  16 251.183 32.2625   2
  -3   4  16 326.378 74.4950   4
   3  -4 -15 86.8707 32.3757   5
  -3   4  15 155.509 24.8076   2
  -3   4  15 86.5540 40.5091   4
   3  -4 -14 29.5490 23.6155   5
  -3   4  14 15.2645 10.9513   2
  -3   4  14 71.4915 44.6504   4
   3  -4 -13 207.913 45.8052   5
  -3   4  13 131.169 18.3665   2
  -3   4  13 169.460 54.1610   4
   3  -4 -12 26.2027 24.8212   5
  -3   4  12 25.2129 34.4096   4
   3  -4 -11 1587.66 117.293   5
  -3   4  11 1515.16 123.958   4
   3  -4 -10 959.020 101.796   4
  -3   4  10 835.779 94.1643   4
   3  -4 -10 898.752 90.4772   5
   3  -4  -9 10166.6 126.113   3
   3  -4  -9 9310.89 272.528   5
   3  -4  -9 10806.2 317.423   4
  -3   4   9 11002.2 314.919   4
   3  -4  -8 1029.49 44.7771   3
   3  -4  -8 995.497 96.9694   4
   3  -4  -7 10184.7 289.464   4
   3  -4  -6 41.6544 24.6983   4
  -3   4   5 783.824 30.8741   6
   3  -4  -5 774.573 74.7432   4
  -3   4   4 23.9362 10.0366   6
   3  -4  -4 19.9799 18.1012   4
  -3   4   3 88.2043 16.7132   6
   3  -4  -3 69.0181 25.3345   4
  -3   4   3 94.3317 24.8624   4
  -3   4   2 2.61677 10.9389   6
   3  -4  -2-8.92860 16.8661   4
  -3   4   2-3.25815 15.5416   4
   3  -4  -2 8.88813 12.6037   2
  -3   4   1 264.346 35.1714   6
  -3   4   1 293.560 44.5340   4
   3  -4  -1 304.873 44.0414   4
   3  -4  -1 243.377 31.0542   2
  -3   4   0 657.140 55.8637   6
   3  -4   0 650.761 53.4771   2
  -3   4   0 689.481 58.3256   4
   3  -4   0 625.908 54.1754   4
  -3   4  -1 11491.1 244.547   6
   3  -4   1 11293.7 210.109   4
  -3   4  -1 10895.2 211.458   4
  -3   4  -2 1563.27 98.2445   6
   3  -4   2 1685.10 75.0804   4
  -3   4  -2 1513.97 72.3117   4
  -3   4  -3 21328.3 373.032   6
   3  -4   3 21235.2 363.022   6
   3  -4   3 21177.8 232.085   4
  -3   4  -3 20665.7 235.293   4
  -3   4  -4 2686.50 138.827   6
   3  -4   4 2629.30 137.320   6
  -3   4  -4 2748.41 71.8634   4
  -3   4  -5 5102.53 202.365   6
   3  -4   5 5074.66 197.788   6
  -3   4  -5 4911.17 72.6958   4
   3  -4   6 990.066 93.2672   6
  -3   4  -6 897.449 89.9115   6
  -3   4  -6 875.629 52.9831   1
  -3   4  -7 70.2930 30.0749   6
   3  -4   7 27.0445 29.2844   6
  -3   4  -7 55.7818 13.7204   1
  -3   4  -8 31.4038 26.8276   6
  -3   4  -8 56.4471 12.0867   1
   3  -4   8 41.1526 32.1219   6
  -3   4  -9 11.4759 6.83207   1
  -3   4  -9 7.11578 29.4467   6
   3  -4   9 47.5606 34.7681   6
  -3   4 -10 371.349 68.2015   6
   3  -4  10 375.951 72.0097   6
  -3   4 -11 822.231 104.379   6
  -3   4 -12 2932.00 195.670   6
  -3   4 -13 3329.39 215.108   6
  -3   4 -14 6734.74 317.231   6
  -3   4 -15 1150.20 137.423   6
  -3   4 -16 2192.61 192.208   6
  -3   4 -17-8.77871 37.6503   6
  -3   4 -18 142.953 57.5965   6
  -3   4 -19 531.167 111.002   6
  -3   4 -20 34.2099 57.1224   6
   3  -4  20-7.62544 43.8899   3
   3  -4  21 93.5412 54.3419   3
   3  -4  22 904.674 137.665   3
   3  -4  22 883.172 145.180   2
   3  -4  23 113.560 57.6318   3
  -3   3  24 697.058 120.170   4
  -3   3  23 154.412 65.8365   4
  -3   3  22 2293.80 194.555   4
  -3   3  21 330.395 82.5393   4
  -3   3  20 2403.96 190.995   4
  -3   3  19 91.9763 43.3521   4
  -3   3  18 137.507 51.6679   4
  -3   3  17 62.0997 36.3139   4
  -3   3  16 149.867 48.2683   4
  -3   3  15 36.5049 28.0512   4
  -3   3  14 429.684 73.4564   4
  -3   3  13 153.532 45.8492   4
   3  -3 -13 121.956 35.4262   5
   3  -3 -12 5542.63 205.935   5
   3  -3 -12 6374.52 257.061   4
  -3   3  12 6405.14 249.495   4
   3  -3 -11 858.598 93.3120   4
  -3   3  11 933.976 94.6393   4
   3  -3 -10 14777.2 366.761   4
  -3   3  10 14973.4 360.061   4
   3  -3  -9 1597.00 120.240   4
   3  -3  -8 3635.53 172.967   4
   3  -3  -7 46.9414 26.7152   4
   3  -3  -6 591.112 67.9204   4
  -3   3   6 586.518 36.1378   2
  -3   3   5 834.972 44.9800   2
   3  -3  -5 874.176 79.3478   4
  -3   3   4 0.47801 11.0331   2
   3  -3  -4 27.8777 20.0210   4
  -3   3   4 6.56493 20.2370   4
  -3   3   3 705.911 63.8106   4
  -3   3   3 586.697 44.3833   2
   3  -3  -3 708.214 65.5177   4
  -3   3   3 686.738 35.6338   6
   3  -3  -2 2076.81 107.328   4
  -3   3   2 2721.34 82.6918   6
   3  -3  -2 2662.54 92.9699   2
  -3   3   2 2494.89 110.211   4
   3  -3  -1 9557.16 173.302   6
  -3   3   1 8659.27 190.262   4
   3  -3  -1 9897.50 212.873   4
   3  -3  -1 9707.65 188.338   2
  -3   3   1 9723.60 175.787   6
   3  -3   0 3757.97 120.300   6
   3  -3   0 3721.80 123.635   4
   3  -3   0 3744.29 127.685   2
  -3   3   0 3750.05 121.687   6
  -3   3   0 3562.03 114.381   4
  -3   3  -1 12525.7 239.833   6
   3  -3   1 12543.5 236.732   6
   3  -3   1 12812.2 245.999   2
   3  -3   1 12473.6 208.398   4
  -3   3  -1 12787.5 193.976   4
  -3   3  -2 5542.10 115.571   4
  -3   3  -2 5757.68 175.632   6
   3  -3   2 5497.20 126.246   4
   3  -3   2 5654.60 174.271   2
   3  -3   2 5730.16 173.045   6
   3  -3   3 6365.45 194.395   6
  -3   3  -3 6316.46 195.503   6
   3  -3   3 5927.45 115.826   4
   3  -3   3 6497.55 194.042   2
  -3   3  -3 6424.69 107.891   4
  -3   3  -4 541.303 61.6902   6
   3  -3   4 508.637 60.4895   6
   3  -3   4 533.408 28.8579   4
  -3   3  -5 51.7244 26.3271   6
   3  -3   5 65.4799 29.9792   6
  -3   3  -6 825.599 84.1187   6
   3  -3   6 822.467 84.2743   6
  -3   3  -7 323.637 58.3282   6
   3  -3   7 407.191 61.0128   6
  -3   3  -8 6.35028 5.06549   1
   3  -3   8 32.9347 31.5786   6
  -3   3  -8-11.5822 26.9217   6
  -3   3  -9 2641.01 166.138   6
   3  -3   9 3188.49 184.959   6
  -3   3 -10 18.3868 23.8367   6
   3  -3  10 22.2392 28.3563   6
  -3   3 -11 9734.15 336.945   6
   3  -3  11 9211.73 339.800   6
  -3   3 -12 195.831 58.9060   6
  -3   3 -13 6729.54 301.436   6
  -3   3 -14 672.004 100.621   6
  -3   3 -15 724.060 104.443   6
  -3   3 -16 294.898 74.6270   6
   3  -3  17 91.2442 40.4067   3
  -3   3 -17 178.037 55.7625   6
   3  -3  18 441.667 89.9260   3
   3  -3  19 42.9681 52.1977   2
   3  -3  19 32.1639 36.5838   3
   3  -3  20 867.959 129.186   3
   3  -3  20 728.114 126.355   2
   3  -3  21 1380.40 161.625   3
   3  -3  21 1305.21 166.969   2
   3  -3  22 1014.97 145.805   3
   3  -3  22 1122.27 160.623   2
   3  -3  23 1449.85 171.320   3
  -3   2  25 1263.09 154.559   4
  -3   2  24 66.8666 41.4258   4
  -3   2  23 1722.06 170.478   4
  -3   2  22 163.739 59.4326   4
  -3   2  21 749.169 107.588   4
  -3   2  20-28.7741 30.3403   4
  -3   2  19 34.6792 34.3393   4
  -3   2  18 42.5368 35.5939   4
  -3   2  17 101.075 48.5825   4
  -3   2  16 234.392 56.7243   4
  -3   2  15 2708.76 172.634   4
  -3   2  14 4440.98 214.000   4
   3  -2 -13 5232.47 233.645   4
  -3   2  13 5127.19 225.569   4
   3  -2 -12 7540.92 273.391   4
  -3   2  12 6959.42 250.013   4
  -3   2  11 2290.74 143.944   4
   3  -2 -11 2410.20 150.850   4
   3  -2 -10 2334.06 143.534   4
  -3   2  10 2455.41 139.504   4
   3  -2  -9 514.186 67.2842   4
   3  -2  -8 14.1057 19.8841   4
   3  -2  -7 21.6591 18.3400   5
   3  -2  -7 19.6016 23.4874   4
   3  -2  -6 26.2212 21.6531   4
   3  -2  -5 29.8263 23.9346   4
   3  -2  -5 9.62839 6.49236   3
   3  -2  -4 8140.64 209.151   4
   3  -2  -4 7678.69 125.343   3
   3  -2  -3 707.415 36.8021   6
  -3   2   3 743.623 61.8802   4
   3  -2  -3 624.719 44.6086   3
  -3   2   3 664.372 52.3774   2
   3  -2  -3 699.746 60.8626   4
   3  -2  -2 29379.9 260.735   6
  -3   2   2 29118.6 328.275   2
   3  -2  -2 30521.5 350.139   4
  -3   2   2 30121.8 344.187   4
  -3   2   1 75.0554 21.6789   4
   3  -2  -1 128.516 24.6155   6
  -3   2   1 39.6381 14.2885   2
   3  -2  -1 99.4912 25.3606   4
   3  -2   0 12283.8 210.309   6
   3  -2   0 12500.2 252.887   5
  -3   2   0 12159.1 241.533   2
   3  -2   0 12762.4 229.282   2
   3  -2   0 12480.1 196.270   4
  -3   2   0 12470.6 189.735   4
   3  -2   1 76.7740 22.5061   6
  -3   2  -1 57.3909 13.9776   4
   3  -2   1 44.9247 20.7656   2
   3  -2   1 70.0950 16.5907   4
   3  -2   2 144.815 30.1090   6
  -3   2  -2 115.950 30.6564   6
   3  -2   2 136.819 19.4711   4
  -3   2  -3 4.16942 21.5541   6
   3  -2   3-0.64817 17.1604   6
   3  -2   3 0.39601 8.17311   4
  -3   2  -4 783.918 74.9144   6
   3  -2   4 801.853 73.5431   6
   3  -2   4 838.977 36.7353   4
   3  -2   5 8.68949 7.06368   4
  -3   2  -5 0.13752 22.5853   6
  -3   2  -5 9.39123 9.67144   1
   3  -2   5-4.68096 19.8243   6
  -3   2  -6 122.966 31.5153   6
  -3   2  -6 120.611 17.3650   1
   3  -2   6 113.285 12.6925   4
  -3   2  -7 3441.94 73.0941   1
   3  -2   7 3450.21 68.9752   4
  -3   2  -7 2986.24 160.130   6
   3  -2   8 5777.54 94.9464   4
  -3   2  -8 4824.37 213.961   6
  -3   2  -9 6691.95 261.869   6
   3  -2   9 7173.41 261.315   2
   3  -2   9 6959.57 119.381   4
  -3   2 -10 8269.73 298.259   6
   3  -2  10 9085.39 301.523   2
   3  -2  10 7344.89 135.447   4
   3  -2  10 7949.29 297.595   6
   3  -2  11 5248.86 236.941   2
   3  -2  11 4985.54 114.368   4
   3  -2  11 4520.16 234.325   6
  -3   2 -11 5012.47 239.970   6
   3  -2  12 658.345 89.2700   2
   3  -2  12 683.945 43.0119   4
   3  -2  12 652.212 85.7942   3
   3  -2  13 380.017 70.0451   3
   3  -2  13 454.416 76.7229   2
   3  -2  13 443.492 36.9623   4
   3  -2  14-2.24767 32.5680   2
   3  -2  14 40.5029 40.9263   3
   3  -2  14 21.7012 13.1636   4
   3  -2  15 37.8582 28.0246   3
   3  -2  15 24.1351 24.8165   2
   3  -2  15 98.2441 25.2968   4
   3  -2  16-40.1984 33.3533   2
   3  -2  16 34.5942 32.6510   3
   3  -2  16 57.0004 20.1593   4
   3  -2  17 804.480 116.230   2
   3  -2  17 707.131 105.093   3
   3  -2  17 777.794 59.3392   4
   3  -2  18 27.4395 29.9054   3
   3  -2  18-7.14208 33.2725   2
   3  -2  19 2695.19 222.059   2
   3  -2  19 2695.80 207.708   3
   3  -2  20 157.139 61.6125   3
   3  -2  20 122.015 63.3175   2
   3  -2  21 3725.87 255.946   3
   3  -2  21 3235.26 258.076   2
   3  -2  22 96.4598 53.6339   3
   3  -2  22 0.84944 34.7189   2
   3  -2  23 896.091 135.782   3
   3  -2  23 841.024 140.056   2
   3  -2  24-106.956 63.7327   3
  -3   1  26 910.476 131.106   4
  -3   1  25 1024.04 133.854   4
  -3   1  24 600.924 105.994   4
  -3   1  23 123.764 52.7442   4
  -3   1  22 282.215 70.4997   4
  -3   1  21 192.819 59.4849   4
  -3   1  20 176.156 52.6144   4
  -3   1  20 228.562 38.3979   3
  -3   1  19-35.5471 33.1820   4
  -3   1  19 18.1147 19.8916   5
  -3   1  19-4.20232 16.0888   3
  -3   1  18 424.548 72.8905   4
  -3   1  18 286.101 57.2830   5
  -3   1  18 391.011 43.5461   3
  -3   1  17 1733.35 128.200   5
  -3   1  17 2200.06 94.9914   3
   3  -1 -17 2105.82 125.323   6
  -3   1  17 2071.71 156.139   4
   3  -1 -16 153.095 40.5216   6
  -3   1  16 198.632 29.1164   3
  -3   1  16 252.631 52.1680   5
  -3   1  16 193.293 51.7829   4
  -3   1  15 8150.01 161.691   3
   3  -1 -15 7825.03 216.498   6
  -3   1  15 8166.75 260.944   5
  -3   1  15 7349.70 273.664   4
  -3   1  14 102.175 36.9853   5
   3  -1 -14 145.038 33.5798   6
  -3   1  14 78.0879 19.4151   3
   3  -1 -14 182.441 52.2738   4
  -3   1  14 102.550 36.0180   4
  -3   1  13 4645.64 104.905   3
  -3   1  13 4977.43 194.123   5
   3  -1 -13 4596.87 148.467   6
   3  -1 -13 5120.33 227.036   4
  -3   1  13 4204.18 193.920   4
  -3   1  12 182.039 45.9057   4
  -3   1  12 211.671 21.7422   3
   3  -1 -12 238.567 34.5605   6
  -3   1  12 254.111 46.0126   5
   3  -1 -12 206.505 46.4717   4
   3  -1 -11 197.880 28.6989   6
  -3   1  11 221.412 42.7481   5
   3  -1 -11 265.327 52.8073   4
  -3   1  11 205.754 44.6455   4
   3  -1 -10 37.0192 16.4001   6
   3  -1 -10 44.5083 29.8955   4
  -3   1  10 62.4441 28.1066   5
  -3   1  10 41.2127 23.9498   4
  -3   1   9 218.244 40.1395   5
   3  -1  -9 270.759 29.3431   6
   3  -1  -9 303.556 48.9014   4
   3  -1  -8 149.688 21.3298   6
  -3   1   8 143.764 35.0809   5
   3  -1  -8 172.670 38.5639   4
  -3   1   7 1799.12 103.984   5
   3  -1  -7 1839.65 107.649   4
   3  -1  -6 823.119 69.3430   4
  -3   1   6 806.603 30.8761   3
  -3   1   6 854.129 70.1357   5
  -3   1   5 16393.5 164.480   3
  -3   1   5 16956.6 295.392   5
   3  -1  -5 16766.9 287.430   4
  -3   1   4 6947.14 185.115   5
  -3   1   4 6860.27 120.132   3
   3  -1  -4 6657.18 171.489   4
   3  -1  -3 20913.0 287.746   4
   3  -1  -3 20337.9 231.723   3
  -3   1   3 21756.8 322.346   5
   3  -1  -2 9168.72 171.184   3
  -3   1   2 9499.06 209.223   5
   3  -1  -2 9237.33 182.784   4
  -3   1   2 9350.31 181.932   4
   3  -1  -1 2548.46 106.156   5
  -3   1   1 2590.37 109.103   5
   3  -1  -1 2369.19 95.5614   3
  -3   1   1 2280.97 100.013   2
   3  -1  -1 2549.99 93.0043   4
  -3   1   1 2521.54 91.1435   4
   3  -1   0 99.6249 22.2585   4
  -3   1   0 71.6647 26.7729   5
   3  -1   0 84.4369 25.0263   5
   3  -1   0 89.9887 27.8957   3
  -3   1   0 98.4910 28.6748   2
  -3   1  -1 321.185 36.0454   1
   3  -1   1 358.801 42.6383   6
   3  -1   1 345.704 38.5590   5
  -3   1  -1 391.496 46.9799   2
   3  -1   1 372.138 33.7593   4
   3  -1   2 21.5161 11.4685   4
   3  -1   2 40.4344 17.3982   6
  -3   1  -2 40.4894 13.0704   1
   3  -1   2 33.0610 18.3781   5
  -3   1  -2 11.4309 22.7282   2
   3  -1   3 69.1246 20.5919   5
  -3   1  -3 71.3568 19.6414   1
  -3   1  -3 54.4381 19.9575   2
   3  -1   3 83.3063 30.6764   6
  -3   1  -4 3589.76 103.283   1
   3  -1   4 3548.50 107.467   5
   3  -1   5 1519.53 69.3089   5
  -3   1  -5 1559.40 65.3408   1
   3  -1   6 11921.4 181.659   5
  -3   1  -6 12035.1 171.781   1
  -3   1  -7 3828.27 93.5796   1
   3  -1   7 3917.55 98.5053   5
   3  -1   8 18487.1 199.399   5
   3  -1   8 19016.5 408.723   3
  -3   1  -8 18522.0 195.996   1
   3  -1   8 17407.5 230.914   4
   3  -1   8 19218.6 407.023   2
  -3   1  -9 550.263 31.8084   1
   3  -1   9 584.335 32.8490   5
   3  -1   9 646.513 79.3995   3
   3  -1   9 557.648 45.1548   4
   3  -1   9 520.557 73.1480   2
   3  -1  10 5323.20 229.662   3
   3  -1  10 4786.73 79.1757   5
   3  -1  10 4671.72 224.441   6
   3  -1  10 5010.83 137.023   4
   3  -1  10 5043.52 225.415   2
   3  -1  11 10.4024 22.7530   3
   3  -1  11 0.99545 22.3101   6
   3  -1  11 8.20971 12.3946   4
   3  -1  11-8.51795 31.6534   2
   3  -1  12 22.1907 28.9188   3
   3  -1  12 34.0993 16.1969   4
   3  -1  12 50.6151 22.9677   2
   3  -1  13 330.318 64.0368   3
   3  -1  13 334.031 68.6091   2
   3  -1  13 313.481 45.9987   4
   3  -1  14 143.674 52.8244   3
   3  -1  14 130.358 52.3205   2
   3  -1  14 153.407 37.6147   4
   3  -1  15 8.29602 28.0762   3
   3  -1  15 8.83814 31.4623   2
   3  -1  15 45.7315 23.0231   4
   3  -1  16 3453.86 213.393   3
   3  -1  16 3376.98 224.595   2
   3  -1  16 3283.98 147.492   4
   3  -1  17 642.021 95.6981   3
   3  -1  17 459.454 58.6840   4
   3  -1  17 578.641 98.4401   2
   3  -1  18 4381.96 269.124   2
   3  -1  18 4457.94 178.383   4
   3  -1  18 4875.00 267.066   3
   3  -1  19 897.093 118.517   3
   3  -1  19 784.666 120.572   2
   3  -1  20 2227.92 191.640   3
   3  -1  20 2096.62 197.257   2
   3  -1  21 404.489 83.4426   3
   3  -1  21 405.101 91.8032   2
   3  -1  22 146.884 49.0801   3
   3  -1  22 10.6320 35.0207   2
   3  -1  23-35.1250 49.2354   3
   3  -1  23 124.810 55.4383   2
   3  -1  24-24.0303 35.9353   3
  -3   0  26 778.165 118.534   4
  -3   0  25 40.1623 46.9598   4
  -3   0  24 19.4927 27.6982   4
  -3   0  23 270.910 68.9687   4
  -3   0  23 327.310 64.5545   1
  -3   0  22 13.7237 40.3075   4
  -3   0  22 40.1477 32.7303   1
   3   0 -22-15.2777 22.9179   6
  -3   0  21 130.867 43.1620   4
  -3   0  21 216.050 54.3010   1
   3   0 -21 123.262 45.9963   6
  -3   0  21 107.761 32.2306   3
   3   0 -20 814.226 93.6283   6
  -3   0  20 596.644 91.6408   4
  -3   0  20 728.721 71.6075   3
  -3   0  19 203.987 51.4372   4
  -3   0  19 234.628 53.2165   5
  -3   0  19 348.350 50.7638   3
   3   0 -19 252.694 51.8559   6
  -3   0  18 4084.64 199.568   5
  -3   0  18 4449.42 162.729   3
   3   0 -18 4265.17 195.040   6
  -3   0  18 4218.24 219.901   4
   3   0 -17 1383.01 107.552   6
  -3   0  17 1434.66 115.904   5
  -3   0  17 1506.30 128.985   4
   3   0 -16 5367.03 204.866   6
  -3   0  16 5164.86 216.078   5
  -3   0  16 5371.50 233.515   4
   3   0 -15 947.771 82.6515   6
   3   0 -15 914.937 102.460   4
  -3   0  15 1202.91 101.516   5
  -3   0  15 1047.27 100.307   4
  -3   0  14 1851.14 123.445   5
   3   0 -14 1731.72 106.204   6
   3   0 -14 1542.89 129.042   4
  -3   0  14 1754.00 126.247   4
  -3   0  13 284.747 53.4442   4
  -3   0  13 237.378 46.6039   5
   3   0 -13 268.112 42.0755   6
   3   0 -13 204.648 48.3423   4
  -3   0  12 383.666 57.0423   4
  -3   0  12 338.556 49.2863   5
   3   0 -12 459.643 65.7637   4
   3   0 -12 385.254 47.7017   6
   3   0 -11 1846.87 97.8503   6
  -3   0  11 1895.16 113.074   5
   3   0 -11 1705.19 117.587   4
  -3   0  11 1674.16 111.871   4
  -3   0  10 199.911 41.7733   4
   3   0 -10 219.269 34.0828   6
  -3   0  10 238.574 42.0790   5
   3   0 -10 262.544 46.4286   4
  -3   0   9 584.325 62.2601   5
   3   0  -9 557.355 62.4844   4
  -3   0   9 534.351 59.7339   4
  -3   0   8 3769.00 149.822   5
   3   0  -8 3727.98 150.918   4
  -3   0   7 11880.0 255.461   5
   3   0  -7 12071.4 258.070   4
   3   0  -6 3365.96 131.895   4
  -3   0   6 3459.44 134.348   5
  -3   0   5 10674.5 167.093   3
  -3   0   5 10252.1 222.042   5
   3   0  -5 10224.1 222.118   4
   3   0  -4 275.438 36.9991   4
  -3   0   4 304.099 32.6450   3
  -3   0   4 273.991 37.9236   5
  -3   0   3 976.174 57.3760   3
  -3   0   3 1025.61 68.1781   5
   3   0  -3 998.618 67.3147   4
  -3   0   2 2455.27 94.4273   3
   3   0  -2 2558.03 98.5762   3
  -3   0   2 2345.70 98.0053   5
   3   0  -2 2556.91 101.692   4
   3   0  -1-3.57698 16.4252   4
  -3   0   1 4.09660 17.2958   3
   3   0  -1 63.3119 26.1774   3
  -3   0   1 22.4064 18.2481   5
  -3   0   0 414.387 47.0607   1
  -3   0   0 349.572 44.0932   3
  -3   0   0 356.246 39.9329   5
  -3   0   0 295.193 45.8346   2
   3   0   1 35.7381 16.2618   1
  -3   0  -1 55.8309 22.5703   3
  -3   0  -1 37.5761 15.5195   5
  -3   0  -1 23.6745 15.6098   1
  -3   0  -1 49.7836 27.4525   2
  -3   0  -2 106.857 24.1683   3
  -3   0  -2 134.305 24.1813   5
  -3   0  -2 167.345 28.8569   1
   3   0   2 151.821 27.2989   1
  -3   0  -2 181.274 35.7273   2
  -3   0  -3 9652.98 191.199   1
  -3   0  -3 9499.60 170.056   5
  -3   0  -3 9928.19 247.089   3
  -3   0  -3 9746.49 246.272   2
   3   0   3 9935.12 198.798   1
  -3   0  -4 1855.12 81.1020   1
  -3   0  -4 1889.85 111.936   2
   3   0   4 1902.24 85.1262   1
  -3   0  -5 21009.3 382.384   2
  -3   0  -5 20371.4 264.519   1
   3   0   5 21152.7 280.074   1
   3   0   6 730.451 75.7904   2
  -3   0  -6 851.650 56.1639   1
   3   0   6 795.164 56.7389   1
   3   0   7 8443.47 174.497   1
   3   0   7 8651.61 261.189   2
  -3   0  -7 8326.20 170.130   1
   3   0   8 853.276 55.8178   1
   3   0   8 1002.91 95.2486   3
   3   0   8 788.333 59.1660   4
  -3   0  -8 814.610 54.3152   1
   3   0   8 907.781 90.9174   2
  -3   0  -9 670.919 48.7238   1
   3   0   9 731.970 51.2318   1
   3   0   9 667.715 57.3368   4
   3   0   9 720.298 84.3993   2
   3   0   9 678.767 83.2461   6
   3   0   9 708.418 83.1296   3
   3   0  10 201.977 50.8599   3
   3   0  10 86.5663 18.8786   1
   3   0  10 100.687 35.9223   6
   3   0  10 98.1490 24.7608   4
   3   0  10 92.3341 37.7089   2
   3   0  11 73.4586 35.2450   6
   3   0  11 73.7401 18.0425   1
   3   0  11 59.9178 20.7397   4
   3   0  11 69.5831 30.6126   2
   3   0  11 43.0067 26.6212   3
   3   0  12 248.258 31.3628   1
   3   0  12 204.043 49.6783   3
   3   0  12 242.120 40.8287   4
   3   0  12 170.815 46.4602   2
   3   0  13 569.194 45.3010   1
   3   0  13 603.135 63.9004   4
   3   0  13 576.432 83.8961   3
   3   0  13 646.056 89.5680   2
   3   0  14 2244.40 84.8451   1
   3   0  14 2193.34 159.458   3
   3   0  14 2270.54 127.883   4
   3   0  14 2044.27 164.502   2
   3   0  15 2274.14 169.065   3
   3   0  15 2190.94 172.202   2
   3   0  15 2666.52 146.336   4
   3   0  15 2453.85 84.9213   1
   3   0  16 4268.58 236.624   3
   3   0  16 4453.95 201.757   4
   3   0  16 3752.90 233.452   2
   3   0  16 3823.78 99.8187   1
   3   0  17 2504.35 187.041   3
   3   0  17 2345.03 189.234   2
   3   0  17 2821.53 165.497   4
   3   0  18 2372.11 151.519   4
   3   0  18 2197.16 179.570   3
   3   0  18 2109.33 185.777   2
   3   0  19 180.798 56.0827   3
   3   0  19 273.361 79.2951   2
   3   0  19 332.675 63.6870   4
   3   0  20 69.3696 34.0165   3
   3   0  20 208.440 61.4973   2
   3   0  21-21.9517 49.9664   3
   3   0  21-7.22660 37.1965   2
   3   0  22 118.746 50.8528   3
   3   0  22 103.065 59.6671   2
   3   0  23 126.321 54.6195   3
   3   0  23 137.790 64.5242   2
   3   0  24 149.309 63.0617   3
  -3  -1  26 30.2752 28.9606   4
  -3  -1  25 1.33623 32.9127   4
   3   1 -24 390.794 81.3049   6
  -3  -1  24 430.537 83.0923   4
   3   1 -23 327.630 70.0224   6
  -3  -1  23 286.099 67.3500   4
   3   1 -22 155.054 47.8714   6
  -3  -1  22 151.229 45.7291   4
  -3  -1  22 146.734 46.0366   1
   3   1 -21 773.950 98.4239   6
  -3  -1  21 766.407 100.991   4
  -3  -1  21 693.947 86.3614   1
   3   1 -20 2874.74 182.319   6
  -3  -1  20 2703.88 180.240   4
  -3  -1  20 2620.67 159.958   1
   3   1 -19 1915.94 146.932   6
  -3  -1  19 1845.05 148.692   4
  -3  -1  19 1833.84 132.404   1
  -3  -1  18 4656.65 215.957   5
   3   1 -18 4781.17 219.722   6
  -3  -1  18 4806.01 227.210   4
  -3  -1  18 4990.93 212.525   1
   3   1 -17 337.699 58.1546   6
  -3  -1  17 325.057 61.2088   4
  -3  -1  17 359.026 57.5127   1
  -3  -1  17 319.396 59.1628   5
   3   1 -16 595.612 74.0549   6
  -3  -1  16 640.463 76.2497   5
   3   1 -16 580.049 83.5137   4
  -3  -1  16 690.845 80.3917   4
  -3  -1  16 698.424 76.6534   1
  -3  -1  15 153.910 39.4631   1
   3   1 -15 161.295 39.1124   6
  -3  -1  15 101.928 35.4512   5
  -3  -1  15 171.981 41.8738   4
   3   1 -15 126.096 39.1125   4
  -3  -1  14 579.977 69.9063   5
   3   1 -14 540.920 73.8915   4
  -3  -1  14 534.193 69.0347   4
  -3  -1  14 525.451 66.9714   1
   3   1 -14 559.755 66.9578   6
  -3  -1  13 468.367 62.7784   5
  -3  -1  13 438.241 60.9702   4
  -3  -1  13 445.878 57.7703   1
   3   1 -13 498.690 65.3119   4
   3   1 -13 490.202 63.8850   6
  -3  -1  12 23.6856 25.0440   4
   3   1 -12 32.3599 23.4708   6
  -3  -1  12 5.39024 17.1622   5
   3   1 -12 4.96103 17.3276   4
  -3  -1  12 9.05869 18.1485   1
   3   1 -11 427.391 57.2551   6
  -3  -1  11 377.598 54.3131   1
  -3  -1  11 330.848 51.8946   4
   3   1 -11 381.962 56.4824   4
   3   1 -10 6463.02 209.943   4
  -3  -1  10 6258.75 201.262   1
  -3  -1  10 6247.13 201.797   4
  -3  -1   9 305.706 46.1290   4
  -3  -1   9 294.398 46.1599   1
   3   1  -9 274.036 43.0385   4
   3   1  -8 24701.7 384.927   4
  -3  -1   8 25320.4 385.387   1
  -3  -1   8 23925.3 369.242   4
   3   1  -7 2904.94 129.239   4
  -3  -1   7 2742.91 125.457   1
   3   1  -6 10116.3 234.867   4
  -3  -1   6 10338.9 238.481   1
   3   1  -5 54.8366 22.3686   4
   3   1  -4 28.4429 14.4745   4
   3   1  -3 411.755 44.4087   4
   3   1  -3 422.863 51.2999   1
  -3  -1   2 512.839 52.0827   3
   3   1  -2 491.583 53.0615   1
  -3  -1   1 1176.11 77.4860   3
   3   1  -1 1252.77 82.8274   1
  -3  -1   0 8648.64 215.066   3
   3   1   0 8497.04 206.845   1
   3   1   1 4698.04 150.841   1
  -3  -1  -1 4698.68 163.448   3
  -3  -1  -1 4799.43 151.795   1
   3   1   2 11472.9 233.686   1
  -3  -1  -2 11238.8 263.667   3
  -3  -1  -2 11363.7 189.383   5
  -3  -1  -2 11312.9 229.859   1
  -3  -1  -2 11202.6 258.559   2
  -3  -1  -3 18958.4 229.186   5
   3   1   3 20400.6 308.302   1
  -3  -1  -3 19132.3 348.017   2
  -3  -1  -3 19035.1 292.619   1
  -3  -1  -3 19416.1 356.159   3
   3   1   4 8519.53 200.307   1
  -3  -1  -4 8353.40 244.211   3
  -3  -1  -4 7766.98 138.330   5
  -3  -1  -4 8031.92 236.095   2
  -3  -1  -4 7828.88 187.328   1
  -3  -1  -5 6139.04 221.275   3
  -3  -1  -5 6135.65 115.600   5
   3   1   5 5703.96 165.152   1
  -3  -1  -5 6292.05 213.932   2
  -3  -1  -5 5879.65 166.167   1
  -3  -1  -6 1495.42 112.383   3
  -3  -1  -6 1317.12 49.0322   5
   3   1   6 1383.76 103.658   2
   3   1   6 1099.17 74.6544   1
  -3  -1  -6 1538.59 110.731   2
  -3  -1  -6 1405.55 83.3485   1
  -3  -1  -7-8.87626 28.0254   3
   3   1   7 56.9172 31.9759   3
   3   1   7 11.0114 25.0719   2
   3   1   7 13.1341 13.4926   1
  -3  -1  -7 9.74704 14.3888   1
   3   1   8 9.37209 13.7681   1
  -3  -1  -8 10.1427 13.5738   1
   3   1   8 16.4507 19.4547   3
   3   1   8 28.5860 19.5992   4
   3   1   8 11.0865 19.1056   6
   3   1   8 35.2138 30.0784   2
   3   1   9 387.638 44.3725   1
   3   1   9 326.710 56.3500   3
  -3  -1  -9 362.829 42.7129   1
   3   1   9 301.274 44.1364   4
   3   1   9 343.857 64.7180   6
   3   1   9 382.247 64.9813   2
  -3  -1 -10 10.9625 12.2720   1
   3   1  10 7.12602 22.4848   3
   3   1  10 21.1988 20.1533   4
   3   1  10 28.0363 28.5402   6
   3   1  10 36.4490 17.6505   1
   3   1  10 11.4607 33.4323   2
   3   1  11 1554.16 91.0362   1
   3   1  11 1408.21 129.482   6
   3   1  11 1403.20 121.147   2
   3   1  11 1469.53 100.319   4
   3   1  11 1589.34 129.045   3
   3   1  12 346.471 44.4486   1
   3   1  12 310.726 59.9711   3
   3   1  12 274.329 48.6596   4
   3   1  12 282.673 61.0153   2
   3   1  13 7623.58 203.254   1
   3   1  13 7322.99 287.642   3
   3   1  13 7020.16 232.680   4
   3   1  13 6281.49 270.651   2
   3   1  14 52.1107 27.4065   3
   3   1  14 39.5394 32.6448   4
   3   1  14 24.7429 17.3198   1
   3   1  14 112.416 51.1390   2
   3   1  15 6598.63 288.462   3
   3   1  15 7067.06 251.718   4
   3   1  15 6510.82 189.226   1
   3   1  15 6249.64 286.989   2
   3   1  16-8.78409 27.4960   3
   3   1  16 103.436 42.8590   4
   3   1  16 60.7772 39.9985   2
   3   1  17 1207.81 131.963   3
   3   1  17 1106.97 111.396   4
   3   1  17 1183.13 129.328   2
   3   1  18 47.0777 46.9976   2
   3   1  18 84.1081 52.3190   3
   3   1  18-29.4279 33.0003   4
   3   1  19 53.6816 49.2801   3
   3   1  19-5.46887 35.8209   4
   3   1  19 23.5782 42.4160   2
   3   1  20 82.0468 51.5610   3
   3   1  20 46.9817 29.5422   4
   3   1  20-10.0484 31.3236   2
   3   1  21 34.7716 49.4029   3
   3   1  21-15.6162 31.6820   2
   3   1  22 249.758 83.8425   3
   3   1  22 210.137 76.8085   2
   3   1  23 805.234 126.834   3
   3   1  23 826.603 130.210   2
  -3  -2  25 53.0419 39.5083   4
   3   2 -25 71.0016 33.8031   6
   3   2 -24 202.608 64.6136   6
  -3  -2  24 189.751 64.0952   4
   3   2 -23 1298.63 141.070   6
  -3  -2  23 1234.65 128.987   4
  -3  -2  22 15.9386 31.3626   4
   3   2 -22-34.0072 30.2314   6
  -3  -2  21 3219.45 173.964   1
   3   2 -21 3396.78 213.518   6
  -3  -2  21 3565.31 206.289   4
   3   2 -20 67.4072 45.2348   6
  -3  -2  20 23.2193 20.5705   1
  -3  -2  20 15.0927 26.8005   4
  -3  -2  19 1861.00 130.105   1
   3   2 -19 1864.97 150.108   6
  -3  -2  19 2008.12 146.616   4
  -3  -2  18 107.812 36.8992   4
   3   2 -18 129.292 47.9022   6
  -3  -2  18 98.4945 29.4658   1
   3   2 -17 204.177 51.8130   6
  -3  -2  17 150.047 37.1445   1
  -3  -2  17 122.703 33.5651   4
  -3  -2  16 160.890 42.8879   4
   3   2 -16 195.058 48.8807   6
  -3  -2  16 173.357 38.9273   1
   3   2 -16 143.667 39.0481   4
  -3  -2  15 114.878 32.7562   4
   3   2 -15 111.842 36.8063   6
  -3  -2  15 105.168 35.0665   1
   3   2 -15 65.8940 31.9557   4
  -3  -2  14 49.3600 29.1168   4
  -3  -2  14 50.5471 25.4377   1
   3   2 -14 107.775 41.2045   6
   3   2 -14 78.7696 30.0158   4
  -3  -2  13 1526.27 108.793   4
  -3  -2  13 1464.97 105.574   1
   3   2 -13 1680.96 122.437   6
   3   2 -13 1577.35 115.469   4
  -3  -2  12 1418.52 101.411   1
  -3  -2  12 1364.72 100.098   4
   3   2 -12 1427.49 105.488   4
  -3  -2  11 7120.56 222.174   1
   3   2 -11 7490.08 235.437   4
  -3  -2  10 5468.38 190.935   1
   3   2 -10 5834.07 201.731   4
  -3  -2   9 8323.24 231.977   1
   3   2  -9 8631.39 240.019   4
  -3  -2   8 8893.71 238.151   1
   3   2  -8 8811.20 237.208   4
  -3  -2   7 630.152 65.2297   1
   3   2  -7 643.082 63.5558   4
   3   2  -6 23.9008 17.7925   4
   3   2  -6 3.22617 16.3833   1
  -3  -2   6 17.9121 17.8824   1
   3   2  -5 244.272 38.9396   4
   3   2  -5 194.208 36.7262   1
   3   2  -4 281.279 43.5529   1
   3   2  -3 719.179 67.3416   1
   3   2  -2 3847.74 150.161   1
  -3  -2   1 2442.50 122.897   3
   3   2  -1 2189.53 114.149   1
  -3  -2   0 19133.6 341.907   3
   3   2   0 18625.0 327.147   1
  -3  -2  -1 3585.50 142.546   1
   3   2   1 3464.66 142.108   1
  -3  -2  -1 3620.85 156.946   3
  -3  -2  -2 24388.2 413.539   3
  -3  -2  -2 22969.3 354.708   1
   3   2   2 22430.7 360.749   1
  -3  -2  -3 185.185 37.7404   3
  -3  -2  -3 169.160 32.4497   1
   3   2   3 142.730 34.3548   1
  -3  -2  -3 192.226 42.5872   2
  -3  -2  -4 2329.92 115.468   1
   3   2   4 2597.04 123.625   1
  -3  -2  -4 2434.36 140.309   3
  -3  -2  -4 2656.07 137.090   2
  -3  -2  -5 213.796 35.7027   1
  -3  -2  -5 239.513 49.5046   3
  -3  -2  -5 245.116 48.1388   2
   3   2   5 263.043 40.4215   1
   3   2   5 410.404 63.6662   3
  -3  -2  -6-15.9500 22.6245   3
  -3  -2  -6-12.4754 24.3912   2
  -3  -2  -6 10.6156 15.1528   1
   3   2   6 24.8505 19.2934   1
  -3  -2  -7 333.486 46.5721   1
  -3  -2  -7 374.655 59.3340   3
   3   2   7 347.826 61.9593   3
  -3  -2  -7 351.205 54.4955   2
  -3  -2  -7 345.213 24.7976   5
   3   2   7 352.914 49.3788   1
  -3  -2  -8 35.0207 27.6653   3
  -3  -2  -8 63.0992 23.6179   1
   3   2   8 14.8890 16.6460   4
   3   2   8 142.661 45.0872   3
   3   2   8 62.2465 24.6144   1
  -3  -2  -9 16.9210 27.6296   3
   3   2   9 31.5366 40.5364   3
   3   2   9-21.9505 22.6863   4
   3   2   9 7.87811 15.5158   1
   3   2  10 5388.06 231.191   3
   3   2  10 5405.06 191.122   1
   3   2  10 5113.49 241.588   6
   3   2  10 5102.75 200.043   4
   3   2  11 1369.57 97.8498   1
   3   2  11 1385.06 123.221   3
   3   2  11 1324.76 104.764   4
   3   2  11 1372.12 123.604   2
   3   2  12 7429.71 229.759   1
   3   2  12 7540.05 284.947   3
   3   2  12 7523.85 255.879   4
   3   2  12 7414.03 285.005   2
   3   2  13 2004.98 121.056   1
   3   2  13 1979.18 135.403   4
   3   2  13 2295.75 165.669   2
   3   2  13 2179.64 160.663   3
   3   2  14 2561.48 180.003   3
   3   2  14 2365.19 133.050   1
   3   2  14 2511.73 155.675   4
   3   2  14 2430.18 173.624   2
   3   2  15 458.581 84.0623   3
   3   2  15 432.589 70.4578   4
   3   2  15 446.293 82.4530   2
   3   2  15 307.510 48.6548   1
   3   2  16 57.6443 50.1171   3
   3   2  16 54.9222 31.1514   4
   3   2  16 82.9598 48.6201   2
   3   2  17 105.040 54.8050   3
   3   2  17 17.5634 24.7986   4
   3   2  17 34.7255 43.9846   2
   3   2  18 93.3857 61.6179   3
   3   2  18 139.627 53.5114   4
   3   2  18 42.2697 48.5935   2
   3   2  19 157.669 64.9700   3
   3   2  19 122.953 49.0542   4
   3   2  19 115.520 59.8442   2
   3   2  20 270.157 79.4243   3
   3   2  20 111.352 42.4351   4
   3   2  20 147.988 65.1108   2
   3   2  21 1450.45 159.831   3
   3   2  21 1370.33 159.124   2
   3   2  22 449.733 102.732   3
   3   2  22 295.549 86.2698   2
   3   2  23 1971.29 193.035   3
   3   3 -26 313.570 80.0107   6
   3   3 -25 253.530 63.7958   6
   3   3 -24 1622.99 171.075   6
   3   3 -23 1083.07 134.572   6
   3   3 -22 1760.31 168.191   6
  -3  -3  22 1531.21 121.447   1
  -3  -3  21 546.836 73.1029   1
   3   3 -21 538.578 96.3903   6
  -3  -3  20 640.820 78.0125   1
   3   3 -20 540.653 91.6551   6
   3   3 -19 125.513 49.9156   6
  -3  -3  19 37.5612 22.5573   1
   3   3 -18 215.777 56.1156   6
  -3  -3  18 237.100 48.4643   1
   3   3 -17 448.395 78.5219   6
  -3  -3  17 395.335 61.7699   1
  -3  -3  16 912.605 89.6946   1
   3   3 -16 882.635 94.9633   4
   3   3 -16 1002.87 113.738   6
  -3  -3  15 1292.40 103.155   1
   3   3 -15 1252.01 109.990   4
   3   3 -15 1426.12 126.282   6
   3   3 -14 1104.04 110.941   6
  -3  -3  14 889.108 86.5566   1
   3   3 -14 843.771 88.7718   4
  -3  -3  13 8210.51 253.579   1
   3   3 -13 8151.64 262.439   4
  -3  -3  12 1533.13 110.875   1
   3   3 -12 1332.76 104.957   4
   3   3 -11 9229.25 267.593   4
  -3  -3  11 9393.59 264.335   1
  -3  -3  10 911.098 83.8921   1
   3   3 -10 908.212 82.3452   4
  -3  -3   9 907.013 83.6527   1
   3   3  -9 933.238 87.0591   1
   3   3  -9 909.592 81.1496   4
   3   3  -8 187.052 42.3537   1
   3   3  -8 144.023 32.8184   4
  -3  -3   8 155.223 38.0360   1
  -3  -3   7 604.478 69.6141   1
   3   3  -7 712.185 74.9747   1
   3   3  -7 596.044 64.6560   4
  -3  -3   6 1174.15 92.7522   1
   3   3  -6 1177.99 93.4452   1
   3   3  -5 30.8028 21.4132   1
  -3  -3   5 20.2521 15.8690   1
   3   3  -4 147.936 34.5984   1
   3   3  -3 7442.99 226.924   1
   3   3  -2 1853.50 115.186   1
   3   3  -1 14869.9 319.922   1
   3   3   0 4239.64 171.296   1
  -3  -3   0 4313.22 180.717   3
  -3  -3  -1 4660.87 189.210   3
   3   3   1 4351.72 176.699   1
  -3  -3  -2 781.453 81.8896   3
   3   3   2 680.020 70.1322   1
  -3  -3  -3 74.1616 35.6513   3
  -3  -3  -3 180.216 46.2478   2
   3   3   3 210.582 44.6515   1
  -3  -3  -4 48.6089 30.2786   3
  -3  -3  -4 112.212 36.4075   2
   3   3   4 88.7989 23.7976   1
   3   3   5-10.0340 23.4165   1
  -3  -3  -5-2.45027 24.8888   3
  -3  -3  -5-28.9789 23.0211   2
   3   3   6 174.095 39.1910   1
  -3  -3  -6 114.966 37.6348   3
  -3  -3  -6 145.580 38.3031   2
  -3  -3  -7 1325.28 118.090   3
   3   3   7 1120.05 94.0015   1
  -3  -3  -7 1028.38 93.9129   2
  -3  -3  -8 3766.37 204.369   3
  -3  -3  -8 3908.48 186.453   2
   3   3   8 3883.59 182.517   4
   3   3   8 3690.53 171.370   1
  -3  -3  -9 3456.80 201.016   3
  -3  -3  -9 3443.12 165.216   1
   3   3   9 3707.93 181.958   4
   3   3   9 3729.79 173.784   1
   3   3  10 10205.6 307.870   4
   3   3  10 9597.51 282.159   1
  -3  -3 -10 10400.1 288.632   1
   3   3  11 1495.86 122.379   4
   3   3  11 1425.58 111.431   1
   3   3  12 3688.22 180.306   1
   3   3  12 3996.77 200.487   4
   3   3  13 117.358 34.1449   1
   3   3  13 108.174 38.4198   4
   3   3  14 60.4021 35.1804   4
   3   3  14 43.2439 25.5015   1
   3   3  15-7.15765 20.0346   1
   3   3  15 69.4702 42.7600   4
   3   3  16-20.5239 26.5082   4
   3   3  17-30.6404 27.1487   4
   3   3  18 695.329 99.9972   4
   3   3  19 33.5726 41.9716   4
   3   3  20 2480.91 203.074   4
   3   4 -26 1020.54 149.516   6
   3   4 -25 273.505 75.0786   6
   3   4 -24 1628.00 177.242   6
   3   4 -23 408.261 91.5653   6
   3   4 -22 212.447 65.0406   6
   3   4 -21 454.608 89.5990   6
  -3  -4  21 513.795 71.9269   1
   3   4 -20-23.1959 36.6023   6
  -3  -4  20 50.4123 27.5795   1
   3   4 -19 257.220 67.3991   6
  -3  -4  19 194.625 45.0467   1
   3   4 -18 215.619 62.2670   6
  -3  -4  18 149.451 37.1702   1
   3   4 -17 39.4008 34.8725   6
  -3  -4  17 45.8264 31.0079   1
   3   4 -16 4166.39 233.872   6
  -3  -4  16 3928.05 188.026   1
   3   4 -16 3663.00 193.012   4
   3   4 -15 587.843 90.5968   6
  -3  -4  15 726.158 82.3223   1
   3   4 -15 593.593 79.9948   4
  -3  -4  14 9223.77 283.396   1
   3   4 -14 8655.41 281.604   4
  -3  -4  13 1039.99 95.5147   1
   3   4 -13 1058.34 98.3143   4
  -3  -4  12 5779.41 221.313   1
   3   4 -12 5504.98 215.724   4
   3   4 -11 37.8312 27.7621   4
   3   4 -11 14.7038 20.6272   1
  -3  -4  11 19.3390 20.0473   1
  -3  -4  10 1440.11 111.846   1
   3   4 -10 1382.33 112.483   1
   3   4 -10 1410.22 106.558   4
  -3  -4   9 452.720 63.4505   1
   3   4  -9 402.510 58.5367   4
   3   4  -9 492.279 67.6369   1
   3   4  -8 38.2993 18.6193   4
  -3  -4   8 85.7867 31.4790   1
   3   4  -8 27.0744 24.5725   1
   3   4  -7 169.063 40.6423   1
  -3  -4   7 173.108 42.8913   1
   3   4  -6 3656.67 175.234   1
  -3  -4   6 3842.42 176.593   1
  -3  -4   5 4698.99 192.630   1
   3   4  -5 4488.96 192.679   1
   3   4  -4 6397.61 231.168   1
  -3  -4   4 6694.50 228.603   1
   3   4  -3 13031.3 325.363   1
   3   4  -2 3858.40 181.814   1
   3   4  -1 4321.19 190.055   1
   3   4   0 995.355 90.8852   1
  -3  -4  -1-1.85044 18.6310   1
   3   4   1 30.8777 20.1214   1
  -3  -4  -2 359.221 63.5001   3
   3   4   2 342.885 58.1293   1
  -3  -4  -2 307.430 49.8818   1
   3   4   3 422.629 61.3344   1
  -3  -4  -3 387.943 58.7215   1
  -3  -4  -3 384.907 65.6303   3
   3   4   4 2.14289 21.8823   1
  -3  -4  -4 31.0395 28.8973   3
  -3  -4  -4 64.7598 40.6002   2
  -3  -4  -4-13.3829 21.7216   1
  -3  -4  -5 1171.84 111.396   3
   3   4   5 1258.79 108.404   1
  -3  -4  -5 1319.24 107.101   1
  -3  -4  -5 1305.43 106.301   2
   3   4   6 22.4953 26.6664   1
  -3  -4  -6-0.43629 33.7986   3
  -3  -4  -6-9.16255 18.0366   1
  -3  -4  -6 44.1852 27.5311   2
  -3  -4  -7 7961.59 302.749   3
   3   4   7 8688.03 284.167   1
  -3  -4  -7 8913.58 285.163   2
  -3  -4  -7 8864.02 280.717   1
   3   4   8 34.5920 26.3055   1
   3   4   8-19.9815 21.5294   4
  -3  -4  -8-20.3480 26.6943   2
  -3  -4  -8 45.4818 27.4364   1
   3   4   9 7676.82 274.448   1
  -3  -4  -9 8607.69 287.260   1
   3   4   9 8403.40 296.687   4
  -3  -4  -9 7671.20 271.737   2
   3   4  10 930.030 104.122   4
   3   4  10 843.763 94.6469   1
  -3  -4 -10 950.936 97.3594   1
   3   4  11 645.137 86.5729   4
   3   4  11 566.603 78.0142   1
   3   4  12 91.0439 35.3161   4
   3   4  12 30.7596 23.4279   1
   3   4  13 51.7078 39.8945   4
   3   4  14-41.2266 41.2386   4
   3   4  15 290.378 67.1482   4
   3   4  16 493.363 86.1051   4
   3   4  17 1285.13 139.277   4
   3   4  18 1400.86 148.644   4
   3   4  19 2061.94 189.713   4
   3   4  20 1250.96 151.318   4
   3   4  21 289.141 80.7017   4
   3   5 -25 448.425 102.463   6
   3   5 -24 73.6564 68.8009   6
   3   5 -23 306.078 83.6182   6
   3   5 -22 457.003 95.1785   6
  -3  -5  21 313.794 61.5475   1
   3   5 -21 313.349 83.1432   6
  -3  -5  20 6.43488 20.2548   1
   3   5 -20 28.4329 46.9418   6
   3   5 -19 1320.73 151.485   6
  -3  -5  19 1366.92 119.230   1
   3   5 -18 1259.43 145.285   6
  -3  -5  18 1329.29 116.036   1
   3   5 -17 2696.40 208.039   6
  -3  -5  17 3008.71 174.169   1
   3   5 -16 3043.06 212.628   6
  -3  -5  16 3148.94 176.076   1
   3   5 -15 2752.16 196.240   6
  -3  -5  15 2677.93 162.012   1
   3   5 -15 2089.46 147.936   4
  -3  -5  14 1064.76 102.655   1
   3   5 -14 991.761 100.954   4
  -3  -5  13 975.138 99.1830   1
   3   5 -13 885.177 94.4611   4
   3   5 -12 358.626 60.4216   4
   3   5 -12 197.570 48.9235   1
  -3  -5  12 319.516 58.0307   1
  -3  -5  11 1053.63 101.708   1
   3   5 -11 949.686 92.4246   4
   3   5 -11 967.135 98.8303   1
   3   5 -10 84.8861 34.8352   1
   3   5 -10 118.192 37.2380   4
  -3  -5  10 114.129 38.3555   1
   3   5  -9 753.747 85.3634   1
  -3  -5   9 671.141 80.3950   1
   3   5  -8 2247.27 147.264   1
  -3  -5   8 2200.83 142.882   1
  -3  -5   7 50.0250 32.3685   1
   3   5  -7 71.5187 35.6652   1
   3   5  -6 14335.3 367.436   1
  -3  -5   6 13846.6 356.659   1
   3   5  -5 61.5353 34.9196   1
  -3  -5   5 126.412 40.2339   1
   3   5  -4 12114.0 341.001   1
  -3  -5   4 11501.6 321.191   1
  -3  -5   3 169.716 43.1236   1
   3   5  -3 259.919 57.6034   1
  -3  -5   2 3040.79 164.916   1
   3   5  -2 3190.54 175.614   1
  -3  -5   1 136.553 36.2241   1
   3   5  -1 175.338 41.5754   1
  -3  -5   0 24.0629 16.3415   1
   3   5   0 94.8923 35.7841   1
  -3  -5  -1 592.434 75.6509   1
   3   5   1 571.911 77.2383   1
  -3  -5  -2 674.928 93.3422   3
   3   5   2 500.003 72.5694   1
  -3  -5  -2 550.334 73.6533   1
  -3  -5  -3 359.344 59.3642   1
   3   5   3 392.593 64.8258   1
  -3  -5  -3 561.052 86.9011   3
  -3  -5  -4 5328.15 245.191   3
   3   5   4 5443.51 236.677   1
  -3  -5  -4 5456.83 231.080   1
  -3  -5  -4 5569.91 225.803   2
   3   5   5 4624.64 221.079   1
  -3  -5  -5 5209.58 218.361   2
  -3  -5  -5 5000.22 222.585   1
  -3  -5  -6 6441.92 245.241   2
  -3  -5  -6 6613.85 260.300   1
  -3  -5  -7 3818.71 200.836   1
   3   5   7 3665.07 202.484   4
  -3  -5  -7 3559.29 185.841   2
  -3  -5  -8 3858.99 205.815   1
  -3  -5  -8 3462.06 185.480   2
   3   5   8 3543.24 202.051   4
   3   5   9 809.886 99.5554   4
  -3  -5  -9 693.435 85.9675   2
  -3  -5  -9 894.424 102.135   1
  -3  -5 -10 151.688 46.1119   1
   3   5  10 60.8666 37.2249   4
   3   5  11-13.9015 31.3828   4
   3   5  12 10.5952 28.2528   4
   3   5  13 50.6152 38.5820   4
   3   5  14 361.692 79.4071   4
   3   5  15 2019.54 177.242   4
   3   5  16 681.460 105.791   4
   3   5  17 3700.32 248.817   4
   3   5  18 103.380 59.1168   4
   3   5  19 1221.94 153.905   4
   3   5  20-31.2148 48.9701   4
   3   6 -23 25.4345 41.8147   6
   3   6 -22 772.690 137.189   6
   3   6 -21 936.851 145.447   6
   3   6 -20 371.770 97.2262   6
  -3  -6  20 246.499 56.0825   1
  -3  -6  19 3255.64 190.521   1
   3   6 -19 3357.49 252.232   6
   3   6 -18 121.751 57.5615   6
  -3  -6  18 98.8505 37.3507   1
  -3  -6  17 2196.29 156.027   1
   3   6 -17 2131.95 194.136   6
   3   6 -16 383.762 86.1871   6
  -3  -6  16 354.401 64.0669   1
  -3  -6  15 267.209 58.2685   1
  -3  -6  14 694.503 86.8174   1
  -3  -6  13 8.16638 28.9887   1
  -3  -6  12 805.102 94.7330   1
   3   6 -12 671.399 89.8537   1
  -3  -6  11 830.008 96.1980   1
   3   6 -11 632.701 86.6902   1
   3   6 -11 634.256 82.0900   4
   3   6 -10 112.960 41.9585   1
  -3  -6  10 112.294 41.4618   1
   3   6  -9 5424.03 245.590   1
  -3  -6   9 5649.95 242.778   1
   3   6  -8 1806.83 141.508   1
  -3  -6   8 1821.82 137.120   1
   3   6  -7 6750.12 274.405   1
  -3  -6   7 6738.21 263.677   1
  -3  -6   6 2549.45 162.568   1
   3   6  -6 2562.91 169.109   1
  -3  -6   5 2423.50 159.002   1
   3   6  -5 2274.49 161.707   1
  -3  -6   4 24.2599 29.3776   1
   3   6  -4 24.2423 31.0807   1
  -3  -6   3 807.455 92.2986   1
  -3  -6   2 786.005 90.5368   1
  -3  -6   1 559.929 76.5744   1
  -3  -6   0 367.949 66.1678   1
  -3  -6  -1 865.059 96.7032   1
  -3  -6  -2 6458.73 265.790   1
  -3  -6  -3 1634.72 136.813   1
  -3  -6  -4 8957.26 316.926   1
  -3  -6  -5 718.960 92.9609   1
  -3  -6  -5 740.473 91.4318   2
  -3  -6  -6 2398.20 169.202   1
  -3  -6  -6 2211.68 151.634   2
  -3  -6  -7 1357.11 130.382   1
   3   6   7 1324.56 131.636   4
  -3  -6  -7 1213.14 114.479   2
  -3  -6  -8 172.076 41.2738   2
  -3  -6  -8 187.228 52.3798   1
   3   6   8 205.915 55.6479   4
  -3  -6  -9 201.983 59.4179   1
   3   6   9 211.637 55.7576   4
  -3  -6  -9 126.446 43.2340   2
   3   6  10-33.4648 34.1683   4
   3   6  11 19.8101 28.3989   4
   3   6  12 949.940 124.086   4
   3   6  13 146.201 54.7160   4
   3   6  14 3461.39 237.498   4
   3   6  15 431.452 92.5264   4
   3   6  16 2290.44 205.038   4
   3   6  17 163.613 67.0254   4
   3   6  18 365.800 93.3181   4
   3   7 -22 1444.38 189.048   6
   3   7 -21 394.049 91.6448   6
   3   7 -20 2108.59 214.688   6
  -3  -7  19 570.626 87.0577   1
   3   7 -19 478.074 105.658   6
  -3  -7  18 901.453 107.608   1
   3   7 -18 1170.11 156.800   6
   3   7 -17 37.2016 46.4317   6
  -3  -7  17 30.1197 37.0505   1
   3   7 -16 309.387 82.6318   6
  -3  -7  16 310.297 65.5949   1
  -3  -7  15 426.521 75.7486   1
  -3  -7  14 564.573 85.2744   1
  -3  -7  13 118.810 43.4282   1
  -3  -7  12 1301.43 126.493   1
  -3  -7  11 3659.32 209.731   1
  -3  -7  10 2303.91 167.381   1
  -3  -7   9 7093.50 290.228   1
  -3  -7   8 694.372 93.5981   1
  -3  -7   7 1539.29 135.975   1
  -3  -7   6 295.972 60.3793   1
  -3  -7   5 208.181 53.6148   1
  -3  -7   4 1145.82 118.120   1
  -3  -7   3 37.5986 27.2865   1
  -3  -7   2 391.668 73.7612   1
  -3  -7   1 3165.49 194.827   1
  -3  -7   0 40.4498 38.9242   1
  -3  -7  -1 7613.97 306.118   1
  -3  -7  -2 653.880 95.6061   1
  -3  -7  -3 5044.27 254.907   1
  -3  -7  -4 60.8457 32.9362   1
  -3  -7  -5 255.395 60.2929   1
  -3  -7  -5 252.265 57.2553   2
   3   7   6 272.931 69.7354   4
  -3  -7  -6 270.141 66.2320   1
  -3  -7  -6 195.388 51.7152   2
   3   7   7-6.62678 31.7170   4
  -3  -7  -7 9.05881 26.1934   2
  -3  -7  -7 68.1557 40.4696   1
  -3  -7  -8 326.517 73.9231   1
   3   7   8 319.127 69.1780   4
   3   7   9 789.689 115.648   4
  -3  -7  -9 704.480 106.642   1
   3   7  10 743.194 112.857   4
   3   7  11 1699.43 169.280   4
   3   7  12 3069.13 229.601   4
   3   7  13 1321.25 157.941   4
   3   7  14 1480.67 167.878   4
   3   7  15 374.094 88.5805   4
   3   8 -20 452.163 111.815   6
   3   8 -19 584.101 123.510   6
  -3  -8  19 633.846 94.9223   1
   3   8 -18 55.6905 61.3970   6
  -3  -8  18 18.4127 25.0060   1
  -3  -8  17 937.907 114.557   1
   3   8 -17 1044.96 152.993   6
  -3  -8  16 26.9109 23.7543   1
  -3  -8  15 260.934 63.4295   1
  -3  -8  14 1439.73 141.161   1
  -3  -8  13 92.5292 45.8991   1
  -3  -8  12 5393.97 268.038   1
  -3  -8  11 431.828 80.9910   1
  -3  -8  10 3422.82 213.693   1
  -3  -8   9 37.7523 36.9296   1
  -3  -8   8 1234.99 130.363   1
  -3  -8   7 245.939 62.9522   1
  -3  -8   6 48.8533 34.7886   1
  -3  -8   5 291.857 69.3593   1
  -3  -8   4 1267.55 133.333   1
  -3  -8   3 412.639 77.0948   1
  -3  -8   2 3193.70 211.075   1
  -3  -8   1 4034.38 236.390   1
  -3  -8   0 3468.75 220.413   1
  -3  -8  -1 2505.42 187.742   1
  -3  -8  -2 814.006 107.871   1
  -3  -8  -3 54.4415 38.7207   1
  -3  -8  -4 285.025 72.0986   1
   3   8   5 66.3963 37.3702   4
  -3  -8  -5 132.127 52.4786   1
  -3  -8  -6 126.667 49.8646   1
   3   8   6 129.929 47.1015   4
   3   8   7 318.844 75.6229   4
  -3  -8  -7 369.106 83.4227   1
  -3  -8  -8 162.333 61.4613   1
   3   8   8 98.8324 48.3052   4
   3   8   9 2510.40 211.958   4
   3   8  10 144.180 64.0683   4
   3   8  11 4388.31 287.792   4
   3   8  12 137.273 62.2034   4
  -3  -9  18 295.297 69.1611   1
  -3  -9  17 811.807 111.157   1
   3   9 -17 1088.87 167.696   6
  -3  -9  16 185.371 59.7017   1
  -3  -9  15 2249.81 184.205   1
  -3  -9  14 1638.21 157.949   1
  -3  -9  13 2420.13 191.409   1
  -3  -9  12 1178.97 134.433   1
  -3  -9  11 1100.46 130.343   1
  -3  -9  10 131.454 44.4521   1
  -3  -9   9 723.805 105.606   1
  -3  -9   8 607.753 98.9248   1
  -3  -9   7 1479.92 150.329   1
  -3  -9   6 254.853 64.9070   1
  -3  -9   5 654.714 101.208   1
  -3  -9   4 4087.07 249.769   1
  -3  -9   3 270.177 71.3165   1
  -3  -9   2 5516.81 292.950   1
  -3  -9   1 5.25718 28.4924   1
  -3  -9   0 935.736 125.837   1
  -3  -9  -1 565.523 99.2498   1
  -3  -9  -2 14.5794 29.9405   1
  -3  -9  -3 495.966 94.8219   1
  -3  -9  -4 207.623 65.5281   1
   3   9   4 93.2961 39.9417   4
   3   9   5-7.09933 35.1662   4
  -3  -9  -5 5.36946 30.1556   1
   3   9   6 1466.64 160.863   4
  -3  -9  -6 1526.76 167.644   1
   3   9   7 467.793 92.9214   4
   3   9   8 3347.14 250.887   4
   3   9   9 1037.78 144.323   4
  -3 -10  17 1500.81 159.700   1
  -3 -10  16 517.765 100.235   1
  -3 -10  15 2173.44 191.735   1
  -3 -10  14 360.750 80.5386   1
  -3 -10  13 741.788 112.809   1
  -3 -10  12 539.029 98.6418   1
  -3 -10  11 67.5055 39.5597   1
  -3 -10  10 769.820 115.061   1
  -3 -10   9 117.891 52.4343   1
  -3 -10   8 356.751 87.7209   1
  -3 -10   7 1822.36 179.203   1
  -3 -10   6 73.6653 48.8720   1
  -3 -10   5 4262.92 272.280   1
  -3 -10   4 701.548 114.841   1
  -3 -10   3 2039.20 190.704   1
  -3 -10   2 62.4905 51.9887   1
  -3 -10   1 357.132 80.9644   1
  -3 -10   0 336.090 85.4851   1
  -3 -10  -1 170.387 65.6340   1
  -3 -10  -2 169.450 65.2110   1
   3  10   2 113.097 49.4278   4
   3  10   3 448.402 97.4311   4
  -3 -10  -3 535.697 108.309   1
   3  10   4 788.036 130.757   4
  -3 -10  -4 892.245 135.548   1
  -3 -10  -5 991.484 146.580   1
   3  10   5 1150.28 152.518   4
   3  10   6 2366.13 217.908   4
  -3 -11  16 773.621 122.228   1
  -3 -11  15 138.150 65.9561   1
  -3 -11  14 318.471 82.7345   1
  -3 -11  13 208.212 65.1819   1
  -3 -11  12 144.388 59.7071   1
  -3 -11  11 128.351 56.0920   1
  -3 -11  10 569.660 106.403   1
  -3 -11   9 743.276 124.559   1
  -3 -11   8 1115.25 151.232   1
  -3 -11   7 2752.58 232.387   1
  -3 -11   6 857.922 132.761   1
  -3 -11   5 1541.04 175.367   1
  -3 -11   4 471.454 102.717   1
  -3 -11   3 145.601 66.3301   1
  -3 -11   2 487.748 104.994   1
  -3 -11   1 31.8172 37.2292   1
  -3 -11   0 581.263 113.576   1
   3  11   0 712.250 121.091   4
   3  11   1 906.925 137.914   4
  -4  13   3-91.8552 48.8248   4
  -4  13   2 305.284 83.0244   4
  -4  13   1 84.8907 54.9423   4
  -4  13   0 1541.71 169.798   4
  -4  13  -5 170.875 68.8240   6
  -4  13  -6 58.4538 48.3699   6
  -4  13  -7 231.513 79.8334   6
  -4  13  -8 56.4323 48.2047   6
  -4  12   7 40.9198 43.5612   4
  -4  12   6 132.591 61.0554   4
  -4  12   5-32.0825 47.8218   4
  -4  12   4 118.037 67.3375   4
  -4  12   3 1016.15 141.512   4
  -4  12   2 112.445 53.2186   4
  -4  12   1 2459.15 203.982   4
  -4  12   0 403.914 82.4414   4
  -4  12  -1 1496.82 155.951   6
  -4  12  -1 1307.34 144.319   4
  -4  12  -2 320.228 78.9512   6
  -4  12  -2 323.643 72.2717   4
  -4  12  -3 60.4276 45.2186   6
  -4  12  -3 30.9519 34.3997   4
  -4  12  -4 392.403 84.4545   6
  -4  12  -5 175.744 63.2529   6
  -4  12  -6 371.943 85.3491   6
  -4  12  -7 313.885 90.9988   6
  -4  12  -8 948.462 142.291   6
  -4  12  -9 964.921 146.203   6
  -4  12 -10 1888.61 204.448   6
   4 -11 -13 168.635 62.2190   5
   4 -11 -12 476.578 103.519   5
   4 -11 -11 94.5326 46.6965   5
  -4  11  10 37.9822 54.1340   4
  -4  11   9 84.3245 66.5125   4
  -4  11   8 64.7702 51.2493   4
  -4  11   7 35.3297 40.4294   4
  -4  11   6 97.0487 55.2248   4
  -4  11   5 871.213 129.737   4
  -4  11   4 1595.67 170.821   4
  -4  11   3 2119.00 188.732   4
  -4  11   2 1305.05 125.120   6
  -4  11   2 1263.94 143.751   4
  -4  11   1 1758.14 148.204   6
  -4  11   1 1611.35 156.467   4
  -4  11   0 20.2764 33.0571   6
  -4  11   0 66.8952 44.0581   4
  -4  11  -1 226.188 64.2001   6
  -4  11  -1 160.021 51.3343   4
  -4  11  -2 255.177 63.6332   6
  -4  11  -2 189.238 53.5262   4
  -4  11  -3-47.0296 44.1059   4
  -4  11  -3 27.2148 32.2787   6
  -4  11  -4 20.8016 22.8162   4
  -4  11  -4 96.7847 52.8705   6
  -4  11  -5 819.285 121.382   6
  -4  11  -5 791.851 96.0823   4
  -4  11  -6 32.7980 38.3535   6
  -4  11  -7 3250.61 244.039   6
  -4  11  -8 37.6120 46.7819   6
  -4  11  -9 2903.92 236.833   6
  -4  11 -10 35.7820 46.6008   6
  -4  11 -11 612.875 115.363   6
  -4  11 -12 425.906 109.115   6
  -4  11 -13 12.7802 36.8463   6
   4 -10 -15 622.562 108.248   5
   4 -10 -14 537.077 98.4885   5
   4 -10 -13 65.8590 43.1909   5
   4 -10 -12 74.1587 48.0459   5
  -4  10  12 62.9832 43.5107   4
   4 -10 -11 87.4276 47.9370   5
  -4  10  11 301.251 85.8790   4
  -4  10  10 28.4474 39.5513   4
  -4  10   9-44.1996 43.5553   4
  -4  10   8 449.477 98.5432   4
  -4  10   7 253.600 72.9496   4
  -4  10   6 3080.73 228.548   4
  -4  10   5 94.5771 36.8632   6
  -4  10   5 200.744 72.3470   4
  -4  10   4 3408.33 174.736   6
  -4  10   4 3825.18 241.270   4
  -4  10   3 131.110 46.5981   6
  -4  10   3 138.601 54.7103   4
  -4  10   2 378.137 66.5340   6
  -4  10   2 328.156 72.3640   4
  -4  10   1 266.284 54.8290   6
  -4  10   1 247.640 59.3536   4
  -4  10   0 181.161 51.9377   6
  -4  10   0 155.196 50.8700   4
  -4  10  -1 359.018 73.4800   6
  -4  10  -1 325.067 65.9021   4
  -4  10  -2 30.0518 33.1059   6
  -4  10  -2 34.1971 28.6467   4
  -4  10  -3 349.128 77.6599   6
  -4  10  -3 339.518 60.8302   4
  -4  10  -4 1649.15 154.500   6
  -4  10  -4 1503.68 123.938   4
  -4  10  -5 1203.61 107.395   4
  -4  10  -5 1368.42 146.295   6
  -4  10  -6 3362.21 168.379   4
  -4  10  -6 3983.57 251.267   6
  -4  10  -7 1975.97 182.032   6
  -4  10  -8 976.195 130.343   6
  -4  10  -9 1063.25 143.651   6
  -4  10 -10 32.0629 36.8540   6
  -4  10 -11 182.443 62.4225   6
  -4  10 -12 160.290 68.7627   6
  -4  10 -13 600.874 117.164   6
  -4  10 -14-8.77517 40.3215   6
   4  -9 -16-12.8900 24.6953   5
   4  -9 -15 167.461 50.8857   5
   4  -9 -14-0.82216 30.7151   5
  -4   9  14-57.9065 52.0155   4
   4  -9 -13 97.8359 54.4545   5
  -4   9  13 4.50102 43.9941   4
   4  -9 -12 214.151 69.8429   5
  -4   9  12 112.753 47.6351   4
   4  -9 -11-12.8876 39.4497   5
  -4   9  11-7.59206 50.2998   4
   4  -9 -10 181.240 65.7180   5
  -4   9  10 95.4809 51.2038   4
  -4   9   9 2564.33 210.706   4
  -4   9   8 683.645 119.608   4
  -4   9   7 4644.73 161.298   6
  -4   9   7 4919.32 278.672   4
  -4   9   6 974.210 77.9240   6
  -4   9   6 1027.59 125.173   4
  -4   9   5 1973.24 117.368   6
  -4   9   5 2066.04 172.161   4
  -4   9   4 768.738 76.9814   6
  -4   9   4 810.858 106.588   4
  -4   9   3 79.8656 34.5738   6
  -4   9   3 12.6648 25.7355   4
   4  -9  -3 88.8513 23.1475   2
  -4   9   2 44.0437 27.7583   6
   4  -9  -2-6.00868 19.2943   2
  -4   9   2-33.5770 25.7447   4
  -4   9   1 88.8537 41.8881   6
  -4   9   1 132.572 44.0896   4
  -4   9   0 111.137 34.3606   6
  -4   9   0 129.327 47.2719   4
  -4   9  -1 407.684 72.3953   6
  -4   9  -1 294.872 60.6269   4
  -4   9  -2 2096.79 157.109   6
  -4   9  -2 1963.38 141.364   4
  -4   9  -3 2517.03 176.787   6
  -4   9  -3 2211.29 144.471   4
  -4   9  -4 5050.05 255.607   6
  -4   9  -4 3872.41 183.000   4
  -4   9  -5 654.387 101.703   6
  -4   9  -6 3002.44 207.081   6
  -4   9  -6 2265.73 154.998   1
  -4   9  -7 305.686 76.4513   6
  -4   9  -7 174.614 42.6671   1
  -4   9  -7 199.943 37.1098   4
  -4   9  -8 14.9192 35.5201   6
  -4   9  -8-8.66267 22.8974   1
  -4   9  -8 21.9524 15.3944   4
  -4   9  -9 345.454 81.8759   6
  -4   9 -10 123.528 66.7214   6
  -4   9 -11 208.843 71.5824   6
  -4   9 -12 467.251 97.0426   6
  -4   9 -13 251.540 74.3890   6
  -4   9 -14 3234.17 260.894   6
  -4   9 -15 536.600 113.408   6
  -4   9 -16 2510.61 243.955   6
   4  -8 -18 542.076 90.4761   5
   4  -8 -17 43.4184 39.3300   5
   4  -8 -16 73.8365 37.0873   5
  -4   8  16 29.2213 34.0072   4
   4  -8 -15 117.253 49.7624   5
  -4   8  15 90.0117 52.9800   4
   4  -8 -14 116.174 49.9167   5
  -4   8  14 1.52349 33.5473   4
   4  -8 -13 39.7412 28.1950   5
  -4   8  13 98.9385 53.1833   4
   4  -8 -12 337.503 73.9924   5
  -4   8  12 381.597 90.1297   4
   4  -8 -11 2110.64 177.527   5
  -4   8  11 2193.39 190.135   4
   4  -8 -10 1454.43 147.903   5
  -4   8  10 1487.47 158.424   4
  -4   8   9 2836.51 88.9453   6
  -4   8   9 3889.64 244.384   4
  -4   8   8 873.357 56.9659   6
  -4   8   8 956.777 122.571   4
  -4   8   7 1285.70 74.8243   6
  -4   8   7 1288.84 137.115   4
  -4   8   6 87.1962 24.5007   6
  -4   8   6 50.7104 31.6756   4
  -4   8   5 141.072 32.8867   6
  -4   8   5 134.379 43.1817   4
  -4   8   4 567.077 60.6866   6
  -4   8   4 413.430 76.2725   4
  -4   8   3 18.0384 32.3679   4
   4  -8  -3 33.4750 18.9984   2
  -4   8   3 39.7576 23.7723   6
   4  -8  -2 138.284 28.4404   2
  -4   8   2 161.299 47.6095   4
  -4   8   2 132.653 35.8310   6
  -4   8   1 1469.14 110.459   6
   4  -8  -1 1515.90 97.7593   2
  -4   8   1 1281.61 115.741   4
  -4   8   0 40.3841 34.1515   6
  -4   8   0 64.3813 37.8035   4
  -4   8  -1 7044.19 254.423   4
  -4   8  -1 8158.35 278.237   6
  -4   8  -2 358.377 64.6274   6
  -4   8  -2 321.661 65.4239   1
  -4   8  -3 5766.23 251.032   6
  -4   8  -3 4542.40 219.576   1
  -4   8  -4 100.221 38.5553   6
  -4   8  -4 143.292 41.7966   1
  -4   8  -5 719.818 97.2455   6
  -4   8  -5 756.505 68.6256   4
  -4   8  -5 657.750 78.5988   1
  -4   8  -6 676.788 78.4142   1
  -4   8  -6 801.653 65.6560   4
  -4   8  -6 811.273 110.029   6
  -4   8  -7 200.715 54.2666   6
  -4   8  -7 162.683 40.2292   1
  -4   8  -7 172.618 27.1880   4
  -4   8  -8 403.325 59.4108   1
  -4   8  -8 352.495 75.2384   6
  -4   8  -8 392.136 30.9797   4
  -4   8  -9 17.8599 44.0266   6
  -4   8  -9-1.21809 15.2988   1
  -4   8 -10 1077.26 130.847   6
  -4   8 -11 1698.37 170.037   6
  -4   8 -12 1984.08 187.562   6
  -4   8 -13 2614.11 223.335   6
  -4   8 -14 2461.59 225.216   6
  -4   8 -15 282.762 86.6423   6
  -4   8 -16 1080.47 155.908   6
  -4   8 -17 63.5893 43.3032   6
   4  -7 -18 127.222 43.7759   5
  -4   7  18 77.2265 51.5586   4
   4  -7 -17 22.5037 29.3438   5
  -4   7  17 77.1178 53.1020   4
   4  -7 -16 53.8139 40.6837   5
  -4   7  16 58.2744 54.2010   4
   4  -7 -15 17.1617 28.7190   5
  -4   7  15-41.4554 38.4859   4
   4  -7 -14 1183.46 127.663   5
  -4   7  14 1126.05 136.750   4
   4  -7 -13 65.0470 45.7004   5
  -4   7  13 82.2879 50.4231   4
   4  -7 -12 5374.51 260.637   5
  -4   7  12 5633.91 287.128   4
   4  -7 -11 180.172 54.9816   5
  -4   7  11 216.281 63.6203   4
   4  -7 -10 3670.31 129.924   3
   4  -7 -10 3774.97 217.440   5
  -4   7  10 3878.76 233.536   4
   4  -7  -9 49.5912 33.1760   5
  -4   7   9 109.282 43.0511   4
  -4   7   8 157.579 17.7709   6
  -4   7   8 223.175 61.2847   4
  -4   7   7 11.3499 10.5263   6
  -4   7   7 38.0816 36.7567   4
  -4   7   6 30.0241 14.5031   6
  -4   7   6 39.9750 29.1639   4
  -4   7   5 102.579 33.9937   4
  -4   7   5 86.3643 23.1674   6
  -4   7   4 15.1437 16.1344   6
   4  -7  -4 0.93996 23.3899   4
  -4   7   4 9.71428 28.0218   4
  -4   7   3 652.320 61.3931   6
   4  -7  -3 686.506 84.7480   4
   4  -7  -3 624.733 50.6293   2
  -4   7   3 631.523 81.5545   4
  -4   7   2 4624.36 170.304   6
   4  -7  -2 4407.62 200.543   4
   4  -7  -2 4500.43 149.292   2
  -4   7   2 4271.98 200.970   4
  -4   7   1 4060.85 167.269   6
   4  -7  -1 4106.42 187.540   4
   4  -7  -1 4348.10 158.074   2
  -4   7   1 4425.07 198.092   4
  -4   7   1 4117.32 212.948   1
  -4   7   0 6002.15 212.310   6
  -4   7   0 5647.92 245.569   1
  -4   7  -1 4671.88 193.580   6
  -4   7  -1 4441.71 211.519   1
  -4   7  -2 1055.39 98.1939   6
  -4   7  -2 900.937 95.8541   1
  -4   7  -3 1314.94 111.328   1
  -4   7  -3 1306.62 111.055   6
  -4   7  -3 1325.20 90.1141   4
  -4   7  -4 256.340 45.7204   1
  -4   7  -4 307.650 57.2714   6
  -4   7  -4 283.495 41.9702   4
  -4   7  -5 2.71466 21.8644   6
  -4   7  -5-7.86494 13.8430   4
  -4   7  -5 11.6384 21.0094   1
  -4   7  -6 202.659 50.9278   6
  -4   7  -6 100.004 31.0788   1
  -4   7  -6 130.519 24.2540   4
  -4   7  -7 1241.20 123.769   6
  -4   7  -7 925.033 80.7946   1
  -4   7  -7 1076.78 48.6977   4
  -4   7  -8 22.6464 27.2991   6
  -4   7  -8 29.8147 20.9703   1
  -4   7  -9 5451.34 279.459   6
  -4   7  -9 4593.37 164.969   1
  -4   7 -10 225.346 36.7235   1
  -4   7 -10 288.419 71.7659   6
  -4   7 -11 7303.13 341.871   6
  -4   7 -12 63.6272 44.9354   6
  -4   7 -13 2570.71 214.146   6
  -4   7 -14 261.480 73.3135   6
  -4   7 -15 171.377 65.8276   6
  -4   7 -16 540.864 105.373   6
  -4   7 -17-9.13020 47.8295   6
  -4   7 -18 131.842 70.0986   6
  -4   6  20 161.559 63.9642   4
  -4   6  19 104.253 50.2602   4
   4  -6 -18 18.7132 38.6824   5
  -4   6  18-9.19504 37.4931   4
   4  -6 -17 191.238 51.7816   5
  -4   6  17 221.389 69.1237   4
   4  -6 -16 308.538 62.2252   5
  -4   6  16 278.997 71.7999   4
   4  -6 -15 2196.67 162.703   5
  -4   6  15 2060.67 177.618   4
   4  -6 -14 1463.94 131.960   5
  -4   6  14 1347.64 139.374   4
   4  -6 -13 3638.38 205.383   5
  -4   6  13 3909.18 230.694   4
   4  -6 -12 1084.41 113.393   5
  -4   6  12 1004.56 120.267   4
   4  -6 -11 901.130 42.4102   3
   4  -6 -11 1151.46 117.218   5
  -4   6  11 978.589 111.758   4
   4  -6 -10 285.126 62.4388   5
   4  -6 -10 308.083 31.1823   3
  -4   6  10 315.155 65.8397   4
   4  -6  -9 147.067 45.9222   5
  -4   6   9 157.616 45.6792   4
   4  -6  -8 346.674 66.8977   5
  -4   6   8 221.735 53.2467   4
  -4   6   7 1.42443 27.5234   4
  -4   6   6 541.266 33.6523   6
   4  -6  -6 542.178 78.2845   4
  -4   6   6 605.792 79.4036   4
  -4   6   5 350.064 34.3053   6
   4  -6  -5 319.797 60.7430   4
  -4   6   5 326.271 58.9893   4
  -4   6   4 4960.87 133.288   6
   4  -6  -4 4506.69 204.638   4
  -4   6   4 5379.61 218.258   4
  -4   6   3 1141.09 72.0696   6
   4  -6  -3 1024.65 98.0777   4
   4  -6  -3 1137.92 68.4805   2
  -4   6   3 1081.11 97.4559   4
   4  -6  -2 11011.0 296.014   4
  -4   6   2 10921.9 232.027   6
   4  -6  -2 11296.5 227.744   2
   4  -6  -1 468.177 62.8860   4
   4  -6  -1 455.599 51.2670   2
  -4   6   1 589.040 60.9679   6
  -4   6   0 4126.69 161.630   6
   4  -6   0 4209.62 167.764   4
   4  -6   0 4198.92 159.175   2
  -4   6  -1-16.9353 17.6769   6
   4  -6   1 20.1763 18.0879   4
  -4   6  -1-2.21243 18.5625   4
  -4   6  -2 13.3389 20.5144   6
   4  -6   2 56.2076 22.4646   4
  -4   6  -2 57.2811 23.5422   4
  -4   6  -3 147.271 40.4952   6
  -4   6  -3 148.346 29.5351   4
  -4   6  -4 11.5011 18.0337   1
  -4   6  -4 15.5770 23.2079   6
  -4   6  -4 9.12599 13.1079   4
  -4   6  -5 101.297 42.2425   6
  -4   6  -5 253.051 42.1594   1
  -4   6  -5 230.102 28.6111   4
  -4   6  -6 1859.02 107.185   1
  -4   6  -6 2076.82 153.119   6
  -4   6  -6 1897.95 62.6122   4
  -4   6  -7 533.686 80.5177   6
  -4   6  -7 492.022 53.0313   1
  -4   6  -8 8518.90 207.218   1
  -4   6  -8 9513.43 343.749   6
  -4   6  -9 1923.05 162.126   6
  -4   6  -9 1722.70 86.9176   1
  -4   6 -10 3844.35 236.295   6
  -4   6 -10 3833.91 118.340   1
  -4   6 -11 839.531 114.910   6
  -4   6 -11 794.444 45.5120   1
  -4   6 -12 1049.27 132.813   6
  -4   6 -13 636.759 111.674   6
  -4   6 -14 357.151 85.5318   6
  -4   6 -15 262.403 73.8334   6
  -4   6 -16 88.7476 56.8844   6
  -4   6 -17 1201.08 163.696   6
  -4   6 -18 592.071 124.448   6
  -4   6 -19 2660.14 250.452   6
  -4   5  21-4.90506 37.0631   4
  -4   5  20 12.8260 44.5443   4
  -4   5  19 80.5233 41.2399   4
  -4   5  18 724.987 113.069   4
   4  -5 -17 2767.24 177.408   5
  -4   5  17 2776.40 205.013   4
   4  -5 -16 995.481 108.855   5
  -4   5  16 1127.83 132.170   4
   4  -5 -15 4923.20 231.760   5
  -4   5  15 4794.80 255.116   4
   4  -5 -14 132.604 46.1505   5
  -4   5  14 225.931 68.0403   4
   4  -5 -13 1005.35 104.492   5
  -4   5  13 988.359 112.191   4
   4  -5 -12 13.9348 31.2364   5
  -4   5  12-12.5337 22.9934   4
   4  -5 -11 602.547 82.6511   5
  -4   5  11 598.959 84.5019   4
   4  -5 -10 98.1598 41.9703   5
  -4   5  10 75.6318 37.2472   4
   4  -5  -9 40.7901 12.9511   3
   4  -5  -9 3.65511 21.9931   5
  -4   5   9-11.4306 21.6806   4
   4  -5  -8 7.26696 25.5768   5
   4  -5  -8 1.72597 20.8409   4
  -4   5   8 62.7876 36.0039   4
   4  -5  -7 3903.98 197.348   5
   4  -5  -7 3833.43 193.575   4
  -4   5   7 4212.67 195.750   4
   4  -5  -6 418.905 66.3832   5
   4  -5  -6 541.833 74.5409   4
  -4   5   6 521.223 68.1746   4
  -4   5   5 11825.0 141.412   6
   4  -5  -5 12366.8 325.311   4
  -4   5   5 12843.4 320.391   4
  -4   5   4 973.053 50.5790   6
   4  -5  -4 1100.38 95.9402   4
  -4   5   4 558.917 69.0963   4
  -4   5   3 5291.85 134.299   6
   4  -5  -3 5339.90 199.862   4
  -4   5   2 755.743 57.8123   6
   4  -5  -2 664.675 70.7527   4
   4  -5  -2 784.317 60.6175   2
  -4   5   1 88.0633 23.8217   6
   4  -5  -1 109.290 29.7524   4
   4  -5  -1 73.5434 21.3536   2
  -4   5   1 86.3635 26.5891   4
  -4   5   0 19.2525 13.9397   6
   4  -5   0 25.6616 16.6705   4
   4  -5   0-16.4490 20.1774   2
  -4   5   0 21.7250 18.6307   4
  -4   5  -1 235.469 43.3790   6
   4  -5   1 176.820 32.9213   4
   4  -5   1 188.192 36.2297   2
  -4   5  -1 190.019 32.5363   4
  -4   5  -2 10.2777 21.5554   6
   4  -5   2 31.5369 18.6931   4
  -4   5  -2 20.4298 13.9946   4
  -4   5  -3 428.737 61.8816   6
   4  -5   3 313.549 36.5632   4
  -4   5  -3 345.497 37.9534   4
  -4   5  -4 2802.59 157.454   6
   4  -5   4 2665.18 149.273   6
   4  -5   4 2714.22 90.3845   4
   4  -5   4 2656.70 147.653   2
  -4   5  -4 2755.94 89.7341   4
   4  -5   5 4209.45 196.141   6
  -4   5  -5 4332.74 203.497   6
  -4   5  -5 3968.15 91.6785   4
  -4   5  -6 8398.17 291.515   6
   4  -5   6 8195.03 282.419   6
   4  -5   7 3424.59 193.631   6
  -4   5  -7 3822.45 206.089   6
  -4   5  -7 3291.32 121.767   1
  -4   5  -8 6268.14 271.020   6
   4  -5   8 5917.75 261.734   6
  -4   5  -8 6136.71 151.296   1
  -4   5  -9 238.726 62.5911   6
  -4   5  -9 256.541 30.3942   1
  -4   5 -10 245.785 64.8998   6
  -4   5 -10 215.006 21.8617   1
  -4   5 -11 7.27016 33.2236   6
  -4   5 -12 5.17072 32.4420   6
  -4   5 -13 88.5347 55.5390   6
  -4   5 -14 377.684 84.6921   6
  -4   5 -15 58.2667 48.9219   6
  -4   5 -16 2440.79 214.918   6
  -4   5 -17 4.64929 51.2074   6
  -4   5 -18 4023.92 293.478   6
   4  -5  18 4093.93 286.709   2
  -4   5 -19 126.838 53.0939   6
   4  -5  19 78.9327 49.5858   2
   4  -5  20 1116.19 159.739   3
   4  -5  20 1299.57 170.832   2
  -4   4  23 6.54448 32.8242   4
  -4   4  22-12.3900 31.9752   4
  -4   4  21 56.7576 44.2472   4
  -4   4  20 900.388 125.560   4
  -4   4  19-22.0725 30.9658   4
  -4   4  18 4640.66 265.502   4
  -4   4  17 631.648 100.606   4
  -4   4  16 2417.32 182.111   4
   4  -4 -15 207.499 48.2414   5
  -4   4  15 151.272 50.4856   4
   4  -4 -14 75.3676 30.3801   5
  -4   4  14 78.7214 43.5523   4
   4  -4 -13 15.3459 22.6322   5
  -4   4  13 16.8621 25.4197   4
   4  -4 -12 25.0365 27.3704   5
  -4   4  12 46.3941 33.2634   4
   4  -4 -11 24.2218 22.3810   5
  -4   4  11 8.40036 18.7276   4
   4  -4 -10 408.037 67.3652   5
  -4   4  10 421.249 31.0241   2
   4  -4 -10 367.493 66.7836   4
  -4   4  10 370.254 66.3170   4
   4  -4  -9 2013.29 137.665   5
   4  -4  -9 1939.58 139.626   4
  -4   4   9 1913.24 64.5652   2
  -4   4   9 2052.06 138.833   4
   4  -4  -8 7140.07 259.122   4
  -4   4   8 6486.46 126.096   2
  -4   4   8 6984.79 248.735   4
   4  -4  -8 6991.84 251.912   5
   4  -4  -7 8727.19 277.454   5
   4  -4  -7 9017.38 282.945   4
  -4   4   7 9207.76 274.785   4
  -4   4   7 8387.29 151.690   2
   4  -4  -6 6804.09 241.051   4
  -4   4   6 6505.05 227.143   4
   4  -4  -6 6205.61 235.957   5
   4  -4  -5 6990.54 235.800   4
   4  -4  -4 1275.51 99.3473   4
   4  -4  -3 548.149 64.6493   4
  -4   4   2 1325.14 69.7618   6
   4  -4  -2 1260.76 92.1849   4
  -4   4   2 1216.83 86.5023   4
   4  -4  -1 850.831 60.8953   6
  -4   4   1 999.100 66.2697   6
   4  -4  -1 971.197 77.2561   4
   4  -4  -1 912.371 69.6696   2
  -4   4   1 803.582 67.0567   4
  -4   4   0 2.90050 19.3678   6
   4  -4   0 47.1877 23.7764   6
   4  -4   0 33.8413 22.8376   4
   4  -4   0 53.7943 26.4400   2
  -4   4   0 33.8445 21.1787   4
  -4   4  -1 1667.16 101.134   6
   4  -4   1 1588.19 96.4366   6
   4  -4   1 1623.97 89.0733   4
   4  -4   1 1628.33 102.826   2
  -4   4  -1 1668.29 84.7625   4
  -4   4  -2 393.624 55.5153   6
   4  -4   2 403.218 55.1549   6
   4  -4   2 355.098 40.8547   4
  -4   4  -2 362.508 39.1600   4
   4  -4   3 14014.2 316.983   6
   4  -4   3 12340.4 204.607   4
  -4   4  -3 14180.0 321.728   6
  -4   4  -3 13408.2 196.831   4
  -4   4  -4 128.800 42.7773   6
   4  -4   4 136.306 41.4196   6
   4  -4   4 82.5825 18.2561   4
  -4   4  -4 62.1340 14.4046   4
   4  -4   5 14219.9 352.251   6
  -4   4  -5 14105.3 352.679   6
   4  -4   5 14044.9 343.577   2
   4  -4   5 13569.9 156.142   4
  -4   4  -6 56.3082 38.5269   6
   4  -4   6 54.6215 30.8431   6
   4  -4   6 56.3399 25.5097   2
  -4   4  -7 2199.79 152.298   6
   4  -4   7 2241.74 151.772   6
   4  -4   7 2036.24 139.200   2
  -4   4  -8 186.343 51.0202   6
   4  -4   8 154.024 41.4607   6
   4  -4   8 218.014 52.6728   2
   4  -4   9 284.148 61.9996   6
  -4   4  -9 381.395 67.6725   6
  -4   4  -9 354.360 26.5259   1
   4  -4   9 328.280 57.6351   2
  -4   4  -9 351.849 27.4082   1
  -4   4 -10 35.5786 28.7337   6
   4  -4  10-7.86654 24.9783   2
  -4   4 -11-11.9490 34.0331   6
   4  -4  11-41.9766 40.8360   2
  -4   4 -12 713.702 104.274   6
   4  -4  12 649.482 96.3996   2
  -4   4 -13 1498.20 151.320   6
   4  -4  13 1770.08 160.409   2
   4  -4  14 1484.35 152.129   2
  -4   4 -14 1466.66 157.259   6
  -4   4 -15 3625.41 253.509   6
   4  -4  15 3640.34 245.361   2
  -4   4 -16 3010.31 237.373   6
   4  -4  16 2965.78 228.103   2
   4  -4  17 1419.23 159.910   3
   4  -4  17 1580.81 171.757   2
   4  -4  18 1251.52 154.543   3
   4  -4  18 1276.41 158.265   2
   4  -4  19 45.1444 36.1863   3
   4  -4  19-34.7869 62.7549   2
   4  -4  20 87.7554 58.7502   3
   4  -4  20 56.6959 39.6963   2
   4  -4  21 41.3751 51.9761   3
  -4   3  24-4.60063 45.5747   4
  -4   3  23 271.406 80.6583   4
  -4   3  22 368.430 84.6365   4
  -4   3  21 1592.39 162.876   4
  -4   3  20 2036.49 179.381   4
  -4   3  19 1591.55 156.815   4
  -4   3  18 1458.23 145.010   4
  -4   3  17 629.984 95.8611   4
  -4   3  16 36.3546 30.3227   4
  -4   3  15 81.9267 38.8102   4
  -4   3  14 265.443 59.7520   4
   4  -3 -13 225.384 49.7571   5
  -4   3  13 147.314 44.7215   4
   4  -3 -12 751.936 84.9120   5
  -4   3  12 1022.29 106.349   4
   4  -3 -11 745.026 85.1106   5
   4  -3 -11 829.559 99.0798   4
  -4   3  11 775.275 90.3282   4
   4  -3 -10 8622.02 273.540   5
   4  -3 -10 9773.55 312.770   4
  -4   3  10 9424.78 292.618   4
   4  -3  -9 560.804 74.1035   5
   4  -3  -9 614.242 83.2394   4
  -4   3   9 628.505 78.7449   4
   4  -3  -8 12683.5 322.234   5
   4  -3  -8 13254.5 344.437   4
   4  -3  -7 44.7522 28.8584   5
   4  -3  -7 40.7416 29.8107   4
   4  -3  -6 3181.20 78.2795   3
   4  -3  -6 3171.07 161.883   4
  -4   3   6 3359.55 111.557   2
   4  -3  -5 23.7006 12.5021   3
   4  -3  -5 16.8737 26.1051   4
  -4   3   5 19.2003 16.3103   2
   4  -3  -4 33.1485 11.1880   6
  -4   3   4 33.5778 15.0265   2
   4  -3  -4 22.9410 19.9364   4
   4  -3  -3 58.1360 15.2895   6
  -4   3   3 64.3695 20.9338   2
   4  -3  -3 92.4945 31.8567   4
  -4   3   3 26.6640 14.7778   4
   4  -3  -2 24.9426 13.9765   6
  -4   3   2 62.7278 23.5806   2
   4  -3  -2 84.8229 29.2297   4
  -4   3   2 74.7490 23.6935   4
  -4   3   1 184.047 32.8269   4
   4  -3  -1 186.124 28.7917   6
   4  -3  -1 222.270 44.9071   5
  -4   3   1 128.808 29.1137   2
   4  -3  -1 229.499 37.3759   4
   4  -3   0 7193.98 185.667   6
   4  -3   0 7361.91 229.392   5
   4  -3   0 7504.82 205.494   2
   4  -3   0 7189.57 183.116   4
  -4   3   0 6991.05 170.280   4
   4  -3   1 2351.39 119.562   2
   4  -3   1 2353.41 98.1616   4
   4  -3   1 2197.11 110.641   6
  -4   3  -1 2301.18 90.7537   4
   4  -3   2 15333.3 308.824   6
   4  -3   2 15623.6 235.193   4
  -4   3  -2 15246.0 220.849   4
  -4   3  -3 4538.99 178.466   6
   4  -3   3 4176.02 170.723   6
   4  -3   3 4478.98 117.436   4
  -4   3  -4 7087.73 236.839   6
   4  -3   4 7114.87 232.734   6
   4  -3   4 7164.02 135.686   4
   4  -3   5 2875.72 156.278   6
  -4   3  -5 2862.74 156.547   6
   4  -3   5 2719.81 149.836   2
   4  -3   5 2838.89 76.6286   4
  -4   3  -6 106.380 36.9295   6
  -4   3  -6 86.3994 19.5523   1
   4  -3   6 119.486 38.2856   6
   4  -3   6 76.1909 29.5831   2
   4  -3   6 117.911 14.9758   4
   4  -3   7 73.0363 29.7408   6
  -4   3  -7 61.6421 16.1984   1
  -4   3  -7 86.5606 44.6159   6
   4  -3   7 59.9387 30.4636   2
  -4   3  -8 870.652 100.738   6
   4  -3   8 1084.37 109.920   6
   4  -3   8 1009.02 99.9942   2
  -4   3  -8 980.638 48.5784   1
  -4   3  -9 73.2984 37.1241   6
   4  -3   9 107.838 41.5377   6
   4  -3   9 36.9795 22.4368   2
  -4   3  -9 71.3559 12.3926   1
  -4   3 -10 94.2298 47.8282   6
   4  -3  10 78.7268 25.8910   2
   4  -3  11 4777.97 243.153   2
   4  -3  12 1145.49 124.021   2
   4  -3  13 10387.5 386.156   3
   4  -3  13 10558.0 386.131   2
   4  -3  14 772.249 110.532   3
   4  -3  14 858.403 118.198   2
   4  -3  15 4900.32 277.045   3
   4  -3  15 4787.77 275.160   2
   4  -3  16 119.051 51.5294   3
   4  -3  16-34.2572 49.0399   2
   4  -3  17 299.005 79.5580   3
   4  -3  17 266.740 71.8952   2
   4  -3  18 222.298 74.2591   3
   4  -3  18 154.615 57.6371   2
   4  -3  19 46.3360 46.3228   3
   4  -3  19-12.8677 35.7606   2
   4  -3  20 186.868 75.6276   2
   4  -3  20 74.6001 59.6300   3
   4  -3  21 368.612 90.3666   3
   4  -3  21 322.511 86.6148   2
  -4   2  25 165.818 68.5087   4
  -4   2  24 247.384 70.1690   4
  -4   2  23 2197.06 197.860   4
  -4   2  22 251.635 73.2878   4
  -4   2  21 3071.67 222.146   4
  -4   2  20 155.229 49.9791   4
  -4   2  19 595.901 95.7870   4
  -4   2  18 70.9410 29.0618   4
  -4   2  17 201.013 53.5357   4
  -4   2  16 345.766 69.5866   4
  -4   2  15-8.10134 26.7510   4
  -4   2  14 22.8400 26.7361   5
  -4   2  14 11.4624 26.2906   4
  -4   2  13 3326.31 179.969   5
  -4   2  13 3425.30 188.174   4
  -4   2  12 1660.04 124.583   5
   4  -2 -12 1744.63 138.400   4
  -4   2  12 1638.80 126.308   4
  -4   2  11 8167.04 268.407   5
   4  -2 -11 7586.92 119.012   6
   4  -2 -11 7844.63 286.655   4
  -4   2  11 7165.18 255.925   4
   4  -2 -10 2212.80 55.4364   6
  -4   2  10 2620.13 150.062   5
   4  -2 -10 2336.77 152.135   4
   4  -2 -10 2577.89 144.567   5
  -4   2  10 2105.47 134.859   4
   4  -2  -9 4437.78 184.754   5
   4  -2  -9 3761.56 64.0328   6
  -4   2   9 4359.25 189.264   5
   4  -2  -9 4496.18 204.182   4
  -4   2   8 447.652 61.8539   5
   4  -2  -8 585.913 72.6667   4
  -4   2   7 224.054 45.3184   5
   4  -2  -7 290.476 50.4690   4
  -4   2   6 19.2272 19.3214   5
   4  -2  -6 48.9252 23.8582   4
   4  -2  -5 49.2212 16.8963   3
   4  -2  -5 48.5180 28.1424   4
  -4   2   4 144.543 33.5651   4
   4  -2  -4 136.082 20.9027   6
   4  -2  -4 81.3617 18.1128   3
   4  -2  -4 121.456 31.7018   4
  -4   2   4 167.008 37.8687   2
   4  -2  -3 1418.40 78.4845   3
   4  -2  -3 1332.42 65.8381   6
  -4   2   3 1174.05 80.7849   2
   4  -2  -3 1402.51 87.3418   4
  -4   2   3 1403.69 86.7327   4
   4  -2  -2 2962.93 120.989   3
   4  -2  -2 3111.31 106.894   6
   4  -2  -2 2834.41 137.511   5
  -4   2   2 3120.55 132.057   2
   4  -2  -2 3181.46 124.453   4
  -4   2   2 3076.33 120.679   4
   4  -2  -1 4588.65 140.815   6
   4  -2  -1 4414.77 156.849   3
  -4   2   1 4285.30 162.154   2
   4  -2  -1 4790.29 145.780   4
   4  -2  -1 4193.79 166.041   5
  -4   2   1 4732.08 143.165   4
   4  -2   0 18209.6 300.374   6
   4  -2   0 17504.9 326.642   3
   4  -2   0 17437.0 324.211   5
  -4   2   0 18567.6 345.179   2
   4  -2   0 18942.1 273.559   4
  -4   2   0 18997.8 273.304   4
   4  -2   1 3784.37 150.050   5
   4  -2   1 4246.23 153.781   6
   4  -2   1 3823.51 161.785   3
  -4   2  -1 4006.58 167.590   2
   4  -2   1 4197.94 163.165   2
   4  -2   1 4180.77 123.862   4
   4  -2   2 10832.0 280.676   3
   4  -2   2 10211.6 241.136   5
   4  -2   2 11441.0 264.748   6
   4  -2   2 11276.5 193.430   4
  -4   2  -2 11521.1 290.639   2
   4  -2   3 382.312 54.0210   6
   4  -2   3 419.186 50.8887   5
   4  -2   3 432.341 37.8390   4
  -4   2  -3 405.647 43.3450   1
   4  -2   4 539.267 66.9238   6
   4  -2   4 509.613 52.8667   5
   4  -2   4 578.208 40.5259   4
  -4   2  -4 576.109 49.1279   1
   4  -2   5 24.7043 11.3866   4
  -4   2  -5 14.2971 13.5548   1
   4  -2   5 21.4085 19.1306   5
   4  -2   5-1.52590 17.1161   6
   4  -2   6 40.7888 26.0956   6
   4  -2   6 12.5554 15.5230   5
   4  -2   6 9.43935 8.97896   4
  -4   2  -6 8.03181 9.50086   1
   4  -2   7 3.83912 14.2312   5
   4  -2   7-1.49038 9.32745   4
  -4   2  -7 16.4887 10.3001   1
   4  -2   7-40.0838 34.5999   6
   4  -2   8 1770.34 138.958   6
   4  -2   8 1720.32 133.860   3
   4  -2   8 1601.82 85.9669   5
   4  -2   8 1633.56 63.7168   4
  -4   2  -8 1602.22 65.0245   1
   4  -2   8 1716.58 131.586   2
   4  -2   9 24.4755 23.1263   3
   4  -2   9 30.3650 19.3763   5
   4  -2   9 0.07533 24.6246   6
   4  -2   9 1.42313 9.37843   4
  -4   2  -9 1.66098 7.16003   1
   4  -2   9-4.95478 21.9902   2
   4  -2  10 10316.0 350.306   3
   4  -2  10 9909.73 196.281   5
   4  -2  10 10261.9 167.034   4
   4  -2  10 10368.2 343.767   2
  -4   2 -10 9691.45 107.797   1
   4  -2  11 367.040 68.7271   3
   4  -2  11 337.691 34.5893   5
   4  -2  11 331.650 33.7369   4
   4  -2  11 353.117 66.4479   2
   4  -2  12 7654.99 315.147   3
   4  -2  12 6976.30 139.729   5
   4  -2  12 7362.81 310.282   2
   4  -2  12 6522.47 152.079   4
   4  -2  13 244.800 57.0343   3
   4  -2  13 271.485 24.6203   5
   4  -2  13 166.980 49.4847   2
   4  -2  13 270.367 32.0772   4
   4  -2  14 2336.41 185.301   3
   4  -2  14 2397.87 187.647   2
   4  -2  14 2441.22 90.7885   4
   4  -2  15 308.142 77.2345   3
   4  -2  15 273.100 62.3522   2
   4  -2  15 255.700 30.3098   4
   4  -2  16 67.1890 38.1077   3
   4  -2  16 8.09994 37.9422   2
   4  -2  16 86.8109 18.7722   4
   4  -2  17 150.858 51.1166   3
   4  -2  17 256.570 73.3770   2
   4  -2  18-68.2548 37.2840   3
   4  -2  18 36.9402 36.1901   2
   4  -2  19 675.176 113.364   3
   4  -2  19 369.962 90.0750   2
   4  -2  20 772.792 121.877   3
   4  -2  20 601.260 113.120   2
   4  -2  21 1514.64 172.200   3
   4  -2  21 1286.84 166.624   2
   4  -2  22 871.948 132.763   3
  -4   1  26 632.673 114.566   4
  -4   1  25 175.349 68.1354   4
  -4   1  24 2055.12 192.859   4
  -4   1  24 2073.56 176.882   1
  -4   1  23 340.488 84.8311   4
  -4   1  22 1154.01 138.210   4
  -4   1  21 57.4710 38.3849   4
  -4   1  20 164.383 59.3204   4
  -4   1  19 274.032 65.8816   4
   4  -1 -19 252.058 47.5763   6
  -4   1  18-7.68883 27.0572   4
  -4   1  18 31.3394 11.6596   3
   4  -1 -18 27.8747 23.0208   6
  -4   1  17-33.9383 37.6373   4
   4  -1 -17-2.60795 20.3151   6
  -4   1  17-7.54812 10.6848   3
  -4   1  16 588.659 87.7738   4
   4  -1 -16 802.028 70.2731   6
  -4   1  16 751.376 91.2029   5
  -4   1  16 637.249 31.8275   3
   4  -1 -15 1221.88 81.6996   6
  -4   1  15 1238.18 114.066   5
  -4   1  15 1115.84 38.9174   3
  -4   1  15 1153.13 113.745   4
   4  -1 -14 3745.85 135.773   6
  -4   1  14 3658.95 188.168   5
  -4   1  14 3558.23 192.111   4
   4  -1 -13 6732.09 171.211   6
  -4   1  13 7254.78 257.216   5
   4  -1 -13 6947.28 280.766   4
  -4   1  13 7143.96 263.532   4
   4  -1 -12 2631.27 103.338   6
  -4   1  12 2877.91 161.885   5
   4  -1 -12 2877.21 172.950   4
  -4   1  12 2935.54 166.846   4
   4  -1 -11 3758.57 118.030   6
   4  -1 -11 4201.77 199.814   4
  -4   1  11 4081.57 186.702   4
  -4   1  11 3996.97 181.377   5
  -4   1  10 323.930 54.2404   4
  -4   1  10 222.626 15.5436   3
  -4   1  10 319.977 53.1156   5
   4  -1 -10 318.468 33.9918   6
   4  -1 -10 302.907 54.5915   4
  -4   1   9 407.947 60.6052   5
   4  -1  -9 403.257 59.8114   4
  -4   1   9 386.410 24.0448   3
  -4   1   8 406.775 27.2500   3
  -4   1   8 499.572 65.4364   5
   4  -1  -8 388.292 56.5455   4
  -4   1   7 1247.05 53.2697   3
  -4   1   7 1326.91 98.3704   5
   4  -1  -7 1346.38 97.3262   4
  -4   1   6 27.5225 13.1091   3
  -4   1   6 22.3967 23.0620   5
   4  -1  -6 14.3954 19.6649   4
  -4   1   5 830.070 52.2394   3
  -4   1   5 820.544 74.4605   5
   4  -1  -5 800.240 72.0291   4
  -4   1   4 27.1943 16.7797   3
  -4   1   4 28.5660 22.7743   5
   4  -1  -4 153.877 38.2664   3
   4  -1  -4 45.6796 23.2342   4
  -4   1   3 14724.8 247.947   3
   4  -1  -3 13385.0 236.464   3
  -4   1   3 14594.4 296.726   5
   4  -1  -3 14462.1 272.885   4
  -4   1   3 14395.6 267.194   4
   4  -1  -2 248.620 36.8495   4
  -4   1   2 204.713 32.7040   4
  -4   1   2 248.052 42.2768   5
   4  -1  -2 284.241 41.4450   5
   4  -1  -2 244.920 36.1345   3
  -4   1   2 294.902 49.3919   2
   4  -1  -1 14870.6 277.751   5
  -4   1   1 14977.3 293.529   5
  -4   1   1 13968.8 291.613   2
   4  -1  -1 14312.5 276.221   3
   4  -1  -1 14819.7 259.874   4
   4  -1   0 2833.91 129.336   3
  -4   1   0 2835.06 126.823   5
   4  -1   0 3075.97 122.635   5
  -4   1   0 2690.02 131.534   2
   4  -1   0 2255.35 101.057   4
  -4   1   0 2936.26 123.152   1
   4  -1   1 1630.60 103.685   3
   4  -1   1 1698.14 89.3284   5
  -4   1  -1 1632.50 107.398   2
   4  -1   1 1688.93 84.8692   4
  -4   1  -1 1592.73 89.5830   1
   4  -1   2 450.216 58.7418   3
   4  -1   2 439.904 55.6632   6
  -4   1  -2 316.508 40.1817   1
   4  -1   2 412.380 45.4500   5
  -4   1  -2 420.301 58.4227   2
   4  -1   2 399.565 41.7672   4
   4  -1   3 488.230 44.9742   4
  -4   1  -3 431.436 45.1993   1
   4  -1   3 435.342 57.7400   6
   4  -1   3 396.755 42.3651   5
  -4   1  -3 474.918 62.1134   2
   4  -1   4 68.4035 28.0086   6
   4  -1   4 97.3499 23.2961   5
  -4   1  -4 87.8789 23.1666   1
  -4   1  -4 74.3613 27.8230   2
   4  -1   5 157.810 40.7891   6
   4  -1   5 127.164 23.2356   5
  -4   1  -5 133.154 25.9415   1
   4  -1   6 999.121 59.6631   5
  -4   1  -6 1075.08 65.0642   1
   4  -1   6 1044.60 98.0326   6
   4  -1   7 5139.25 126.233   5
   4  -1   7 5440.19 230.649   6
  -4   1  -7 5518.60 141.922   1
   4  -1   7 5793.78 235.479   2
   4  -1   8 7521.97 274.962   2
   4  -1   8 7268.26 274.602   3
   4  -1   8 6917.78 136.278   5
   4  -1   8 6745.16 268.717   6
  -4   1  -8 7118.15 156.748   1
  -4   1  -9 7222.73 152.368   1
   4  -1   9 7101.31 276.108   3
   4  -1   9 6511.06 275.737   6
   4  -1   9 6715.95 165.271   4
   4  -1   9 7302.55 281.421   2
   4  -1  10 6666.45 168.930   4
   4  -1  10 6753.45 279.442   3
   4  -1  10 6828.80 280.334   2
  -4   1 -10 6761.70 139.841   1
   4  -1  11 2622.01 178.002   3
   4  -1  11 2492.27 108.332   4
   4  -1  11 2700.78 180.115   2
   4  -1  12 2191.22 167.519   3
   4  -1  12 2294.56 107.322   4
   4  -1  12 2237.33 171.435   2
   4  -1  13 49.7113 41.3561   3
   4  -1  13 8.44719 15.1099   4
   4  -1  13-24.7647 30.4882   2
   4  -1  14 30.1284 39.8096   3
   4  -1  14 22.5046 21.5956   4
   4  -1  14-31.3080 35.5103   2
   4  -1  15 15.5739 27.8009   3
   4  -1  15 2.42364 20.0537   4
   4  -1  16 109.545 41.1792   3
   4  -1  16 136.701 57.6199   2
   4  -1  16 154.709 41.3405   4
   4  -1  17 25.4976 31.0532   3
   4  -1  17 26.3891 44.9357   2
   4  -1  17 51.7840 25.1941   4
   4  -1  18 2299.70 194.910   3
   4  -1  18 1974.65 189.703   2
   4  -1  19 75.6666 39.9075   3
   4  -1  19 123.158 61.8146   2
   4  -1  20 3875.68 266.259   3
   4  -1  20 3589.59 270.341   2
   4  -1  21 22.6640 55.1567   2
   4  -1  21-63.9339 58.4288   3
   4  -1  22 1268.79 162.410   3
   4  -1  22 1404.11 178.176   2
  -4   0  26 531.312 102.018   4
  -4   0  25 657.799 112.346   4
  -4   0  24 437.863 92.8773   4
  -4   0  23 186.094 59.9227   4
  -4   0  23 226.410 63.0075   1
  -4   0  22 12.6947 29.2131   4
  -4   0  22-16.2303 31.0218   1
   4   0 -22-15.6149 23.0786   6
  -4   0  21 163.376 52.3528   1
   4   0 -21 125.939 42.3416   6
  -4   0  21 225.778 67.5778   4
  -4   0  20 22.6988 32.0218   4
  -4   0  20 21.7596 29.0664   1
   4   0 -20 80.2491 38.7869   6
  -4   0  19 143.299 54.4268   4
  -4   0  19 114.036 48.6673   1
   4   0 -19 105.616 36.7010   6
  -4   0  19 133.407 27.4331   3
   4   0 -18 828.692 85.0631   6
  -4   0  18 779.563 95.0253   1
  -4   0  18 793.077 101.364   4
  -4   0  17 101.505 42.4329   4
   4   0 -17 29.5113 22.6361   6
   4   0 -16 5978.79 207.849   6
  -4   0  16 5995.89 257.261   4
  -4   0  15 104.222 43.5723   4
   4   0 -15 72.6530 29.6921   6
  -4   0  15 99.2843 46.4761   5
   4   0 -14 7118.51 213.378   6
  -4   0  14 7426.10 265.795   5
  -4   0  14 7421.87 267.311   4
   4   0 -13 28.2034 21.9409   6
  -4   0  13 77.5400 31.2276   5
  -4   0  13 43.6362 33.5070   4
   4   0 -13 55.9073 35.2574   4
   4   0 -12 1188.91 82.0494   6
  -4   0  12 1174.87 102.812   5
   4   0 -12 1117.92 103.888   4
  -4   0  12 1248.75 103.799   4
  -4   0  11 59.7443 26.4311   4
  -4   0  11 83.3378 28.9556   5
   4   0 -11 126.311 35.4074   4
  -4   0  10 2.90251 16.9848   4
  -4   0  10 2.20113 17.5534   5
   4   0 -10 6.56410 19.1565   4
  -4   0   9 6.03436 19.1387   5
   4   0  -9 20.3635 18.4240   4
  -4   0   8 70.7006 28.5329   5
   4   0  -8 62.5578 25.1071   4
  -4   0   7 368.411 39.6715   3
  -4   0   7 296.629 46.8443   5
   4   0  -7 297.014 46.5159   4
  -4   0   6 7859.68 173.619   3
  -4   0   6 8115.75 228.894   5
   4   0  -6 7974.83 226.995   4
  -4   0   5 6758.40 167.500   3
  -4   0   5 6795.27 205.809   5
   4   0  -5 6997.39 206.160   4
  -4   0   4 13367.4 244.219   3
  -4   0   4 13612.1 282.443   5
   4   0  -4 13662.0 281.315   4
  -4   0   3 6109.51 184.588   5
  -4   0   3 6178.81 171.851   3
   4   0  -3 6068.46 183.170   4
  -4   0   2 10422.3 236.277   5
  -4   0   2 10665.2 233.979   3
   4   0  -2 9752.26 223.925   3
   4   0  -2 10517.5 237.442   4
  -4   0   1 1047.58 77.5764   3
   4   0  -1 1067.25 83.0216   3
  -4   0   1 949.029 70.3449   5
   4   0  -1 941.331 71.0150   4
  -4   0   1 984.755 76.5256   1
   4   0   0 145.798 29.7023   4
  -4   0   0 131.576 32.2046   3
  -4   0   0 140.404 30.2177   5
  -4   0   0 143.921 36.5100   1
   4   0   0 169.167 39.3780   3
  -4   0   0 117.934 41.9013   2
  -4   0  -1 14.3365 20.0192   3
  -4   0  -1 7.41081 14.1630   5
   4   0   1 30.6292 25.6262   3
  -4   0  -1 25.6084 15.0464   1
  -4   0  -1 15.9207 26.5484   2
  -4   0  -2 112.446 32.0127   3
  -4   0  -2 130.203 30.2717   5
  -4   0  -2 108.204 26.3164   1
  -4   0  -2 158.659 41.3076   2
   4   0   3 12.4761 13.5490   1
  -4   0  -3 15.4045 24.0578   3
  -4   0  -3 21.5054 18.0380   5
  -4   0  -3 10.8811 12.9920   1
  -4   0  -3-3.70030 24.2878   2
  -4   0  -4 901.396 67.8596   1
  -4   0  -4 969.857 91.6810   2
   4   0   4 941.688 71.3074   1
  -4   0  -5 5771.46 167.503   1
  -4   0  -5 5892.23 230.684   2
   4   0   5 6048.06 177.968   1
  -4   0  -6 1713.05 90.7641   1
   4   0   6 1803.23 130.733   2
   4   0   6 1916.64 99.6689   1
   4   0   7 16040.6 393.027   3
   4   0   7 14137.4 382.546   6
   4   0   7 15703.3 387.439   2
  -4   0  -7 15434.5 265.822   1
   4   0   7 12989.7 258.323   1
  -4   0  -8 389.864 45.4222   1
   4   0   8 303.271 61.7085   3
   4   0   8 288.150 59.7998   6
   4   0   8 387.007 69.2627   2
   4   0   8 453.990 50.6576   1
   4   0   9 4880.50 240.254   6
   4   0   9 5540.65 242.556   3
   4   0   9 5520.17 174.641   4
  -4   0  -9 5579.46 160.812   1
   4   0   9 5673.80 246.665   2
   4   0   9 6179.32 172.629   1
   4   0  10 5.26776 13.7737   1
   4   0  10-68.7667 49.9265   3
   4   0  10 2.06872 14.6344   4
  -4   0 -10 23.0733 17.0224   1
   4   0  10 18.9764 24.6111   2
   4   0  11 110.679 26.4791   1
   4   0  11 93.5753 26.5953   3
  -4   0 -11 107.362 23.4029   1
   4   0  11 106.182 29.1301   4
   4   0  11 98.4345 39.0961   2
   4   0  12-5.85575 10.5069   1
   4   0  12-4.64208 40.3316   3
   4   0  12 34.7311 19.7799   4
   4   0  12 47.3817 33.7393   2
   4   0  13 21.3850 16.9914   1
   4   0  13-63.2556 50.8716   3
   4   0  13 31.0529 23.4800   4
   4   0  13 80.5407 40.4466   2
   4   0  14 337.194 65.8673   3
   4   0  14 419.673 56.3622   4
   4   0  14 344.453 72.5747   2
   4   0  14 414.842 40.5770   1
   4   0  15 497.475 84.0317   3
   4   0  15 580.416 70.8203   4
   4   0  15 473.810 90.2319   2
   4   0  16 52.9810 36.4036   3
   4   0  16 141.566 43.5299   4
   4   0  16 117.060 52.3952   2
   4   0  17 3522.86 235.273   3
   4   0  17 3284.34 179.506   4
   4   0  17 3302.41 234.767   2
   4   0  18 961.850 127.712   3
   4   0  18 997.069 138.380   2
   4   0  19 2912.46 225.070   3
   4   0  19 2697.23 223.145   2
   4   0  20 858.020 128.414   3
   4   0  20 882.630 133.110   2
   4   0  21 375.698 89.6840   3
   4   0  21 365.573 96.4041   2
   4   0  22 170.066 71.2523   3
   4   0  22 141.669 66.2008   2
  -4  -1  26 53.0050 36.0715   4
  -4  -1  25 147.729 63.1461   4
  -4  -1  24 197.812 55.3251   4
  -4  -1  23-21.4121 36.0505   4
   4   1 -23-24.9336 26.4654   6
  -4  -1  23 30.4803 31.6173   1
  -4  -1  22 142.558 54.6714   4
   4   1 -22 147.697 42.8921   6
  -4  -1  22 264.776 63.5089   1
  -4  -1  21 201.742 57.5221   4
   4   1 -21 238.091 57.0302   6
  -4  -1  21 227.949 54.3097   1
  -4  -1  20-8.39946 24.2158   4
  -4  -1  20 58.5656 38.3218   1
   4   1 -20 93.6399 39.7748   6
   4   1 -19 2530.49 162.472   6
  -4  -1  19 2538.57 179.102   4
  -4  -1  19 2537.74 168.703   1
   4   1 -18 1775.23 133.090   6
  -4  -1  18 1984.14 153.537   4
  -4  -1  18 1927.09 145.072   1
   4   1 -17 2807.63 162.660   6
  -4  -1  17 2747.84 175.296   4
  -4  -1  17 2904.92 173.241   1
   4   1 -16 1967.77 133.005   6
  -4  -1  16 2010.40 141.613   1
  -4  -1  16 1939.54 143.453   4
   4   1 -15 1990.08 130.568   6
  -4  -1  15 2031.20 140.899   1
  -4  -1  15 2122.94 145.882   4
  -4  -1  14 81.6856 30.5581   1
   4   1 -14 79.8457 30.4946   6
  -4  -1  14 37.1337 19.1642   4
  -4  -1  14 78.0582 29.4482   5
   4   1 -14 99.5406 35.2517   4
  -4  -1  13 223.314 47.2723   5
  -4  -1  13 192.226 41.3000   4
  -4  -1  13 193.844 44.3979   1
   4   1 -13 192.623 41.7354   6
   4   1 -13 211.701 48.9236   4
  -4  -1  12 562.361 73.6042   5
   4   1 -12 552.296 74.1745   4
  -4  -1  12 535.268 68.9487   1
  -4  -1  12 565.128 69.1287   4
  -4  -1  11 141.287 37.5834   4
  -4  -1  11 121.296 35.2018   1
  -4  -1  11 118.388 34.4294   5
   4   1 -11 142.595 39.0642   4
  -4  -1  10 220.070 42.3926   4
  -4  -1  10 176.125 39.8335   1
  -4  -1  10 225.437 44.1845   5
   4   1 -10 241.046 50.5950   4
  -4  -1   9 1091.36 94.9847   5
  -4  -1   9 1010.93 87.9932   4
   4   1  -9 1162.97 97.1707   4
  -4  -1   9 954.806 87.2057   1
  -4  -1   8 9220.19 266.423   5
   4   1  -8 8709.68 253.665   4
  -4  -1   8 8649.04 251.094   1
  -4  -1   7 2198.22 126.132   5
   4   1  -7 2066.14 122.798   4
  -4  -1   7 2021.47 122.677   1
   4   1  -6 18150.2 348.131   4
  -4  -1   5 898.431 74.6629   3
   4   1  -5 755.588 72.0246   4
  -4  -1   4 8396.18 213.167   3
   4   1  -4 8450.06 230.580   4
   4   1  -3 283.954 43.3155   4
  -4  -1   3 305.069 44.9296   5
  -4  -1   3 346.587 50.3610   3
   4   1  -2 21.6697 17.0198   1
  -4  -1   2 35.5904 17.7867   5
  -4  -1   2 37.4027 24.1457   3
  -4  -1   1 2323.08 123.211   1
  -4  -1   1 2378.65 124.623   3
  -4  -1   1 2380.67 112.136   5
   4   1  -1 2285.84 124.596   1
   4   1   0 35.4398 21.2106   1
  -4  -1   0-6.17689 27.0960   3
  -4  -1   0 14.2806 17.2745   5
  -4  -1   0 15.1421 16.5206   1
   4   1   1 30.9330 20.2218   1
  -4  -1  -1 1.13398 28.1202   3
  -4  -1  -1 40.1302 15.2843   5
  -4  -1  -1 41.3894 25.2917   1
  -4  -1  -1 78.1248 38.2027   2
  -4  -1  -2 2599.07 144.147   3
  -4  -1  -2 2457.79 104.017   5
  -4  -1  -2 2362.73 120.676   1
  -4  -1  -2 2664.40 146.665   2
   4   1   2 2631.63 129.705   1
  -4  -1  -3 85.0242 27.1013   1
   4   1   3 36.8409 18.5757   1
  -4  -1  -3 53.0314 28.6971   3
  -4  -1  -3 54.5834 19.1081   5
  -4  -1  -3 59.8179 31.4830   2
   4   1   4 16766.3 321.537   1
  -4  -1  -4 17584.6 394.887   3
  -4  -1  -4 16132.4 246.212   5
  -4  -1  -4 17167.0 387.941   2
  -4  -1  -4 16401.8 308.102   1
   4   1   5 1840.00 106.871   1
  -4  -1  -5 1708.66 128.358   3
  -4  -1  -5 1792.09 79.9773   5
  -4  -1  -5 1899.38 131.927   2
  -4  -1  -5 1736.43 101.250   1
   4   1   6 9643.34 243.602   1
  -4  -1  -6 10064.5 322.510   3
   4   1   6 9693.56 303.615   3
  -4  -1  -6 8979.19 169.219   5
  -4  -1  -6 10191.4 311.858   2
  -4  -1  -6 9440.26 232.880   1
   4   1   7 999.871 78.6823   1
  -4  -1  -7 927.034 100.862   3
  -4  -1  -7 929.072 74.6660   1
   4   1   7 966.834 98.9294   3
  -4  -1  -7 960.207 96.9886   2
   4   1   8 915.949 74.7540   1
   4   1   8 756.291 95.8216   6
   4   1   8 1007.34 106.610   3
  -4  -1  -8 822.410 69.6994   1
  -4  -1  -9 37.8759 18.8298   1
   4   1   9 46.3763 29.6391   3
   4   1   9 25.4589 21.6685   1
   4   1   9 59.1543 41.9888   2
   4   1  10 28.6311 24.3429   3
   4   1  10 37.9840 19.8297   1
   4   1  10 46.2877 23.4020   4
  -4  -1 -10 31.6006 22.6350   1
   4   1  10 98.4921 45.5387   2
   4   1  11 52.4044 34.9073   3
   4   1  11 71.1666 22.7459   1
  -4  -1 -11 52.5957 25.6916   1
   4   1  11 42.4703 27.5324   4
   4   1  11 74.4603 47.4857   2
   4   1  12 78.9256 25.6635   1
   4   1  12 67.6626 44.0610   3
   4   1  12 63.1031 27.2393   4
   4   1  12 62.2109 46.3826   2
   4   1  13 972.283 77.6851   1
   4   1  13 1054.44 119.244   3
   4   1  13 1053.52 92.9573   4
   4   1  13 953.176 115.621   2
   4   1  14 884.373 74.2583   1
   4   1  14 1009.73 121.161   3
   4   1  14 964.341 92.3536   4
   4   1  14 886.068 114.362   2
   4   1  15 4183.54 246.650   3
   4   1  15 4347.97 201.251   4
   4   1  15 3995.01 243.705   2
   4   1  16 1234.25 138.985   3
   4   1  16 1371.43 116.520   4
   4   1  16 1274.88 147.977   2
   4   1  17 2898.97 215.441   3
   4   1  17 3014.30 178.799   4
   4   1  17 2575.67 206.054   2
   4   1  18 281.255 80.5460   3
   4   1  18 296.973 64.3573   4
   4   1  18 338.787 82.0685   2
   4   1  19 726.728 119.755   3
   4   1  19 764.056 122.463   2
   4   1  20 119.782 66.6296   3
   4   1  20 99.6691 63.3924   2
   4   1  21 31.6980 52.0280   3
   4   1  21 24.3538 54.3024   2
   4   1  22 164.899 69.5831   2
   4   2 -24 43.7802 31.2191   6
   4   2 -23-18.1452 24.8460   6
  -4  -2  23 15.9405 22.8397   1
  -4  -2  22 422.647 81.0465   4
   4   2 -22 446.593 88.0398   6
  -4  -2  22 379.835 67.3824   1
  -4  -2  21 1756.30 153.772   4
  -4  -2  21 1739.61 142.097   1
   4   2 -21 1783.15 154.069   6
  -4  -2  20 872.215 109.986   4
  -4  -2  20 726.609 93.3525   1
   4   2 -20 801.815 105.060   6
  -4  -2  19 3718.40 211.293   4
  -4  -2  19 3651.91 196.777   1
   4   2 -19 3665.72 209.298   6
  -4  -2  18 965.556 107.171   4
  -4  -2  18 935.890 99.9130   1
   4   2 -18 1029.71 110.567   6
  -4  -2  17 2049.15 143.760   1
  -4  -2  17 2137.04 151.207   4
   4   2 -17 2118.62 153.937   6
  -4  -2  16 105.250 36.1760   4
   4   2 -16 161.962 47.2357   6
  -4  -2  16 130.755 38.3711   1
   4   2 -15 64.7740 36.0290   6
  -4  -2  15 27.9493 28.6993   1
  -4  -2  14 554.120 71.5798   1
   4   2 -14 727.357 87.6776   6
   4   2 -14 652.279 82.9054   4
  -4  -2  13 62.0913 33.1088   1
   4   2 -13 78.8517 32.9970   4
  -4  -2  12 631.528 75.7254   1
   4   2 -12 624.444 76.6632   4
  -4  -2  11 3172.10 161.971   1
   4   2 -11 3387.05 172.608   4
  -4  -2  10 746.144 80.0883   1
   4   2 -10 664.516 77.0752   4
  -4  -2   9 11064.7 294.363   1
   4   2  -9 11491.2 302.975   4
  -4  -2   8 949.015 86.4761   1
   4   2  -8 1038.66 92.9551   4
  -4  -2   7 10979.0 286.474   1
   4   2  -7 11013.3 287.489   4
   4   2  -6 316.186 54.5838   1
   4   2  -6 223.070 43.1806   4
   4   2  -5 2285.12 136.765   1
   4   2  -5 2188.17 124.671   4
   4   2  -4 66.3134 30.9515   1
  -4  -2   3 151.412 44.1483   3
   4   2  -3 107.130 35.1993   1
  -4  -2   2 439.828 67.2550   3
   4   2  -2 339.889 50.4491   1
   4   2  -1 200.857 39.9477   1
  -4  -2   1 261.237 51.0927   3
   4   2   0 674.831 71.5397   1
  -4  -2   0 739.042 81.8779   3
   4   2   1 2965.89 147.473   1
  -4  -2  -1 3017.49 162.431   3
   4   2   2 11542.7 287.647   1
  -4  -2  -2 11986.9 321.093   3
  -4  -2  -2 11496.8 311.074   2
   4   2   3 4853.92 187.742   1
  -4  -2  -3 4782.65 207.882   3
  -4  -2  -3 4880.11 207.639   2
   4   2   4 10447.6 273.585   1
  -4  -2  -4 11035.6 327.053   3
  -4  -2  -4 10473.4 208.934   5
  -4  -2  -4 10877.0 314.805   2
   4   2   5 1854.21 117.101   1
  -4  -2  -5 1770.03 136.335   3
   4   2   5 1984.60 140.590   3
  -4  -2  -5 1704.86 80.9499   5
  -4  -2  -5 1791.78 131.581   2
   4   2   6 1734.13 114.650   1
  -4  -2  -6 1727.62 136.930   3
   4   2   6 1672.86 135.903   3
  -4  -2  -6 1597.83 73.0106   5
  -4  -2  -6 1637.26 126.900   2
  -4  -2  -7 12.9205 23.3242   3
   4   2   7 82.5911 57.2422   3
   4   2   7-1.96986 15.7776   1
  -4  -2  -7 36.2469 27.7169   2
  -4  -2  -7 8.85434 8.27393   5
   4   2   8 197.423 68.2046   3
   4   2   8 57.1644 22.7196   1
  -4  -2  -8 66.3908 26.3613   2
   4   2   9 221.318 63.8530   3
   4   2   9 25.3982 22.1511   1
   4   2  10 251.447 68.4229   3
   4   2  10 191.578 45.5732   4
   4   2  10 186.190 39.3362   1
   4   2  11 173.106 70.0454   3
   4   2  11 61.0000 27.8085   4
   4   2  11 69.1678 29.6260   1
   4   2  12 4400.07 188.268   1
   4   2  12 4840.17 248.611   3
   4   2  12 4847.62 212.213   4
   4   2  13 67.6103 52.6063   3
   4   2  13 27.2381 31.6413   4
   4   2  13 37.9069 25.9982   1
   4   2  14 5821.41 216.611   1
   4   2  14 6465.04 298.936   3
   4   2  14 6416.92 255.447   4
   4   2  15 181.178 74.3060   3
   4   2  15 70.1784 26.6302   4
   4   2  16 2526.18 195.661   3
   4   2  16 2414.49 165.211   4
   4   2  17 29.4476 51.9163   3
   4   2  17 43.7890 37.1999   4
   4   2  18 182.918 68.6740   3
   4   2  18 94.8312 38.0957   4
   4   2  19 181.251 70.6099   3
   4   2  20 157.634 76.2881   3
   4   2  21 201.972 90.7536   3
   4   3 -25 142.291 51.7559   6
   4   3 -24 738.725 111.592   6
   4   3 -23 67.3355 52.1131   6
   4   3 -22 3041.15 217.907   6
  -4  -3  22 2860.47 181.928   1
   4   3 -21 264.592 63.7834   6
  -4  -3  21 188.734 46.5555   1
  -4  -3  20 2413.87 162.111   1
   4   3 -20 2610.45 195.812   6
   4   3 -19 31.2369 36.9194   6
  -4  -3  19 29.9535 30.4964   1
   4   3 -18 266.514 62.4521   6
  -4  -3  18 292.517 59.9681   1
  -4  -3  17 742.638 89.5985   1
   4   3 -17 871.442 106.568   6
   4   3 -16 224.561 58.6059   6
  -4  -3  16 233.011 51.5683   1
   4   3 -15 207.226 55.7777   6
  -4  -3  15 217.869 45.8502   1
  -4  -3  14 817.659 88.9798   1
  -4  -3  13 605.609 77.8648   1
   4   3 -13 522.585 73.4044   4
  -4  -3  12 6011.83 234.914   1
   4   3 -12 5818.24 235.105   4
  -4  -3  11 6916.62 247.252   1
   4   3 -11 7035.55 252.655   4
  -4  -3  10 3437.53 174.753   1
   4   3 -10 3397.14 173.624   4
  -4  -3   9 4616.29 200.712   1
   4   3  -9 4582.01 199.007   4
  -4  -3   8 3234.76 168.428   1
   4   3  -8 3311.17 175.860   1
   4   3  -8 3123.02 162.252   4
   4   3  -7 163.963 38.7705   4
   4   3  -7 184.218 45.8383   1
  -4  -3   7 136.835 39.7603   1
  -4  -3   6 980.759 93.5036   1
   4   3  -6 1002.30 96.7594   1
   4   3  -5 807.115 84.9311   1
   4   3  -4 451.492 65.3177   1
   4   3  -3 809.725 84.3621   1
   4   3  -2 445.965 63.2299   1
  -4  -3   2 610.327 84.8874   3
  -4  -3   1 12322.9 325.240   3
   4   3  -1 12343.8 320.788   1
  -4  -3   0 48.1777 26.2027   1
  -4  -3   0 140.306 49.4046   3
   4   3   0 93.8730 34.5445   1
  -4  -3  -1 15059.0 379.861   3
   4   3   1 15285.7 355.495   1
  -4  -3  -1 14349.1 339.333   1
  -4  -3  -2 48.9218 27.1306   3
   4   3   2 65.9232 29.6839   1
  -4  -3  -2 42.0353 21.4488   1
   4   3   3 5908.98 225.241   1
  -4  -3  -3 5820.25 246.226   3
  -4  -3  -3 5825.66 234.316   2
  -4  -3  -3 5599.66 210.285   1
  -4  -3  -4-3.15228 25.3202   3
  -4  -3  -4 4.41592 24.5374   1
   4   3   4 12.1913 17.5936   1
  -4  -3  -4 48.5793 34.2952   2
  -4  -3  -5-9.86259 26.0222   1
  -4  -3  -5 26.9072 24.9518   3
   4   3   5 5.72279 15.3879   1
  -4  -3  -5 4.64948 25.7949   2
  -4  -3  -6 599.386 87.3419   3
   4   3   6 658.568 76.6390   1
  -4  -3  -6 615.803 71.0172   1
  -4  -3  -6 620.608 80.1666   2
  -4  -3  -7 6.17721 18.4254   1
  -4  -3  -7-17.8734 32.4724   2
   4   3   7 11.8562 21.0238   1
  -4  -3  -8 245.855 28.4782   5
  -4  -3  -8 248.571 47.5882   1
  -4  -3  -8 198.777 51.7701   2
   4   3   8 271.665 51.1229   1
   4   3   9 1232.28 107.359   1
  -4  -3  -9 1175.33 47.6828   5
   4   3   9 1290.68 114.038   4
  -4  -3  -9 1424.90 113.287   1
  -4  -3 -10 1788.30 126.519   1
   4   3  10 1639.14 125.684   1
   4   3  10 1796.26 136.269   4
   4   3  11 3697.15 190.196   1
   4   3  11 4138.68 209.678   4
  -4  -3 -11 4307.27 199.201   1
   4   3  12 2723.42 164.095   1
   4   3  12 2969.46 180.884   4
  -4  -3 -12 3128.79 169.829   1
   4   3  13 2767.89 167.045   1
   4   3  13 3293.15 193.008   4
   4   3  14 1983.96 151.568   4
   4   3  15 320.334 66.2300   4
   4   3  16 57.7991 29.0201   4
   4   3  17 46.2724 40.8559   4
   4   3  18 58.8428 44.6316   4
   4   3  19 24.7926 32.0215   4
   4   4 -26 93.7382 50.3930   6
   4   4 -25 976.836 138.666   6
   4   4 -24 719.615 116.134   6
   4   4 -23 1081.90 142.601   6
   4   4 -22 790.932 112.627   6
  -4  -4  22 882.670 101.963   1
   4   4 -21 701.672 116.222   6
  -4  -4  21 512.461 78.4797   1
   4   4 -20 30.8070 33.2394   6
  -4  -4  20 88.7238 39.8730   1
   4   4 -19 419.406 82.4281   6
  -4  -4  19 386.206 67.6391   1
  -4  -4  18 304.605 61.0414   1
   4   4 -18 322.512 70.1626   6
  -4  -4  17 597.024 82.7900   1
   4   4 -17 705.801 105.238   6
   4   4 -16 59.9427 39.8071   6
  -4  -4  16 92.4492 40.1475   1
  -4  -4  15 1116.00 111.015   1
  -4  -4  14 4838.69 222.028   1
  -4  -4  13 966.913 103.176   1
  -4  -4  12 9096.57 300.868   1
   4   4 -12 8166.64 287.293   4
   4   4 -11 81.7667 37.2528   4
  -4  -4  11 155.664 48.8612   1
  -4  -4  10 1867.78 136.610   1
   4   4 -10 2019.00 147.128   1
   4   4 -10 1915.10 134.904   4
   4   4  -9 235.358 46.7555   4
   4   4  -9 208.414 50.9185   1
  -4  -4   9 247.216 52.8335   1
   4   4  -8 197.556 43.7888   4
   4   4  -8 210.876 51.3237   1
  -4  -4   8 235.156 49.8759   1
  -4  -4   7 1149.22 105.791   1
   4   4  -7 1204.96 111.295   1
  -4  -4   6 61.4109 33.9657   1
   4   4  -6 54.5645 28.0073   1
  -4  -4   5 247.334 52.7016   1
   4   4  -5 216.199 54.5226   1
   4   4  -4 5312.70 225.570   1
  -4  -4   4 5582.64 228.588   1
   4   4  -3 1946.68 136.723   1
  -4  -4   3 2013.53 136.232   1
   4   4  -2 13283.7 354.773   1
  -4  -4   2 12551.5 336.164   1
   4   4  -1 4333.57 204.031   1
  -4  -4   1 4077.08 203.244   3
  -4  -4   1 4099.63 194.798   1
   4   4   0 7834.20 277.089   1
  -4  -4   0 7928.72 286.396   3
  -4  -4   0 7847.65 266.349   1
   4   4   1 793.156 91.3645   1
  -4  -4  -1 821.594 95.9966   3
  -4  -4  -1 786.294 86.7492   1
  -4  -4  -2 820.924 87.2375   1
   4   4   2 791.151 90.2961   1
  -4  -4  -2 909.903 103.018   3
  -4  -4  -3 53.7737 31.0701   1
  -4  -4  -3 63.4975 35.6298   3
   4   4   3 80.9776 30.5994   1
  -4  -4  -3 118.485 48.2897   2
  -4  -4  -4 147.735 43.7016   1
   4   4   4 83.8169 37.6167   1
  -4  -4  -4 89.6710 41.3998   2
  -4  -4  -5 218.979 49.3485   1
   4   4   5 229.395 50.1976   1
  -4  -4  -5 186.973 53.7737   2
   4   4   6 1165.26 111.549   1
  -4  -4  -6 1147.81 106.807   1
  -4  -4  -6 1138.24 113.571   2
   4   4   7 2637.57 167.654   1
  -4  -4  -7 2739.03 178.284   2
  -4  -4  -7 2694.87 162.119   1
   4   4   8 1316.43 121.279   1
  -4  -4  -8 1114.76 116.918   2
  -4  -4  -8 1343.23 116.703   1
  -4  -4  -9 8797.81 301.232   1
   4   4   9 8758.51 315.937   4
  -4  -4 -10 948.095 46.2568   5
  -4  -4 -10 1032.53 108.325   1
   4   4  10 1042.10 111.446   4
   4   4  11 4694.42 238.269   4
  -4  -4 -11 4941.47 231.032   1
   4   4  12 366.734 71.9010   4
   4   4  13 484.069 84.3413   4
   4   4  14 146.818 47.6039   4
   4   4  15 71.6136 41.7366   4
   4   4  16 50.0679 35.6468   4
   4   4  17 300.161 72.1564   4
   4   4  18 21.1897 33.5359   4
   4   4  19 1201.34 142.313   4
   4   5 -25 1147.77 158.729   6
   4   5 -24 192.330 68.4630   6
   4   5 -23 696.210 120.720   6
   4   5 -22 327.875 87.7505   6
  -4  -5  21-20.0664 29.9161   1
   4   5 -21-51.1998 45.1821   6
  -4  -5  20 585.043 85.8401   1
   4   5 -20 648.978 110.634   6
  -4  -5  19 82.7659 39.9190   1
   4   5 -19 103.187 50.8942   6
  -4  -5  18 276.964 57.0020   1
   4   5 -18 263.805 73.5507   6
   4   5 -17 1529.49 159.269   6
  -4  -5  17 1228.29 120.774   1
  -4  -5  16 274.247 62.3264   1
  -4  -5  15 3463.34 199.469   1
  -4  -5  14 1438.17 126.690   1
  -4  -5  13 3532.22 198.131   1
  -4  -5  12 292.378 60.7268   1
  -4  -5  11 415.594 69.5825   1
  -4  -5  10 669.660 88.5449   1
  -4  -5   9 109.606 37.5316   1
  -4  -5   8 158.338 40.2353   1
   4   5  -7 674.306 88.4399   1
  -4  -5   7 815.839 96.8772   1
   4   5  -6 1096.34 113.169   1
  -4  -5   6 1112.25 109.362   1
   4   5  -5 2823.69 179.208   1
  -4  -5   5 2845.24 173.109   1
   4   5  -4 8953.73 312.027   1
  -4  -5   4 9576.72 317.492   1
   4   5  -3 2136.84 154.069   1
  -4  -5   3 2230.07 154.495   1
  -4  -5   2 7019.71 269.242   1
  -4  -5   1 321.647 59.5318   1
  -4  -5   0 286.637 56.5808   1
  -4  -5  -1 305.386 57.2267   1
  -4  -5  -2 242.325 51.0928   1
  -4  -5  -3 169.919 44.3068   1
  -4  -5  -4 608.608 83.3242   1
  -4  -5  -4 566.446 82.9333   2
  -4  -5  -5 339.147 63.4407   1
  -4  -5  -5 354.150 69.5688   2
  -4  -5  -6 8372.84 312.055   2
  -4  -5  -6 9576.77 326.264   1
  -4  -5  -7 295.213 60.5951   1
  -4  -5  -8 7854.19 303.941   1
  -4  -5  -9 305.074 67.1064   1
   4   5   9 328.879 71.4877   4
  -4  -5 -10 1515.51 138.942   1
   4   5  10 1616.49 148.048   4
   4   5  11 73.1850 34.6026   4
  -4  -5 -11 88.1338 40.9738   1
   4   5  12 27.5991 42.4902   4
   4   5  13 167.138 52.5712   4
   4   5  14 17.6749 31.1454   4
   4   5  15 34.0731 38.8939   4
   4   5  16 729.774 112.661   4
   4   5  17 1451.91 164.705   4
   4   5  18 1016.38 141.552   4
   4   5  19 1223.22 155.904   4
   4   6 -23 216.508 73.0681   6
   4   6 -22 228.808 75.8615   6
   4   6 -21 109.761 64.0491   6
  -4  -6  21 52.6429 30.7625   1
   4   6 -20 480.423 102.583   6
  -4  -6  20 353.096 69.7493   1
   4   6 -19 851.736 131.944   6
  -4  -6  19 816.232 103.596   1
   4   6 -18 1084.22 143.301   6
  -4  -6  18 932.818 111.870   1
   4   6 -17 3424.10 249.071   6
  -4  -6  17 3389.77 205.706   1
  -4  -6  16 1171.68 122.137   1
  -4  -6  15 2751.57 183.993   1
  -4  -6  14 818.781 105.062   1
  -4  -6  13 392.099 72.3351   1
  -4  -6  12 685.021 93.9543   1
  -4  -6  11 57.8177 32.3408   1
  -4  -6  10 1045.09 114.212   1
  -4  -6   9 689.035 95.5025   1
  -4  -6   8 111.979 38.6153   1
  -4  -6   7 6726.04 283.036   1
  -4  -6   6 75.2072 44.1669   1
  -4  -6   5 9175.53 328.941   1
  -4  -6   4 101.088 42.2204   1
  -4  -6   3 2734.75 178.650   1
  -4  -6   2 163.494 44.0371   1
  -4  -6   1 142.304 46.0986   1
  -4  -6   0 441.852 76.8874   1
  -4  -6  -1 79.7401 27.1224   1
  -4  -6  -2 22.7345 32.4924   1
  -4  -6  -3 1639.94 141.599   1
  -4  -6  -4 1648.07 144.091   1
  -4  -6  -5 3914.80 223.552   1
  -4  -6  -6 3811.63 223.534   1
  -4  -6  -7 1483.69 142.817   1
  -4  -6  -8 851.579 109.723   1
   4   6   8 891.536 116.425   4
   4   6   9 75.2186 41.9942   4
  -4  -6  -9 67.9323 34.2510   1
   4   6  10-57.1057 38.4305   4
  -4  -6 -10 46.6208 32.5492   1
   4   6  11 8.03792 37.9581   4
   4   6  12 21.6245 35.1007   4
   4   6  13 37.1573 31.5341   4
   4   6  14 1086.66 140.935   4
   4   6  15 251.974 73.6093   4
   4   6  16 3042.06 241.057   4
   4   7 -21 213.203 78.4052   6
   4   7 -20 2144.86 215.458   6
  -4  -7  20 1808.31 159.056   1
   4   7 -19 99.5587 73.1603   6
  -4  -7  19 52.2607 37.2654   1
   4   7 -18 3459.73 266.956   6
  -4  -7  18 3312.73 216.444   1
  -4  -7  17 127.243 50.0913   1
  -4  -7  16 670.558 98.6081   1
  -4  -7  15 607.021 96.1523   1
  -4  -7  14 49.1077 42.9669   1
  -4  -7  13 515.559 85.1451   1
  -4  -7  12 303.806 66.2437   1
  -4  -7  11-26.0339 36.2376   1
  -4  -7  10 2763.85 193.471   1
  -4  -7   9 2459.14 184.186   1
  -4  -7   8 3998.85 235.553   1
  -4  -7   7 3725.97 224.256   1
  -4  -7   6 3110.54 205.912   1
  -4  -7   5 835.012 105.381   1
  -4  -7   4 918.756 111.357   1
  -4  -7   3 108.139 43.4005   1
  -4  -7   2 617.726 91.5699   1
  -4  -7   1 6.90076 27.7892   1
  -4  -7   0 1007.55 119.127   1
  -4  -7  -1 2724.56 192.187   1
  -4  -7  -2 545.831 91.6759   1
  -4  -7  -3 6392.69 298.115   1
  -4  -7  -4 402.416 78.8740   1
  -4  -7  -5 5066.46 270.393   1
  -4  -7  -6 83.8551 44.1054   1
  -4  -7  -7 195.207 63.5564   1
   4   7   7 100.926 45.2902   4
   4   7   8 382.220 72.3331   4
  -4  -7  -8 445.883 85.5587   1
   4   7   9-11.7343 31.5923   4
  -4  -7  -9-62.8778 42.4799   1
   4   7  10 26.6043 38.9412   4
  -4  -7 -10 78.3301 50.3563   1
   4   7  11 445.352 89.0554   4
   4   7  12 6.97512 41.4752   4
   4   7  13 2094.36 199.256   4
   4   7  14 641.466 114.003   4
  -4  -8  19 1432.12 152.787   1
   4   8 -19 1614.09 199.766   6
  -4  -8  18 42.7811 42.5281   1
   4   8 -18 99.1726 60.9344   6
  -4  -8  17 887.608 120.475   1
  -4  -8  16 377.772 81.4739   1
  -4  -8  15 622.604 103.410   1
  -4  -8  14-19.6412 30.7009   1
  -4  -8  13 1023.79 125.938   1
  -4  -8  12 1407.12 147.993   1
  -4  -8  11 1025.65 125.239   1
  -4  -8  10 3964.36 246.111   1
  -4  -8   9 943.622 121.995   1
  -4  -8   8 2401.09 190.764   1
  -4  -8   7 412.348 82.8354   1
  -4  -8   6 74.5796 36.7116   1
  -4  -8   5 800.208 111.687   1
  -4  -8   4 114.958 49.5390   1
  -4  -8   3 372.823 79.7387   1
  -4  -8   2 649.652 102.488   1
  -4  -8   1 43.5031 43.3135   1
  -4  -8   0 4297.81 258.675   1
  -4  -8  -1 798.307 113.295   1
  -4  -8  -2 4584.67 269.745   1
  -4  -8  -3 553.809 96.1333   1
  -4  -8  -4 1419.76 154.349   1
  -4  -8  -5 40.9204 35.9948   1
   4   8   6 155.589 58.0084   4
  -4  -8  -6 123.198 62.3920   1
  -4  -8  -7 136.659 54.4737   1
   4   8   7 65.7475 42.7909   4
   4   8   8 162.504 56.8271   4
  -4  -8  -8 169.045 63.1993   1
  -4  -8  -9 50.3740 35.0084   1
   4   8   9 37.2826 41.9107   4
   4   8  10 774.399 128.728   4
   4   8  11 1974.06 201.707   4
  -4  -9  18 670.700 109.388   1
  -4  -9  17 90.9300 52.0471   1
  -4  -9  16 494.591 96.6396   1
  -4  -9  15 681.599 106.551   1
  -4  -9  14 45.7359 43.5409   1
  -4  -9  13 2652.70 212.028   1
  -4  -9  12 278.844 69.9886   1
  -4  -9  11 3043.22 227.452   1
  -4  -9  10 52.0198 34.6638   1
  -4  -9   9 793.659 116.387   1
  -4  -9   8 671.447 109.429   1
  -4  -9   7 536.364 100.023   1
  -4  -9   6 487.831 97.1487   1
  -4  -9   5 398.927 83.3561   1
  -4  -9   4 32.6605 31.4284   1
  -4  -9   3 1389.43 157.481   1
  -4  -9   2 2189.48 196.628   1
  -4  -9   1 1601.21 166.268   1
  -4  -9   0 2758.43 220.840   1
  -4  -9  -1 847.938 124.831   1
  -4  -9  -2 467.605 96.4198   1
  -4  -9  -3 347.736 83.1776   1
  -4  -9  -4 66.4067 42.0382   1
   4   9   5 355.983 90.7254   4
  -4  -9  -5 281.888 80.0569   1
  -4  -9  -6 55.0911 52.2379   1
   4   9   6 55.3205 40.0036   4
  -4  -9  -7 174.840 68.7160   1
   4   9   7 160.104 64.2541   4
  -4  -9  -8 1789.09 190.374   1
  -4 -10  18 267.571 72.6074   1
  -4 -10  17-43.0405 37.5767   1
  -4 -10  16 853.252 127.995   1
  -4 -10  15 888.133 128.012   1
  -4 -10  14 842.653 129.217   1
  -4 -10  13 1136.70 145.684   1
  -4 -10  12 778.919 123.565   1
  -4 -10  11 239.370 80.2234   1
  -4 -10  10 559.011 110.210   1
  -4 -10   9 99.9312 50.9798   1
  -4 -10   8 578.862 110.608   1
  -4 -10   7 76.2171 53.1748   1
  -4 -10   6 705.665 121.315   1
  -4 -10   5 2420.23 215.854   1
  -4 -10   4 158.238 62.8481   1
  -4 -10   3 4054.20 279.354   1
  -4 -10   2 94.9054 57.6921   1
  -4 -10   1 2641.01 226.711   1
  -4 -10   0 187.227 69.5254   1
  -4 -10  -1 214.650 81.9294   1
  -4 -10  -2 537.808 108.652   1
  -4 -10  -3 70.8626 43.2002   1
  -5  13   4 143.571 69.3452   4
  -5  13   3 161.722 69.6508   4
  -5  13   2 114.084 52.5937   4
  -5  12   7 267.000 77.0939   4
  -5  12   6 104.814 63.1632   4
  -5  12   5-52.2496 43.7842   4
  -5  12   4 99.8622 52.0288   4
  -5  12   3 3.67558 38.0748   4
  -5  12   2 68.9258 42.5474   4
  -5  12   1 1264.96 143.085   4
  -5  12   0 134.510 59.2796   4
  -5  12  -1 1917.62 165.739   4
  -5  12  -3 1129.64 137.207   6
  -5  12  -4 140.136 53.0038   6
  -5  12  -5 63.2996 31.0508   6
  -5  12  -6 242.260 76.4409   6
  -5  12  -7 3.71076 39.9090   6
  -5  12  -8 82.0911 48.8968   6
  -5  12  -9 312.700 88.4059   6
  -5  12 -10 370.098 100.269   6
   5 -11 -11 164.618 69.2760   5
   5 -11 -10 672.065 120.563   5
   5 -11  -9-103.258 66.3830   5
  -5  11   9 34.2322 34.9391   4
  -5  11   8 10.4128 34.6188   4
  -5  11   7 192.223 58.8807   4
  -5  11   6 74.0491 44.5944   4
  -5  11   5 45.1203 37.8971   4
  -5  11   4 590.519 100.292   4
  -5  11   3 342.356 78.2393   4
  -5  11   2 3057.67 214.511   4
  -5  11   1 855.556 113.712   4
  -5  11   0 1749.16 146.190   6
  -5  11   0 1902.18 163.572   4
  -5  11  -1 513.818 82.9145   6
  -5  11  -1 570.393 89.7807   4
  -5  11  -2 63.6801 34.6645   6
  -5  11  -2 95.4979 37.6181   4
  -5  11  -3 213.611 58.3748   6
   5 -11   3 279.782 60.4885   2
  -5  11  -3 395.914 66.6670   4
  -5  11  -4 180.737 54.3388   6
   5 -11   4 55.5668 30.9373   2
  -5  11  -5 346.328 82.3689   6
   5 -11   5 318.525 69.7966   2
  -5  11  -6-65.5193 51.5758   6
  -5  11  -7 483.186 92.1392   6
  -5  11  -8 385.342 88.3675   6
  -5  11  -9 1863.20 194.826   6
  -5  11 -10 646.681 124.198   6
  -5  11 -11 2173.15 219.465   6
  -5  11 -12-8.91783 40.9237   6
   5 -10 -16 22.2466 41.7788   5
   5 -10 -15 1470.12 168.620   5
   5 -10 -14 402.867 90.7789   5
   5 -10 -13 1289.10 160.614   5
   5 -10 -12 271.023 68.5711   5
  -5  10  12 237.280 79.6819   4
   5 -10 -11 53.1190 38.4873   5
  -5  10  11 135.212 59.4114   4
   5 -10 -10-17.1415 37.0119   5
  -5  10  10 48.3260 54.2404   4
   5 -10  -9 77.4143 52.3250   5
  -5  10   9 33.5528 31.8179   4
  -5  10   8 34.3251 39.2060   4
  -5  10   7 69.2401 42.4998   4
  -5  10   6 820.565 118.085   4
  -5  10   5 1102.13 132.875   4
  -5  10   4 2446.09 191.296   4
  -5  10   3 1674.42 120.832   6
  -5  10   3 1741.03 159.984   4
  -5  10   2 2208.56 143.026   6
  -5  10   2 2465.71 179.514   4
  -5  10   1 242.091 53.9019   6
  -5  10   1 298.839 64.3344   4
  -5  10   0 363.425 64.0865   6
   5 -10   0 413.990 62.1643   2
  -5  10   0 463.656 80.6440   4
  -5  10  -1 113.914 34.7352   6
   5 -10   1 96.0142 33.9502   2
  -5  10  -1 104.820 39.6540   4
  -5  10  -2 61.9882 34.1744   6
   5 -10   2 51.8797 26.0402   2
  -5  10  -2 106.416 36.6531   4
  -5  10  -3 184.069 57.7959   6
   5 -10   3 170.799 48.6676   2
  -5  10  -3 274.657 54.5299   4
  -5  10  -4 288.682 72.3472   6
   5 -10   4 274.020 61.6073   2
  -5  10  -4 273.131 49.2292   4
  -5  10  -5-65.8924 49.4102   6
  -5  10  -6 2294.05 189.010   6
  -5  10  -7 75.2186 48.6812   6
  -5  10  -8 3306.98 238.884   6
  -5  10  -9 195.184 57.9940   6
  -5  10 -10 1146.99 150.507   6
  -5  10 -11 491.389 107.250   6
  -5  10 -12-12.9020 35.6660   6
  -5  10 -13 601.558 121.334   6
   5  -9 -17 1174.43 143.229   5
   5  -9 -16 546.931 101.641   5
   5  -9 -15 915.647 125.083   5
   5  -9 -14 17.6916 34.0762   5
  -5   9  14 5.41933 31.6180   4
   5  -9 -13 81.2030 42.7820   5
  -5   9  13 27.5418 42.0648   4
   5  -9 -12 66.1517 44.2644   5
  -5   9  12 30.4412 42.5731   4
   5  -9 -11 96.2520 50.8826   5
  -5   9  11 4.46906 39.7555   4
   5  -9 -10-4.84588 30.4932   5
  -5   9  10-20.7812 32.5853   4
   5  -9  -9 113.419 58.5058   5
  -5   9   9 110.531 50.6078   4
  -5   9   8 7.44932 34.5766   4
  -5   9   7 3500.53 227.704   4
  -5   9   6 145.616 63.9380   4
  -5   9   5 5074.87 165.607   6
  -5   9   5 5510.66 269.806   4
  -5   9   4 186.990 38.4811   6
  -5   9   4 268.160 61.8633   4
  -5   9   3 1241.33 95.7093   6
  -5   9   3 1381.56 129.353   4
  -5   9   2 321.526 51.6753   6
  -5   9   2 157.883 49.5058   4
   5  -9  -2 136.265 32.1108   2
  -5   9   1 37.7991 24.3668   6
  -5   9   1 32.6336 34.8173   4
  -5   9   0 53.5077 29.9921   6
   5  -9   0 70.1686 27.3893   2
  -5   9   0 57.5510 33.0026   4
  -5   9  -1-21.4747 21.4635   6
   5  -9   1 14.7329 23.3298   2
  -5   9  -2 206.321 56.9061   6
   5  -9   2 152.994 45.4510   2
  -5   9  -2 181.608 46.4584   4
  -5   9  -3 1134.06 117.994   6
   5  -9   3 1072.32 109.777   2
  -5   9  -3 1061.80 95.5654   4
  -5   9  -4 1853.78 153.081   6
   5  -9   4 1792.18 145.933   2
  -5   9  -5 3310.87 211.072   6
   5  -9   5 3358.28 203.832   2
  -5   9  -6 2246.93 180.598   6
  -5   9  -6 2118.06 104.693   4
  -5   9  -7 1912.83 169.003   6
  -5   9  -8 1444.00 153.153   6
  -5   9  -9 30.9508 45.6128   6
  -5   9 -10 325.627 79.7850   6
  -5   9 -11 347.516 85.4206   6
  -5   9 -12 154.914 67.3018   6
  -5   9 -13 94.9022 58.0740   6
  -5   9 -14 1417.35 181.234   6
  -5   9 -15 93.1282 59.9656   6
   5  -8 -18 1796.82 170.936   5
   5  -8 -17 23.1222 36.5514   5
   5  -8 -16 544.978 98.0965   5
  -5   8  16 573.710 110.809   4
   5  -8 -15 18.4645 31.4995   5
  -5   8  15 74.6709 54.2065   4
   5  -8 -14 72.0367 36.2004   5
  -5   8  14 51.5398 34.9870   4
   5  -8 -13-20.8131 26.8854   5
  -5   8  13-11.3265 30.5535   4
   5  -8 -12 7.07822 26.0647   5
  -5   8  12-51.4775 36.3680   4
   5  -8 -11-6.84418 32.1823   5
  -5   8  11-26.1158 34.0062   4
   5  -8 -10 1167.67 138.948   5
  -5   8  10 1325.17 142.641   4
   5  -8  -9 444.736 83.8732   5
  -5   8   9 465.728 85.9979   4
   5  -8  -8 4726.31 269.697   5
  -5   8   8 4353.69 242.132   4
  -5   8   7 1565.77 53.3209   6
  -5   8   7 2467.33 180.331   4
  -5   8   6 1296.23 66.0239   6
  -5   8   6 1218.71 123.981   4
  -5   8   5 666.078 55.5374   6
  -5   8   5 729.370 92.7904   4
  -5   8   4 64.2285 21.2049   6
  -5   8   4 53.9991 37.9285   4
  -5   8   3 28.8697 17.9608   6
  -5   8   3 32.0800 22.4597   4
  -5   8   2 163.269 38.2925   6
   5  -8  -2 71.3886 32.1384   4
  -5   8   2 181.132 46.4829   4
   5  -8  -2 133.178 33.2594   2
  -5   8   1 111.619 36.6450   6
  -5   8   1 127.227 41.7386   4
  -5   8   0 26.5351 24.5835   6
  -5   8   0 94.4352 40.8939   4
  -5   8  -1 1890.26 132.492   6
   5  -8   1 1917.33 130.474   2
  -5   8  -1 2033.66 129.911   4
  -5   8  -2 795.508 91.0005   6
   5  -8   2 850.669 92.8791   2
  -5   8  -3 5292.84 236.494   6
  -5   8  -3 4642.68 231.322   1
   5  -8   3 5509.48 237.230   2
  -5   8  -4 651.695 88.0582   6
  -5   8  -4 496.745 76.9024   1
   5  -8   4 640.810 84.9573   2
  -5   8  -4 595.500 63.0448   4
  -5   8  -5 5270.84 229.755   1
  -5   8  -5 6367.74 280.588   6
   5  -8   5 6253.13 267.549   2
  -5   8  -5 5764.94 170.188   4
  -5   8  -6 37.6124 26.9967   6
  -5   8  -6-7.30022 16.5281   1
   5  -8   6 4.21339 24.0851   2
  -5   8  -6 58.2922 22.5179   4
  -5   8  -7 878.634 111.500   6
  -5   8  -7 673.592 77.7461   1
  -5   8  -7 792.241 43.6526   4
  -5   8  -8 309.213 74.8113   6
  -5   8  -9 23.6389 37.9109   6
  -5   8 -10 213.720 65.9740   6
  -5   8 -11 323.070 80.6291   6
  -5   8 -12 203.535 75.9058   6
  -5   8 -13 2830.52 236.873   6
  -5   8 -14 550.265 103.787   6
  -5   8 -15 3420.62 275.882   6
  -5   8 -16 789.124 140.137   6
   5  -7 -19 675.502 103.041   5
   5  -7 -18 128.285 46.2888   5
  -5   7  18 144.116 67.4172   4
   5  -7 -17 31.9398 29.1093   5
  -5   7  17-13.7249 36.7273   4
   5  -7 -16 77.6530 37.3477   5
  -5   7  16 50.6935 48.0548   4
   5  -7 -15 67.9428 51.0910   5
  -5   7  15 36.6140 43.5179   4
   5  -7 -14 126.003 50.6121   5
  -5   7  14 190.555 63.3361   4
   5  -7 -13 177.059 59.2446   5
  -5   7  13 204.993 65.6370   4
   5  -7 -12 1325.49 135.126   5
  -5   7  12 1413.53 145.183   4
   5  -7 -11 915.246 118.361   5
  -5   7  11 913.660 113.971   4
   5  -7 -10 3846.57 227.817   5
  -5   7  10 4027.54 230.137   4
   5  -7  -9 958.825 116.115   5
  -5   7   9 933.247 112.872   4
   5  -7  -8 3160.87 205.767   5
  -5   7   8 3083.13 192.583   4
   5  -7  -7-20.0732 27.1581   5
  -5   7   7 60.9880 38.3902   4
  -5   7   6 0.57228 26.1463   4
  -5   7   5 206.448 27.9903   6
  -5   7   5 288.289 58.2775   4
  -5   7   4 236.756 32.7020   6
   5  -7  -4 244.093 62.0572   4
  -5   7   4 242.238 51.6146   4
  -5   7   3 91.8647 25.7306   6
   5  -7  -3 29.5172 21.5033   4
  -5   7   3 119.715 43.4450   4
  -5   7   2 703.834 67.9013   6
   5  -7  -2 628.496 80.9413   4
   5  -7  -2 734.476 68.3577   2
  -5   7   2 753.723 84.7781   4
  -5   7   1 48.7126 25.1525   6
   5  -7  -1 26.7448 17.0519   4
  -5   7   1 54.0660 32.3176   4
  -5   7   0 7307.49 233.278   6
   5  -7   0 6694.56 232.988   4
  -5   7   0 6996.98 231.683   4
  -5   7  -1 493.417 65.9360   6
   5  -7   1 572.764 66.9621   4
   5  -7   1 444.051 62.6041   2
  -5   7  -2 9025.18 285.237   6
   5  -7   2 9107.88 284.241   2
  -5   7  -3 982.087 99.0039   1
  -5   7  -3 1135.13 107.526   6
   5  -7   3 1018.96 98.8146   2
  -5   7  -3 952.909 75.0280   4
  -5   7  -4 604.743 81.3462   6
   5  -7   4 557.772 78.7981   2
  -5   7  -4 586.293 76.0108   1
  -5   7  -4 524.749 50.9547   4
  -5   7  -5 144.369 25.9881   4
   5  -7   5 124.468 41.5804   2
  -5   7  -5 111.544 34.7041   1
  -5   7  -5 146.522 49.7060   6
  -5   7  -6 51.4243 42.5542   6
  -5   7  -6 18.8975 24.0104   1
  -5   7  -6 44.1891 13.1742   4
   5  -7   6 14.0693 22.2870   2
  -5   7  -7 120.252 47.9894   6
   5  -7   7 133.648 43.8211   2
  -5   7  -7 141.048 37.4491   1
  -5   7  -8 3.03718 31.3096   6
  -5   7  -8 10.3334 13.4820   1
   5  -7   8 5.41266 27.3445   2
  -5   7  -9 343.643 46.3520   1
  -5   7  -9 503.064 90.9740   6
   5  -7   9 278.351 63.8967   2
  -5   7 -10 1351.48 148.169   6
   5  -7  10 1156.78 132.675   2
  -5   7 -11 2646.35 214.911   6
   5  -7  11 2507.63 197.592   2
  -5   7 -12 2246.52 201.593   6
   5  -7  12 2040.37 183.053   2
  -5   7 -13 3694.75 263.575   6
   5  -7  13 3550.40 249.117   2
  -5   7 -14 707.622 120.193   6
   5  -7  14 668.724 110.868   2
  -5   7 -15 1408.73 175.144   6
   5  -7  15 1350.95 159.255   2
  -5   7 -16-6.04657 37.0541   6
   5  -7  16 3.67274 41.9358   2
  -5   7 -17 113.536 65.8108   6
   5  -7  17 222.144 74.3185   2
  -5   6  19 155.477 68.3516   4
   5  -6 -18 18.0635 28.0803   5
  -5   6  18-21.7247 32.0366   4
   5  -6 -17 33.3046 39.3491   5
  -5   6  17 97.2127 54.4917   4
   5  -6 -16-6.01958 27.6292   5
  -5   6  16 86.9942 53.1186   4
   5  -6 -15 538.793 88.5321   5
  -5   6  15 630.242 99.6593   4
   5  -6 -14 3.38528 27.2378   5
  -5   6  14 81.1209 49.1551   4
   5  -6 -13 2709.14 187.478   5
  -5   6  13 2713.84 198.422   4
   5  -6 -12 182.752 68.4842   5
  -5   6  12 115.369 47.6951   4
   5  -6 -11 6209.03 276.119   5
  -5   6  11 6201.51 280.803   4
   5  -6 -10 245.466 62.9647   5
  -5   6  10 149.797 49.6783   4
   5  -6  -9 1746.21 147.546   5
  -5   6   9 1700.36 140.373   4
   5  -6  -8 162.463 49.3597   5
  -5   6   8 244.742 55.8575   4
   5  -6  -7 602.019 87.0847   5
  -5   6   7 524.689 75.1325   4
   5  -6  -6 100.137 42.6749   5
  -5   6   6 62.1365 29.2349   4
   5  -6  -5 40.1638 32.2689   5
   5  -6  -5 121.779 42.3402   4
  -5   6   5 113.633 35.8001   4
   5  -6  -4 147.459 43.7931   4
  -5   6   4 83.2772 32.4280   4
   5  -6  -3 2156.11 140.451   4
  -5   6   3 2323.11 100.505   6
  -5   6   3 2403.81 143.405   4
  -5   6   2 3374.70 131.030   6
   5  -6  -2 3212.00 164.590   4
   5  -6  -2 3341.37 140.006   2
  -5   6   2 3566.73 167.565   4
  -5   6   1 4952.46 170.088   6
   5  -6  -1 4394.20 186.514   4
  -5   6   0 5024.69 182.962   6
   5  -6   0 4298.71 176.618   4
   5  -6   1 1758.28 108.876   4
  -5   6  -1 1898.19 119.695   6
   5  -6   2 1718.43 100.788   4
  -5   6  -2 1677.59 117.498   6
   5  -6   2 1734.23 122.498   2
  -5   6  -2 1620.20 94.7656   4
  -5   6  -3 71.1444 21.6890   4
  -5   6  -3 72.4645 33.9298   6
   5  -6   3 94.4728 25.8471   4
   5  -6   3 55.3703 26.9969   2
  -5   6  -4 1.73233 11.9674   4
  -5   6  -4 42.8938 33.7299   6
   5  -6   4-27.1997 31.0740   2
  -5   6  -5 1679.12 134.768   6
   5  -6   5 1492.22 123.304   2
  -5   6  -5 1460.76 67.5165   4
  -5   6  -6 66.7067 39.4330   6
   5  -6   6 18.7806 24.5596   2
  -5   6  -7-14.9383 29.2596   6
   5  -6   7 15.5418 24.2579   2
  -5   6  -7 5.75260 18.6724   1
  -5   6  -8 2612.23 188.010   6
  -5   6  -8 2383.45 114.646   1
   5  -6   8 2601.99 179.422   2
  -5   6  -9 396.110 78.6224   6
  -5   6  -9 308.339 40.1316   1
   5  -6   9 238.848 56.2526   2
  -5   6 -10 9258.62 374.424   6
  -5   6 -10 7572.40 167.049   1
   5  -6  10 8858.64 350.784   2
  -5   6 -11 53.5908 51.7580   6
  -5   6 -11 18.5816 10.9668   1
   5  -6  11-3.88950 28.8379   2
  -5   6 -12 4405.25 274.870   6
   5  -6  12 4629.95 269.284   2
  -5   6 -13 451.100 93.7840   6
   5  -6  13 337.486 76.2806   2
  -5   6 -14 168.915 71.1037   6
   5  -6  14 183.861 66.8001   2
  -5   6 -15 235.920 76.6294   6
   5  -6  15 149.315 64.6874   2
  -5   6 -16 112.073 56.5563   6
   5  -6  16-10.2871 33.7490   2
  -5   6 -17 234.493 77.0066   6
   5  -6  17 218.251 72.2378   2
   5  -6  18 246.141 76.4657   2
  -5   5  21 46.0813 47.9953   4
  -5   5  20 103.798 53.2645   4
  -5   5  19 112.296 53.1161   4
  -5   5  18-23.1630 31.6429   4
  -5   5  17 173.752 62.7708   4
   5  -5 -16 943.468 112.796   5
  -5   5  16 857.510 115.421   4
   5  -5 -15 2168.98 164.272   5
  -5   5  15 2177.04 176.103   4
   5  -5 -14 2698.06 180.693   5
  -5   5  14 2460.80 185.263   4
   5  -5 -13 3636.61 207.709   5
  -5   5  13 3516.45 213.633   4
   5  -5 -12 1038.68 115.705   5
  -5   5  12 1033.14 115.314   4
   5  -5 -11 1125.70 114.132   5
  -5   5  11 989.241 108.845   4
   5  -5 -10 353.754 68.6683   5
  -5   5  10 276.798 58.9435   4
   5  -5  -9 124.486 43.4154   5
  -5   5   9 163.238 46.8526   4
   5  -5  -8 4.35324 9.60616   3
   5  -5  -8-20.0636 28.9491   5
  -5   5   8 32.9630 24.1883   4
   5  -5  -7 52.8961 31.2613   5
   5  -5  -7 142.200 43.5812   4
  -5   5   7 114.431 41.1617   4
   5  -5  -6 597.337 81.8237   5
   5  -5  -6 528.849 74.5189   4
  -5   5   6 525.813 75.4920   4
   5  -5  -5 5376.48 236.671   5
   5  -5  -5 5725.43 230.376   4
  -5   5   5 5440.00 216.867   4
   5  -5  -4 513.451 80.2796   5
   5  -5  -4 496.653 70.3191   4
  -5   5   4 440.467 65.4852   4
   5  -5  -3 11561.6 307.248   4
   5  -5  -3 11126.5 334.737   5
   5  -5  -2 762.901 77.9850   4
  -5   5   1 7809.29 206.849   6
   5  -5  -1 7913.92 236.681   4
  -5   5   0 49.9493 27.6240   6
   5  -5   0 53.6149 27.5697   4
  -5   5   0 38.1871 24.2088   4
  -5   5  -1 558.813 65.6401   6
   5  -5   1 523.537 61.7970   6
   5  -5   1 639.719 62.9650   4
  -5   5  -1 629.000 58.9825   4
  -5   5  -2 34.9833 18.5709   4
  -5   5  -2 15.5693 21.4640   6
   5  -5   2 64.4337 31.7367   6
   5  -5   2 43.2589 18.5791   4
   5  -5   2 28.2874 23.9283   2
  -5   5  -3 135.934 25.3853   4
  -5   5  -3 165.017 37.5822   6
   5  -5   3 150.553 41.1538   6
   5  -5   3 153.810 28.7217   4
   5  -5   3 183.800 42.4580   2
  -5   5  -4 7.79374 12.1604   4
   5  -5   4 52.1331 25.7424   6
   5  -5   4 11.3770 15.7401   4
   5  -5   4 34.4697 28.6200   2
  -5   5  -4 0.12174 20.2981   6
   5  -5   5 472.464 71.1691   6
   5  -5   5 451.828 36.3166   4
   5  -5   5 422.840 68.4289   2
  -5   5  -5 510.076 74.6923   6
  -5   5  -6 968.882 102.534   6
   5  -5   6 1033.30 110.221   6
   5  -5   6 882.300 98.2960   2
  -5   5  -7 5730.74 261.712   6
   5  -5   7 5409.77 246.438   2
  -5   5  -8 1078.70 117.233   6
   5  -5   8 1025.14 109.572   2
  -5   5  -9 5751.27 145.668   1
  -5   5  -9 6439.34 297.853   6
   5  -5   9 5974.40 275.700   2
  -5   5  -9 6224.52 153.134   1
  -5   5 -10 2400.26 186.409   6
  -5   5 -10 1961.85 71.4325   1
   5  -5  10 2271.34 174.890   2
  -5   5 -10 2071.39 73.7769   1
  -5   5 -11 482.727 93.0652   6
   5  -5  11 330.244 68.8359   2
  -5   5 -12 293.609 71.2824   6
   5  -5  12 279.269 68.7077   2
  -5   5 -13 385.874 83.3563   6
   5  -5  13 252.218 67.7151   2
  -5   5 -14 206.546 71.2411   6
   5  -5  14 224.217 66.4878   2
   5  -5  15 400.149 88.9148   2
   5  -5  16 1036.48 138.694   2
   5  -5  17 64.3394 35.2959   3
   5  -5  17 69.4790 55.0922   2
   5  -5  18 2824.94 248.550   3
   5  -5  18 2918.21 250.953   2
   5  -5  19 596.031 124.367   3
  -5   4  22 93.3047 49.6502   4
  -5   4  21 5.39099 29.4401   4
  -5   4  20-12.7626 34.8677   4
  -5   4  19 138.705 50.2250   4
  -5   4  18 1582.06 156.468   4
  -5   4  17 532.865 93.3653   4
  -5   4  16 5118.60 266.783   4
   5  -4 -15 358.661 70.5053   5
  -5   4  15 289.871 70.2460   4
   5  -4 -14 2445.47 167.429   5
  -5   4  14 2529.23 179.597   4
   5  -4 -13 55.3503 33.4323   5
  -5   4  13 104.200 46.3581   4
   5  -4 -12 71.3644 35.8309   5
  -5   4  12 93.0125 48.5657   4
   5  -4 -11 97.8289 32.0306   5
  -5   4  11 182.439 28.5814   2
  -5   4  11 96.4679 39.6782   4
   5  -4 -10 106.254 37.0501   5
  -5   4  10 76.1538 22.7238   2
  -5   4  10 77.7534 35.6947   4
   5  -4  -9 54.4616 24.6992   5
  -5   4   9 78.9553 21.9242   2
  -5   4   9 71.3338 37.2158   4
   5  -4  -8 1144.74 111.506   5
   5  -4  -8 1004.20 105.702   4
  -5   4   8 1080.12 68.4912   2
  -5   4   8 987.991 98.9195   4
   5  -4  -7 261.346 25.3602   3
   5  -4  -7 352.681 62.8643   5
  -5   4   7 367.012 41.4854   2
   5  -4  -7 358.558 62.3264   4
  -5   4   7 275.436 52.2776   4
   5  -4  -6 8291.02 171.900   3
   5  -4  -6 8948.21 295.500   5
  -5   4   6 8305.73 204.156   2
   5  -4  -6 7913.18 272.093   4
  -5   4   6 7734.25 255.278   4
   5  -4  -5 1380.35 78.6305   3
   5  -4  -5 1474.31 121.807   5
  -5   4   5 1572.41 92.0478   2
   5  -4  -5 1472.57 115.445   4
  -5   4   5 1251.90 101.385   4
   5  -4  -4 8745.69 291.010   5
  -5   4   4 8519.08 224.151   2
   5  -4  -4 8328.84 262.628   4
   5  -4  -3 2591.55 97.1894   6
   5  -4  -3 2710.06 164.492   5
   5  -4  -3 2887.17 151.694   4
   5  -4  -2 1196.93 73.0150   6
   5  -4  -2 1491.74 118.110   5
   5  -4  -2 1254.30 99.4789   4
  -5   4   1 150.050 32.8928   4
   5  -4  -1 149.777 30.2511   6
   5  -4  -1 147.798 38.7821   5
   5  -4  -1 196.027 40.4936   4
  -5   4   0 22.0617 16.2306   4
   5  -4   0 22.0596 17.1018   6
   5  -4   0 57.0227 31.5742   5
   5  -4   0 57.4411 23.0423   4
  -5   4  -1 4.29867 11.4691   4
   5  -4   1 23.8606 23.5456   6
   5  -4   1-19.9427 19.4496   4
  -5   4  -2 228.920 33.9399   4
   5  -4   2 183.621 40.0727   6
   5  -4   2 201.163 35.9945   4
   5  -4   2 191.898 42.9746   2
   5  -4   3 1529.55 116.335   6
   5  -4   3 1516.08 85.6470   4
   5  -4   3 1564.84 116.756   2
   5  -4   4 1933.22 135.412   6
   5  -4   4 1754.60 84.7110   4
   5  -4   4 1929.52 135.515   2
   5  -4   5 6824.27 260.321   6
   5  -4   5 6683.01 146.195   4
   5  -4   5 6735.79 256.636   2
   5  -4   6 1633.09 133.759   6
   5  -4   6 1405.63 56.3354   4
   5  -4   6 1490.90 125.858   2
   5  -4   7 7442.87 296.264   6
   5  -4   7 7613.16 288.469   2
  -5   4  -7 7537.41 184.923   1
   5  -4   8 1740.49 141.457   2
  -5   4  -8 1591.64 79.1028   1
  -5   4  -9 3487.54 104.075   1
   5  -4   9 3498.46 207.564   2
   5  -4  10 108.606 33.8165   2
  -5   4 -10 116.595 16.1818   1
  -5   4 -10 133.771 16.1770   1
   5  -4  11 131.028 41.0169   2
   5  -4  12 91.1670 38.3171   2
   5  -4  13 39.9639 33.0472   2
   5  -4  13 100.905 47.6593   3
   5  -4  14 72.7009 45.3049   3
   5  -4  14 28.5215 16.0737   5
   5  -4  14 4.73840 37.6777   2
   5  -4  15 3155.61 240.682   3
   5  -4  15 2442.00 125.584   5
   5  -4  15 3006.69 229.738   2
   5  -4  16 94.2107 39.7179   3
   5  -4  16 58.9310 42.6659   2
   5  -4  17 4486.62 298.619   3
   5  -4  17 5025.99 316.815   2
   5  -4  18 241.816 88.4832   3
   5  -4  18 239.133 72.8861   2
   5  -4  19 2254.89 221.684   3
   5  -4  19 1975.30 210.402   2
  -5   3  23 31.8633 34.6034   4
  -5   3  22 88.2124 49.9745   4
  -5   3  21 646.584 112.899   4
  -5   3  20 129.793 55.1083   4
  -5   3  19 3265.57 227.462   4
  -5   3  18 451.882 85.1072   4
  -5   3  17 3109.95 211.233   4
  -5   3  16 80.8418 42.6339   4
  -5   3  15 446.763 77.2726   4
  -5   3  14 51.5404 38.5578   4
  -5   3  13 71.8604 33.0998   4
   5  -3 -12 194.676 48.0299   5
  -5   3  12 239.311 57.2661   4
   5  -3 -11-8.79758 19.3723   5
  -5   3  11 26.5307 20.8522   4
   5  -3 -10 682.706 84.6303   5
  -5   3  10 712.398 85.8831   4
   5  -3  -9 2519.15 158.962   5
   5  -3  -9 2489.68 166.487   4
  -5   3   9 2277.19 148.353   4
   5  -3  -8 5997.56 238.622   5
   5  -3  -8 6039.64 248.360   4
  -5   3   8 5592.03 220.950   4
   5  -3  -7 4012.15 193.773   5
   5  -3  -7 4169.05 201.317   4
  -5   3   7 4275.43 151.359   2
  -5   3   7 3840.41 181.787   4
   5  -3  -6 7706.23 112.096   6
   5  -3  -6 8412.17 163.487   3
   5  -3  -6 8901.50 279.058   4
  -5   3   6 8846.36 220.036   2
  -5   3   6 8160.71 251.971   4
   5  -3  -5 908.172 47.3648   6
   5  -3  -5 1063.78 66.0257   3
  -5   3   5 1064.19 79.9182   2
   5  -3  -5 1017.03 92.4221   4
  -5   3   5 405.048 56.9199   4
   5  -3  -4 307.796 32.3098   6
   5  -3  -4 352.036 43.7159   3
  -5   3   4 420.740 53.7585   2
   5  -3  -4 403.608 56.8546   4
   5  -3  -3 129.409 26.2937   6
   5  -3  -3 89.3831 25.6450   3
   5  -3  -3 109.988 38.6797   5
  -5   3   3 126.612 29.4119   2
   5  -3  -3 111.754 31.7179   4
   5  -3  -2 103.596 27.0521   6
   5  -3  -2 66.4565 24.4346   3
   5  -3  -2 96.6427 36.8979   5
  -5   3   2 70.7247 26.4770   2
   5  -3  -2 68.9652 26.5795   4
  -5   3   1-4.93192 13.9037   4
   5  -3  -1 8.89293 14.2257   6
   5  -3  -1 1.30018 21.4428   3
   5  -3  -1-4.89752 21.4199   5
  -5   3   1 8.13820 21.9880   2
   5  -3  -1 16.9463 21.2772   4
  -5   3   0 181.923 33.0923   4
   5  -3   0 135.401 28.8494   6
   5  -3   0 141.280 40.8625   5
  -5   3   0 141.431 36.4767   2
   5  -3   0 199.384 34.5062   4
   5  -3   1 98.3760 25.6199   6
   5  -3   1 100.244 36.3487   5
   5  -3   1 87.1107 25.5717   4
   5  -3   2 7045.69 228.538   6
   5  -3   2 6907.19 232.396   5
   5  -3   2 5619.51 210.781   2
   5  -3   2 5874.29 162.591   4
   5  -3   3 72.3351 35.7804   6
   5  -3   3 42.8044 28.1856   5
   5  -3   3 37.2760 24.6870   3
   5  -3   3 22.1819 29.1590   2
   5  -3   3 54.6526 21.3230   4
   5  -3   4 15911.4 377.029   6
   5  -3   4 13329.8 369.412   3
   5  -3   4 14577.8 329.231   5
   5  -3   4 15586.9 374.636   2
   5  -3   4 15261.9 231.997   4
   5  -3   5 378.640 64.5447   6
   5  -3   5 337.633 64.4343   3
   5  -3   5 362.191 53.3118   5
   5  -3   5 376.555 35.2951   4
   5  -3   5 305.397 53.2866   2
  -5   3  -5 343.343 43.0704   1
   5  -3   6 3472.58 191.574   6
   5  -3   6 3583.33 203.324   3
   5  -3   6 3243.77 151.766   5
   5  -3   6 3698.54 194.923   2
   5  -3   6 3759.75 100.685   4
  -5   3  -6 3614.79 132.065   1
   5  -3   7 74.4932 31.1935   6
   5  -3   7 111.426 42.6777   3
   5  -3   7 67.2820 22.6473   5
  -5   3  -7 123.745 24.7406   1
   5  -3   7 110.882 37.6017   2
   5  -3   7 146.420 19.8140   4
  -5   3  -8 517.592 45.3597   1
   5  -3   8 491.330 59.0769   5
   5  -3   8 586.177 84.7273   3
   5  -3   8 565.573 32.4471   4
   5  -3   8 435.684 70.5494   2
   5  -3   9 42.4541 25.0274   3
   5  -3   9 11.3476 18.5466   5
   5  -3   9 26.3451 7.87090   4
   5  -3   9-49.4086 32.9452   2
   5  -3   9 32.0619 8.63830   4
  -5   3  -9 19.8205 13.2947   1
   5  -3  10-11.9876 27.9791   3
   5  -3  10 53.4829 24.3407   5
  -5   3 -10 29.8100 11.6406   1
   5  -3  10-52.4226 44.9760   2
   5  -3  11 105.174 45.9961   3
   5  -3  11 108.426 28.8282   5
   5  -3  11 87.5390 39.5127   2
   5  -3  12 919.636 120.440   3
   5  -3  12 941.224 71.3536   5
   5  -3  12 962.583 119.497   2
   5  -3  13 1268.58 141.852   3
   5  -3  13 1122.95 73.8989   5
   5  -3  13 1180.96 137.370   2
   5  -3  14 3066.59 226.057   3
   5  -3  14 2678.51 101.429   5
   5  -3  14 2816.54 214.546   2
   5  -3  15 2850.59 225.178   3
   5  -3  15 3148.78 235.786   2
   5  -3  16 1861.06 187.473   2
   5  -3  16 2042.22 193.072   3
   5  -3  17 1931.75 190.521   3
   5  -3  17 1765.15 187.975   2
   5  -3  18 276.687 77.7582   3
   5  -3  18 228.826 70.6883   2
   5  -3  19 379.025 92.5141   3
   5  -3  19 342.665 80.1468   2
   5  -3  20 25.8066 41.6392   3
  -5   2  24 170.972 64.6880   4
  -5   2  23 84.0679 52.4505   4
  -5   2  22 997.441 134.912   4
  -5   2  21 1842.40 179.099   4
  -5   2  20 1144.09 138.459   4
  -5   2  19 2193.19 183.614   4
  -5   2  18 541.115 94.4498   4
  -5   2  17 102.826 45.9523   4
  -5   2  16 232.625 62.0860   4
  -5   2  15 45.5777 29.6827   4
  -5   2  14 57.8962 33.5296   4
   5  -2 -14 84.6115 17.4335   6
  -5   2  13 18.5614 25.8038   4
   5  -2 -13 25.5177 11.0554   6
  -5   2  12 134.405 41.7588   4
   5  -2 -12 176.575 19.4145   6
  -5   2  12 186.637 48.1889   5
   5  -2 -11 3578.64 78.5371   6
  -5   2  11 3944.69 202.374   5
  -5   2  11 3522.84 186.860   4
  -5   2  10 152.415 49.2990   4
   5  -2 -10 139.897 17.2613   6
  -5   2  10 94.3387 35.8419   5
   5  -2 -10 158.665 49.6517   4
  -5   2   9 11537.4 333.800   5
   5  -2  -9 12122.2 331.958   5
   5  -2  -9 11854.3 337.091   4
  -5   2   9 11772.8 321.212   4
  -5   2   8 88.3210 34.9314   4
  -5   2   8 87.5169 33.7911   5
   5  -2  -8 77.0954 31.6742   5
   5  -2  -8 96.3116 39.0052   4
  -5   2   7 3822.45 186.770   5
   5  -2  -7 3849.12 178.883   4
  -5   2   7 3699.47 171.638   4
  -5   2   6 51.3060 23.8356   4
  -5   2   6 65.4877 30.5704   5
   5  -2  -6 74.1300 31.5831   4
   5  -2  -5 386.345 43.3109   3
  -5   2   5 330.209 55.7326   5
   5  -2  -5 332.571 51.4286   4
   5  -2  -4 496.929 49.9954   3
   5  -2  -4 426.817 64.3605   5
  -5   2   4 583.744 65.1079   2
   5  -2  -4 469.120 58.0334   4
   5  -2  -3 534.730 53.7905   3
   5  -2  -3 626.025 70.6567   5
  -5   2   3 596.707 65.7212   2
   5  -2  -3 552.292 61.4510   4
   5  -2  -3 552.346 50.9989   6
   5  -2  -2 374.866 45.3228   6
   5  -2  -2 298.605 40.4280   3
   5  -2  -2 411.740 58.1453   5
   5  -2  -2 391.297 49.7150   4
  -5   2   2 369.075 55.4015   2
   5  -2  -1 1557.60 95.5648   6
   5  -2  -1 1494.56 104.117   3
   5  -2  -1 1504.31 107.725   5
  -5   2   1 1604.68 114.707   2
   5  -2  -1 1518.46 93.6352   4
   5  -2   0 3822.08 156.350   6
   5  -2   0 3779.69 165.985   5
  -5   2   0 3907.71 179.680   2
   5  -2   0 3926.15 143.195   4
   5  -2   1 8825.35 247.782   6
   5  -2   1 8738.37 243.900   5
  -5   2  -1 8459.63 272.976   2
   5  -2   1 8777.77 207.145   4
  -5   2  -1 8339.52 228.603   1
   5  -2   2 8088.96 247.597   6
   5  -2   2 8437.07 234.974   5
  -5   2  -2 7918.67 269.948   2
   5  -2   2 8542.12 198.548   4
  -5   2  -2 8381.72 222.785   1
   5  -2   3 6712.58 248.219   3
   5  -2   3 6953.13 210.449   5
   5  -2   3 7086.04 247.241   2
   5  -2   3 7290.49 179.051   4
  -5   2  -3 7127.50 202.105   1
   5  -2   3 6899.83 239.235   6
   5  -2   4 3695.36 149.583   5
   5  -2   4 3673.97 181.494   6
   5  -2   4 3809.78 185.806   2
   5  -2   4 3391.84 183.997   3
   5  -2   4 3596.59 122.111   4
  -5   2  -4 3488.07 136.876   1
  -5   2  -5 884.815 68.2072   1
   5  -2   5 914.407 95.5752   6
   5  -2   5 852.580 94.6202   3
   5  -2   5 946.947 74.6587   5
   5  -2   5 1005.62 99.2098   2
   5  -2   5 937.863 61.2792   4
   5  -2   6 330.014 62.6185   6
   5  -2   6 271.042 58.2535   3
   5  -2   6 266.103 40.7601   5
  -5   2  -6 214.255 35.6125   1
   5  -2   6 243.376 55.2139   2
   5  -2   6 329.748 36.8986   4
   5  -2   7 135.599 24.3498   4
   5  -2   7 168.598 50.9446   6
   5  -2   7 116.979 39.1255   3
   5  -2   7 173.925 33.9462   5
  -5   2  -7 119.166 26.1558   1
   5  -2   7 170.322 49.4182   2
  -5   2  -8 108.387 23.6710   1
   5  -2   8 95.5761 19.9892   4
   5  -2   8 95.6022 34.9672   3
   5  -2   8 92.7805 22.6814   5
   5  -2   8 56.5625 32.2867   2
   5  -2   9 13.8481 9.99232   4
   5  -2   9 37.9481 26.9134   3
  -5   2  -9 43.0102 16.9124   1
   5  -2   9 12.3722 13.8058   5
   5  -2   9 62.0035 40.8136   2
  -5   2 -10 2049.88 79.0228   1
   5  -2  10 2205.45 173.497   3
   5  -2  10 1876.20 85.9451   5
   5  -2  10 1965.88 83.7339   4
   5  -2  10 2162.31 167.099   2
   5  -2  11 511.207 42.2220   5
   5  -2  11 468.806 83.5363   3
   5  -2  11 549.951 45.4616   4
  -5   2 -11 582.372 36.0717   1
   5  -2  11 611.260 92.0419   2
   5  -2  12 7527.43 330.490   3
   5  -2  12 7540.49 167.193   4
   5  -2  12 7764.77 332.592   2
   5  -2  13 728.521 108.728   3
   5  -2  13 780.074 56.5880   4
   5  -2  13 855.488 115.348   2
   5  -2  14 5538.97 298.245   3
   5  -2  14 5717.97 305.733   2
   5  -2  14 4758.42 139.026   4
   5  -2  15 152.408 62.9271   3
   5  -2  15 58.3207 43.8146   2
   5  -2  16 1185.27 145.629   3
   5  -2  16 1361.84 156.856   2
   5  -2  17 132.126 57.3148   3
   5  -2  17 9.61053 31.6197   2
   5  -2  18 7.68267 40.0359   3
   5  -2  18 8.49238 29.6997   2
   5  -2  19-44.3258 54.2040   3
   5  -2  19 90.8673 51.7445   2
   5  -2  20 49.9538 45.7186   3
   5  -2  20 70.2023 53.1419   2
  -5   1  25 83.4096 50.6938   4
  -5   1  24 1035.21 143.606   4
  -5   1  24 905.273 126.332   1
  -5   1  23-0.58990 41.2970   4
  -5   1  23 64.7309 46.2065   1
  -5   1  22 2143.08 186.973   1
  -5   1  22 2304.44 201.621   4
  -5   1  21 59.8163 47.6413   4
  -5   1  20 906.521 122.698   4
  -5   1  19 60.6575 32.8712   4
   5  -1 -19-0.58240 15.9862   6
  -5   1  18-51.3276 39.3902   4
   5  -1 -18 20.8581 19.2299   6
  -5   1  17 285.145 64.6322   4
   5  -1 -17 242.226 38.7364   6
  -5   1  16-14.8020 26.3085   4
   5  -1 -16 3.64660 13.7458   6
  -5   1  15 35.1574 27.6864   4
   5  -1 -15 2.44970 14.3850   6
   5  -1 -14 2036.75 97.9247   6
  -5   1  14 1963.06 149.676   4
   5  -1 -13 871.280 62.5120   6
  -5   1  13 847.180 96.7329   4
   5  -1 -12 7020.20 171.078   6
  -5   1  12 7361.10 275.082   5
  -5   1  12 7194.93 268.034   4
  -5   1  11 3642.87 80.0476   3
  -5   1  11 4177.92 205.576   5
   5  -1 -11 3952.63 200.278   4
  -5   1  11 4038.56 194.881   4
  -5   1  10 4327.64 100.190   3
  -5   1  10 4926.19 218.584   5
   5  -1 -10 4559.09 209.961   4
  -5   1  10 4685.20 203.309   4
  -5   1   9 1649.28 68.2340   3
  -5   1   9 1893.03 132.756   5
   5  -1  -9 1628.35 121.844   4
  -5   1   9 1733.02 121.240   4
  -5   1   8 1266.45 65.5653   3
  -5   1   8 1319.88 109.087   5
   5  -1  -8 1400.37 111.983   4
  -5   1   7 17.1621 14.2138   3
  -5   1   7 20.4658 25.5266   5
   5  -1  -7 5.22153 17.8104   4
  -5   1   6 10.1187 14.6633   4
  -5   1   6 8.98270 11.1685   3
  -5   1   6 20.5238 25.9849   5
   5  -1  -6 37.3893 26.5114   4
  -5   1   5 313.258 39.9769   3
  -5   1   5 384.329 58.1736   5
   5  -1  -5 340.081 52.9464   4
  -5   1   4 1379.55 86.5263   3
   5  -1  -4 1458.00 88.6752   3
  -5   1   4 1422.26 105.537   5
   5  -1  -4 1348.34 98.5700   4
  -5   1   3 2189.12 113.363   3
   5  -1  -3 2085.83 110.328   3
  -5   1   3 2259.94 130.483   5
   5  -1  -3 2233.77 127.597   5
   5  -1  -3 2323.65 124.310   4
   5  -1  -2 1881.70 113.374   3
  -5   1   2 2069.85 125.030   5
   5  -1  -2 2017.66 120.278   5
  -5   1   2 2082.43 130.474   2
   5  -1  -2 2208.44 119.943   4
   5  -1  -1 15289.2 314.359   5
   5  -1  -1 14225.0 318.470   3
  -5   1   1 14878.2 326.409   5
  -5   1   1 14892.1 344.305   2
   5  -1  -1 15434.5 301.971   4
  -5   1   0 1864.47 116.330   5
   5  -1   0 1946.84 111.272   5
  -5   1   0 1650.28 119.399   2
   5  -1   0 1854.52 104.438   4
   5  -1   1 11060.6 250.897   5
  -5   1  -1 10551.4 305.353   2
   5  -1   1 11251.6 249.591   4
  -5   1  -2 478.790 56.1964   1
   5  -1   2 533.440 69.3277   6
   5  -1   2 466.172 53.0027   5
  -5   1  -2 497.199 67.0893   2
   5  -1   2 506.922 54.4908   4
  -5   1  -3 1030.32 79.8060   1
   5  -1   3 939.626 92.3846   3
   5  -1   3 1039.03 72.9483   5
   5  -1   3 977.930 92.8884   6
  -5   1  -3 1127.54 104.796   2
   5  -1   3 1043.71 73.5788   4
   5  -1   4 55.3361 19.6884   4
   5  -1   4 10.2263 22.9713   6
   5  -1   4 40.4027 31.4113   3
   5  -1   4 61.6499 20.2637   5
  -5   1  -4 50.4031 21.7617   1
  -5   1  -4 19.2807 31.8093   2
   5  -1   5 451.220 72.7775   6
  -5   1  -5 437.742 50.6890   1
   5  -1   5 403.993 44.4137   5
   5  -1   5 396.802 61.7172   3
   5  -1   5 574.985 79.0089   2
   5  -1   6 113.164 42.7951   6
   5  -1   6 50.7981 26.1820   3
   5  -1   6 196.559 53.9586   2
  -5   1  -6 125.680 27.7277   1
  -5   1  -7 136.756 29.3317   1
   5  -1   7 130.761 43.8471   3
   5  -1   7 146.649 45.8825   6
   5  -1   7 154.004 52.4152   2
   5  -1   8 215.177 53.7632   3
  -5   1  -8 320.389 39.7609   1
   5  -1   8 373.477 69.4374   2
   5  -1   9 5946.82 275.232   3
   5  -1   9 6255.76 275.403   2
  -5   1  -9 5883.63 165.447   1
  -5   1 -10 793.444 59.7756   1
   5  -1  10 672.872 97.2809   3
   5  -1  10 730.919 61.4646   4
   5  -1  10 850.651 107.703   2
   5  -1  11 8150.71 335.499   3
   5  -1  11 7999.02 207.815   4
  -5   1 -11 9022.96 185.782   1
   5  -1  11 8629.77 340.277   2
   5  -1  12 2115.82 174.627   3
  -5   1 -12 2228.22 84.3773   1
   5  -1  12 1968.93 104.319   4
   5  -1  12 2170.88 178.438   2
   5  -1  13 1457.73 152.187   3
   5  -1  13 1594.16 96.0935   4
   5  -1  13 1717.27 163.499   2
   5  -1  14 81.2636 44.6417   3
   5  -1  14 91.9235 47.2964   2
   5  -1  15-38.3927 55.9708   3
   5  -1  15 33.6236 24.5890   4
   5  -1  15 72.2874 49.6184   2
   5  -1  16-21.9846 48.6718   3
   5  -1  16 52.2001 39.6099   2
   5  -1  17-41.1511 61.4358   3
   5  -1  17 84.3889 45.4621   2
   5  -1  18 369.392 81.5184   3
   5  -1  18 287.153 78.2857   2
   5  -1  19 142.432 50.9255   3
   5  -1  19 232.532 75.0285   2
   5  -1  20 1410.29 167.163   3
   5  -1  20 1211.22 163.943   2
  -5   0  25 1097.74 147.874   4
  -5   0  24 447.548 91.8956   4
  -5   0  24 374.467 78.6453   1
  -5   0  23 939.147 128.682   4
  -5   0  23 1065.43 131.134   1
  -5   0  22 197.306 60.9761   4
  -5   0  22 178.884 55.8844   1
  -5   0  21 164.943 54.5879   4
   5   0 -21 238.660 54.7806   6
  -5   0  21 145.687 49.0391   1
  -5   0  20 83.5628 44.1787   4
  -5   0  20 135.452 55.7747   1
   5   0 -20 99.9364 33.8917   6
  -5   0  19 28.0571 33.6954   4
  -5   0  19 34.1830 26.9229   1
   5   0 -19-6.51325 17.7596   6
  -5   0  18 104.145 45.6249   4
  -5   0  18 133.502 47.3541   1
   5   0 -18 185.176 44.5909   6
  -5   0  17 373.901 73.3547   4
  -5   0  17 391.663 74.0292   1
   5   0 -17 382.593 59.2290   6
   5   0 -16 1075.85 90.6795   6
  -5   0  16 1067.05 116.830   1
  -5   0  16 1110.98 117.998   4
  -5   0  15 1145.40 120.275   1
  -5   0  15 1091.62 114.563   4
   5   0 -15 996.915 86.6729   6
   5   0 -14 5829.29 194.453   6
  -5   0  14 6051.31 258.294   1
  -5   0  14 5905.45 251.930   4
   5   0 -13 1261.52 89.4275   6
  -5   0  13 1264.70 117.862   1
  -5   0  13 1275.29 117.077   4
  -5   0  12 6150.41 150.651   3
  -5   0  12 6211.53 250.593   5
  -5   0  12 6210.39 251.450   1
  -5   0  12 6065.84 241.337   4
  -5   0  11 484.155 69.2583   4
  -5   0  11 536.004 48.8395   3
  -5   0  11 477.452 74.2684   5
   5   0 -11 526.948 76.6321   4
  -5   0  11 561.707 79.0171   1
  -5   0  10 909.858 61.8069   3
  -5   0  10 941.017 93.9024   5
   5   0 -10 810.833 88.8619   4
  -5   0  10 915.595 95.0356   1
  -5   0  10 843.745 84.9177   4
  -5   0   9 41.8624 26.0286   4
  -5   0   9 33.7519 27.6770   1
  -5   0   9 57.1510 37.2509   5
  -5   0   9 39.3602 19.1802   3
   5   0  -9 56.0304 26.1467   4
  -5   0   8 134.749 36.1354   1
  -5   0   8 77.6545 21.3795   3
  -5   0   8 78.1850 33.9209   5
   5   0  -8 106.841 34.8245   4
   5   0  -7 297.320 53.1627   4
  -5   0   7 257.742 49.3806   5
  -5   0   7 229.470 36.6460   3
  -5   0   6 474.089 51.1026   3
  -5   0   6 591.720 70.6398   5
   5   0  -6 556.415 66.8029   4
   5   0  -5 77.2716 31.9624   4
  -5   0   5 43.3243 19.5090   3
  -5   0   5 35.0094 24.3934   5
  -5   0   4 10796.5 254.138   3
  -5   0   4 10927.1 282.816   5
   5   0  -4 11143.0 283.742   4
   5   0  -3 112.526 35.7716   4
  -5   0   3 108.682 35.5375   3
  -5   0   3 100.269 30.8872   5
  -5   0   2 19803.6 366.289   3
  -5   0   2 19733.8 366.982   5
   5   0  -2 20127.6 367.383   4
  -5   0   1 2633.10 138.410   3
  -5   0   1 2560.73 130.787   5
  -5   0   1 2477.28 145.508   2
   5   0  -1 2695.86 134.042   4
  -5   0   0 5270.22 204.103   3
  -5   0   0 5282.39 182.898   5
  -5   0   0 5032.18 207.899   2
   5   0   0 5289.49 183.361   4
  -5   0  -1 66.8480 32.0507   3
  -5   0  -1 52.9596 26.4998   5
  -5   0  -1 50.4595 32.0307   2
  -5   0  -2 46.3952 27.2700   3
  -5   0  -2 58.1163 25.2639   5
   5   0   2 76.1362 34.7599   3
  -5   0  -2 1.84990 19.6206   2
   5   0   3 545.105 73.8485   3
  -5   0  -3 463.137 53.8989   5
  -5   0  -3 481.644 69.4024   3
  -5   0  -3 475.212 68.2133   2
   5   0   4 1.83066 29.3752   3
  -5   0  -4 10.4763 25.5447   2
   5   0   5 30.3257 24.4556   6
  -5   0  -5 27.4860 15.3699   1
   5   0   5 3.52006 27.1708   3
  -5   0  -5 4.85796 24.5321   2
   5   0   6 1336.22 122.659   3
   5   0   6 1267.17 120.372   6
  -5   0  -6 1295.25 119.930   2
  -5   0  -6 1319.98 89.9533   1
   5   0   7 2323.47 163.852   3
  -5   0  -7 2331.72 117.659   1
   5   0   8 3808.37 217.020   3
   5   0   8 3884.18 215.404   2
  -5   0  -8 3668.82 146.914   1
  -5   0  -9 6935.98 201.067   1
   5   0   9 6875.51 295.508   3
   5   0   9 6579.07 287.195   2
   5   0  10 2517.28 183.971   3
   5   0  10 2438.35 129.033   4
  -5   0 -10 2548.52 120.828   1
   5   0  10 2631.79 190.002   2
   5   0  11 3057.57 204.497   3
   5   0  11 3153.45 145.605   4
   5   0  11 3364.34 216.495   2
  -5   0 -11 3385.11 135.437   1
  -5   0 -12 19.2428 18.0076   1
   5   0  12-30.0651 52.5241   3
   5   0  12 40.7522 20.8589   4
   5   0  12 27.9353 42.4629   2
   5   0  13 111.249 43.9571   3
   5   0  13 95.5067 35.1725   4
   5   0  13 99.9179 46.4683   2
   5   0  14 108.905 48.4154   3
   5   0  14 103.459 32.6170   4
   5   0  14 98.6614 50.9756   2
   5   0  15 76.3768 47.2886   3
   5   0  15 56.0987 26.5850   4
   5   0  15 26.9098 34.2090   2
   5   0  16 21.8702 32.2836   3
   5   0  16 7.66048 25.6954   4
   5   0  16 54.2432 48.7577   2
   5   0  17 1120.14 144.321   3
   5   0  17 996.131 144.288   2
   5   0  18-21.5246 52.7807   3
   5   0  18 105.392 59.8264   2
   5   0  19 3266.17 252.006   3
   5   0  19 3083.74 249.568   2
   5   0  20 50.1997 61.8168   3
   5   0  20 81.4740 51.7667   2
  -5  -1  26 198.967 70.6771   4
  -5  -1  25 698.298 116.507   4
  -5  -1  24 239.678 67.7140   4
  -5  -1  24 239.909 61.1634   1
  -5  -1  23 28.9749 28.8842   4
  -5  -1  23 47.2076 36.1328   1
  -5  -1  22 218.564 62.4011   4
   5   1 -22 250.317 57.8586   6
  -5  -1  22 213.978 60.1320   1
  -5  -1  21 55.6118 37.3475   4
   5   1 -21 55.8762 31.8588   6
  -5  -1  21 137.858 49.0270   1
  -5  -1  20 381.234 80.2230   4
   5   1 -20 397.415 67.3585   6
  -5  -1  20 322.379 67.3602   1
  -5  -1  19 320.278 71.6506   4
   5   1 -19 257.786 56.6778   6
  -5  -1  19 224.219 57.3861   1
  -5  -1  18 30.1734 28.8226   4
   5   1 -18 11.4303 32.4091   6
  -5  -1  18-18.4758 29.3656   1
   5   1 -17 4130.73 198.901   6
  -5  -1  17 4092.97 222.358   1
  -5  -1  17 4027.04 224.254   4
  -5  -1  16 179.100 52.0962   1
   5   1 -16 135.475 40.2581   6
  -5  -1  16 146.189 51.7644   4
   5   1 -15 6354.03 232.451   6
  -5  -1  15 6256.31 263.926   1
  -5  -1  15 6284.32 263.425   4
  -5  -1  14 181.003 46.9662   4
  -5  -1  14 148.188 41.3329   1
  -5  -1  13 2520.21 158.421   4
  -5  -1  13 2558.16 162.597   1
  -5  -1  12 26.0534 25.3836   4
  -5  -1  12 35.9687 26.0392   1
  -5  -1  11 9.57651 19.6570   1
  -5  -1  11-6.78203 20.3103   5
   5   1 -11 16.2394 21.3660   4
  -5  -1  10 630.595 78.5632   5
   5   1 -10 664.417 80.5428   4
  -5  -1  10 549.983 72.6172   1
   5   1  -9 145.457 40.0522   4
  -5  -1   9 167.739 43.4852   1
  -5  -1   9 123.490 37.1786   5
   5   1  -8-4.39959 20.3239   4
  -5  -1   8 55.3728 31.4016   1
  -5  -1   8 4.77716 22.3659   5
  -5  -1   7 3849.83 155.202   3
  -5  -1   7 3926.85 184.472   5
   5   1  -7 3905.60 181.884   4
  -5  -1   7 3540.03 174.950   1
  -5  -1   6 4663.12 172.653   3
  -5  -1   6 4839.73 201.251   5
   5   1  -6 4984.08 202.886   4
  -5  -1   5 9102.64 249.287   3
  -5  -1   5 9269.22 272.054   5
   5   1  -5 9217.08 272.345   4
  -5  -1   4 10832.1 276.609   3
  -5  -1   4 11056.3 287.330   5
   5   1  -4 10731.2 286.092   4
  -5  -1   3 3904.31 170.661   3
  -5  -1   3 3870.06 167.223   5
   5   1  -3 3668.30 168.188   4
   5   1  -2 1183.08 95.1260   4
  -5  -1   2 973.213 88.1521   1
  -5  -1   2 1249.55 97.7417   3
  -5  -1   2 1193.23 89.8300   5
  -5  -1   1 570.041 66.5435   3
  -5  -1   1 606.831 63.1676   5
   5   1  -1 614.628 71.9424   1
   5   1   0 41.3613 24.8177   1
  -5  -1   0 39.6133 25.2298   3
  -5  -1   0 51.2782 22.7179   5
  -5  -1   0 68.4210 42.0269   2
   5   1   1 45.3053 26.2391   1
  -5  -1  -1 49.2737 31.9624   3
  -5  -1  -1 30.3868 26.0547   5
   5   1   1 163.231 60.6286   3
  -5  -1  -1 62.2434 35.9153   2
   5   1   2 15.5274 17.9930   1
  -5  -1  -2 8.58583 20.9898   3
  -5  -1  -2 21.1240 16.5103   5
   5   1   2 113.123 59.6527   3
  -5  -1  -2 46.9618 37.7192   2
   5   1   3 68.4973 23.5786   1
  -5  -1  -3 165.943 45.8962   3
  -5  -1  -3 158.688 33.7639   5
   5   1   3 241.181 68.4235   3
  -5  -1  -3 191.836 50.2694   2
  -5  -1  -4 4403.87 219.222   3
   5   1   4 4420.29 210.577   3
  -5  -1  -4 4153.03 147.660   5
  -5  -1  -4 4203.83 214.873   2
   5   1   4 4263.50 184.118   1
   5   1   5 90.3209 32.9369   1
  -5  -1  -5 62.1484 36.2141   3
  -5  -1  -5 58.4685 23.8857   5
   5   1   5 141.184 50.1298   3
  -5  -1  -5 33.6707 31.9124   2
   5   1   6 11551.8 361.427   3
  -5  -1  -6 11376.3 366.064   2
   5   1   6 11536.7 300.806   1
   5   1   7 112.658 36.7907   1
   5   1   7 126.817 52.9102   3
   5   1   8 7620.04 308.309   3
   5   1   8 7630.16 243.177   1
   5   1   9 54.6075 29.1497   1
   5   1   9 39.7838 34.8254   3
   5   1  10 1440.18 140.477   3
   5   1  10 1215.20 100.641   4
   5   1  10 1197.67 95.1906   1
   5   1  11 7.27996 16.6316   1
   5   1  11 25.2640 31.8419   3
   5   1  11-14.8807 24.8006   4
   5   1  12 35.5835 21.8667   1
   5   1  12-11.6012 29.5762   3
   5   1  12 9.17244 19.7054   4
   5   1  13 80.7390 47.3339   3
   5   1  13-27.3472 28.2560   4
   5   1  14 369.131 84.6887   3
   5   1  14 297.021 56.2250   4
   5   1  15 263.755 75.1833   3
   5   1  15 259.221 54.8518   4
   5   1  16 1945.41 142.121   4
   5   1  16 1896.85 179.755   3
   5   1  17 1430.42 160.828   3
   5   1  18 2346.63 207.692   3
   5   1  19 1105.10 147.086   3
   5   2 -23 206.816 51.7109   6
  -5  -2  23 233.223 58.0079   1
   5   2 -22 159.331 51.9036   6
  -5  -2  22 64.8822 32.3228   1
   5   2 -21-6.01629 34.1833   6
  -5  -2  21 86.5355 38.0674   1
  -5  -2  20 842.262 106.502   1
   5   2 -20 908.389 111.254   6
   5   2 -19 306.700 65.8406   6
  -5  -2  19 376.648 71.8194   1
  -5  -2  18 3154.01 194.743   1
   5   2 -18 3343.88 198.939   6
  -5  -2  17 2559.97 172.797   1
   5   2 -17 2856.94 179.370   6
  -5  -2  16 1785.21 144.875   1
   5   2 -16 1923.97 144.775   6
  -5  -2  15 360.818 61.9031   1
  -5  -2  14 567.609 78.4679   1
  -5  -2  13 124.493 39.5205   1
  -5  -2  12 96.0649 34.7301   1
  -5  -2  11 433.229 67.8887   1
  -5  -2  10 894.528 93.4420   1
   5   2 -10 805.181 91.4572   4
  -5  -2   9 2357.07 148.875   1
   5   2  -9 2354.71 151.261   4
  -5  -2   8 1053.73 102.236   1
   5   2  -8 1057.62 101.939   4
  -5  -2   7 13269.8 343.278   1
   5   2  -7 13372.8 344.923   4
  -5  -2   6 710.384 82.1215   1
  -5  -2   6 686.253 83.6227   3
   5   2  -6 643.319 82.3315   4
  -5  -2   5 9528.61 272.662   3
   5   2  -5 9865.82 309.444   1
   5   2  -5 9561.08 287.513   4
   5   2  -4 75.4240 26.3351   4
   5   2  -4 41.1150 31.7588   1
  -5  -2   4 64.8728 34.0818   3
  -5  -2   3 1184.48 102.011   3
  -5  -2   3 1174.08 104.396   1
   5   2  -3 1330.61 115.172   1
   5   2  -2 45.6405 28.0651   1
  -5  -2   2 16.5661 20.5323   3
  -5  -2   2 24.1087 18.3657   1
  -5  -2   1 987.312 96.9741   3
  -5  -2   1 1068.66 97.4700   1
   5   2  -1 978.328 95.6402   1
   5   2   0 340.260 57.9355   1
  -5  -2   0 285.630 50.5977   3
  -5  -2   0 358.233 56.3596   1
  -5  -2  -1 2223.10 149.421   3
  -5  -2  -1 2256.95 120.492   5
  -5  -2  -1 2352.97 142.773   1
  -5  -2  -1 2191.50 152.952   2
   5   2   1 2230.12 142.541   1
  -5  -2  -2 363.224 57.8542   1
   5   2   2 342.222 57.4778   1
  -5  -2  -2 364.557 49.2613   5
  -5  -2  -2 271.963 52.7736   3
  -5  -2  -2 454.502 74.3344   2
   5   2   3 11373.4 316.822   1
  -5  -2  -3 11502.4 356.093   3
  -5  -2  -3 10773.8 248.453   5
  -5  -2  -3 11093.2 346.991   2
  -5  -2  -3 10456.2 294.275   1
   5   2   4 2853.49 159.252   1
  -5  -2  -4 2870.65 181.885   3
  -5  -2  -4 2850.11 122.852   5
  -5  -2  -4 3050.39 183.942   2
  -5  -2  -4 2865.95 155.324   1
   5   2   5 11472.3 317.578   1
  -5  -2  -5 11947.4 243.206   5
  -5  -2  -5 11063.8 362.003   2
  -5  -2  -5 11155.2 305.029   1
   5   2   6 2552.88 149.394   1
  -5  -2  -6 2591.79 147.281   1
   5   2   6 2927.43 185.451   3
  -5  -2  -6 2547.85 107.674   5
   5   2   7 2088.47 137.336   1
  -5  -2  -7 2317.58 137.923   1
   5   2   7 2499.67 177.407   3
  -5  -2  -7 2134.70 92.9350   5
   5   2   8 87.2893 33.7866   1
   5   2   8 141.522 66.5421   3
  -5  -2  -8 83.5011 33.3423   1
  -5  -2  -9 44.9604 25.8841   1
   5   2   9 14.7408 16.5526   1
   5   2  10 33.0494 21.3969   1
   5   2  10-21.3814 28.1912   4
  -5  -2 -10 29.4587 21.8254   1
   5   2  11 27.5305 24.5251   1
   5   2  11 172.605 71.1158   3
   5   2  11 54.8707 29.2599   4
  -5  -2 -11 57.9877 26.8039   1
   5   2  12 295.098 51.1578   1
  -5  -2 -12 420.285 62.9670   1
   5   2  12 447.816 94.2386   3
   5   2  12 287.438 58.0392   4
   5   2  13 698.474 115.984   3
   5   2  13 586.392 84.7093   4
  -5  -2 -13 629.002 74.8869   1
   5   2  14 3476.37 239.884   3
   5   2  14 3324.32 191.775   4
   5   2  15 1219.26 149.519   3
   5   2  15 1222.16 118.920   4
   5   2  16 4265.16 269.211   3
   5   2  16 4206.86 224.026   4
   5   2  17 241.723 84.3737   3
   5   2  17 182.694 52.5322   4
   5   2  18 1451.08 164.617   3
   5   2  19 98.1405 62.7322   3
   5   3 -24 94.1165 48.3880   6
   5   3 -23 186.409 61.4205   6
  -5  -3  23 121.327 44.4006   1
  -5  -3  22 819.047 104.506   1
   5   3 -22 801.564 114.674   6
   5   3 -21 215.934 65.7861   6
  -5  -3  21 210.602 58.0608   1
   5   3 -20 3206.03 217.154   6
  -5  -3  20 2879.92 194.443   1
   5   3 -19 314.044 74.4165   6
  -5  -3  19 258.462 59.5994   1
  -5  -3  18 1855.93 152.564   1
   5   3 -18 2047.05 167.294   6
  -5  -3  17 630.839 90.0225   1
   5   3 -17 651.956 94.7135   6
  -5  -3  16 544.693 79.8237   1
  -5  -3  15 949.981 105.831   1
  -5  -3  14-4.96248 21.3946   1
  -5  -3  13 624.109 83.6234   1
  -5  -3  12 363.195 63.2858   1
  -5  -3  11 36.2507 34.4290   1
  -5  -3  10 4571.22 215.970   1
  -5  -3   9 692.741 86.4597   1
  -5  -3   8 7004.95 265.413   1
   5   3  -8 6959.26 262.953   4
  -5  -3   7 1060.51 104.225   1
   5   3  -7 895.313 99.6273   1
   5   3  -7 856.975 91.3030   4
   5   3  -6 2464.66 152.679   4
  -5  -3   6 2367.34 154.108   1
   5   3  -6 2257.78 157.105   1
   5   3  -5 37.4711 30.6658   1
  -5  -3   5 52.6350 30.2394   1
   5   3  -4 119.920 42.2401   1
  -5  -3   4 242.846 62.5981   3
  -5  -3   4 77.5318 27.2984   1
  -5  -3   3 544.214 76.5416   3
   5   3  -3 377.247 63.9558   1
  -5  -3   3 448.867 67.3087   1
  -5  -3   2 57.2200 30.2249   1
   5   3  -2 23.9268 25.5412   1
  -5  -3   2 110.321 42.9390   3
   5   3  -1-5.41164 18.7294   1
  -5  -3   1-8.02922 20.8432   1
  -5  -3   1 36.6578 32.3228   3
   5   3   0 1504.48 125.430   1
  -5  -3   0 1677.05 137.984   3
  -5  -3   0 1612.15 126.024   1
   5   3   1 5870.49 242.237   1
  -5  -3  -1 5973.61 261.516   3
  -5  -3  -1 5865.20 234.480   1
   5   3   2 2733.72 166.627   1
  -5  -3  -2 2603.96 175.239   2
  -5  -3  -2 2749.89 161.465   1
  -5  -3  -3 8768.18 319.077   2
   5   3   3 8640.09 295.154   1
  -5  -3  -3 9053.96 289.866   1
  -5  -3  -4 1533.03 121.051   1
   5   3   4 1388.94 121.502   1
   5   3   5 2300.83 153.368   1
  -5  -3  -5 2473.85 153.871   1
  -5  -3  -5 2532.87 118.725   5
  -5  -3  -6 137.834 39.3335   1
  -5  -3  -6 193.095 31.3167   5
   5   3   6 149.205 40.6027   1
  -5  -3  -7 49.1334 18.5335   5
   5   3   7 70.9704 35.0483   1
  -5  -3  -7 36.3912 23.7609   1
  -5  -3  -8-31.2853 27.7876   1
  -5  -3  -8 13.0353 13.3558   5
   5   3   8 2.88516 21.5040   1
  -5  -3  -9 37.8090 27.5565   1
   5   3   9 5.30308 19.3827   1
   5   3  10 40.0309 29.7811   4
   5   3  10 21.9817 22.2104   1
  -5  -3 -10 49.0812 25.9036   1
   5   3  11 2303.34 157.610   1
  -5  -3 -11 3065.39 177.643   1
   5   3  11 2732.74 179.089   4
   5   3  12-10.2543 26.1792   4
  -5  -3 -12 14.0955 23.5558   1
   5   3  13 6473.79 283.031   4
   5   3  14 167.073 52.1619   4
   5   3  15 3304.37 208.084   4
   5   3  16 17.8071 33.3058   4
   5   3  17 147.471 53.5434   4
   5   4 -25 88.4493 45.1212   6
   5   4 -24-5.84650 35.3036   6
   5   4 -23 1500.13 166.632   6
  -5  -4  23 1444.22 143.609   1
   5   4 -22 247.063 67.4796   6
  -5  -4  22 299.990 68.5036   1
   5   4 -21 2204.36 195.696   6
  -5  -4  21 2007.12 168.311   1
   5   4 -20 201.727 68.8698   6
  -5  -4  20 241.234 60.9849   1
   5   4 -19 711.032 108.717   6
  -5  -4  19 607.117 91.1177   1
   5   4 -18 249.047 65.0350   6
  -5  -4  18 206.376 53.7360   1
  -5  -4  17 2.86453 29.6870   1
  -5  -4  16 431.032 74.6466   1
  -5  -4  15 387.579 72.2680   1
  -5  -4  14 228.892 56.8740   1
  -5  -4  13 856.827 102.532   1
  -5  -4  12 3499.89 200.126   1
  -5  -4  11 2420.09 167.600   1
  -5  -4  10 7679.61 293.296   1
  -5  -4   9 1101.80 115.585   1
  -5  -4   8 1555.33 132.235   1
  -5  -4   7 691.733 87.7115   1
  -5  -4   6 25.1791 26.7969   1
  -5  -4   5 849.095 96.6824   1
  -5  -4   4 94.3165 40.3494   1
  -5  -4   3 268.684 54.7531   1
  -5  -4   3 507.159 86.3542   3
  -5  -4   2 3661.55 197.910   1
  -5  -4   1 60.5381 35.7720   1
  -5  -4   0 9655.80 321.099   1
  -5  -4  -1 228.998 51.7203   1
  -5  -4  -2 6071.49 252.806   1
  -5  -4  -3 13.4622 25.4459   1
  -5  -4  -4 755.126 90.7236   1
  -5  -4  -5 71.1309 29.5865   1
  -5  -4  -6 22.7028 23.1377   1
  -5  -4  -7 162.341 45.6438   1
  -5  -4  -7 126.206 29.9829   5
  -5  -4  -8 564.797 51.6670   5
  -5  -4  -8 632.248 86.3232   1
  -5  -4  -9 362.519 69.7150   1
  -5  -4 -10 2766.60 179.202   1
   5   4  10 2521.84 181.408   4
  -5  -4 -11 2505.73 172.975   1
   5   4  11 2246.31 174.334   4
   5   4  12 2159.70 173.747   4
  -5  -4 -12 2155.66 161.224   1
   5   4  13 1179.27 131.629   4
   5   4  14 685.280 104.423   4
   5   4  15 207.052 62.8733   4
   5   4  16-15.3566 39.7584   4
   5   4  17-1.89339 35.1608   4
   5   5 -25 349.292 89.9010   6
   5   5 -24 622.985 119.676   6
   5   5 -23 733.430 119.468   6
  -5  -5  22 510.439 87.9931   1
   5   5 -22 590.284 113.110   6
  -5  -5  21 197.342 58.0965   1
   5   5 -21 185.292 66.2717   6
  -5  -5  20 495.377 85.4289   1
   5   5 -20 465.707 97.2998   6
  -5  -5  19 108.405 43.6449   1
   5   5 -19 96.4382 55.1573   6
  -5  -5  18 422.055 78.2997   1
   5   5 -18 486.635 93.3790   6
  -5  -5  17 44.2691 33.9804   1
  -5  -5  16 240.518 60.8250   1
  -5  -5  15 2983.72 196.611   1
  -5  -5  14 111.351 46.0140   1
  -5  -5  13 6625.93 289.512   1
  -5  -5  12 122.949 52.3829   1
  -5  -5  11 4075.82 225.161   1
  -5  -5  10 255.539 62.7641   1
  -5  -5   9 536.454 81.3056   1
  -5  -5   8 795.927 100.262   1
  -5  -5   7-32.1712 34.9630   1
  -5  -5   6 397.099 73.3482   1
  -5  -5   5 1726.57 145.779   1
  -5  -5   4 728.386 97.2043   1
  -5  -5   3 6020.62 270.476   1
  -5  -5   2 4440.78 230.058   1
  -5  -5   1 5029.87 245.057   1
  -5  -5   0 1951.31 153.777   1
  -5  -5  -1 1004.89 110.166   1
  -5  -5  -2 12.2848 23.8137   1
  -5  -5  -3 378.908 70.8352   1
  -5  -5  -4 17.7516 26.4566   1
  -5  -5  -5 149.759 48.1485   1
  -5  -5  -6 387.951 72.2386   1
  -5  -5  -7 189.104 51.9250   1
  -5  -5  -8 3984.96 225.638   1
  -5  -5  -9 324.602 70.1084   1
   5   5   9 296.313 68.8984   4
  -5  -5 -10 4805.77 256.359   1
   5   5  10 4794.12 265.442   4
  -5  -5 -11 32.8027 31.7902   1
   5   5  11 7.56202 36.0084   4
   5   5  12 1243.96 141.081   4
  -5  -5 -12 1210.42 130.633   1
   5   5  13 38.7352 35.5912   4
   5   5  14 72.9985 39.5864   4
   5   5  15 67.1171 53.1102   4
   5   5  16 180.564 66.2037   4
   5   5  17 9.75851 38.3215   4
   5   6 -23 179.171 71.5819   6
   5   6 -22 144.561 67.0952   6
   5   6 -21 565.308 111.165   6
  -5  -6  21 459.681 85.7135   1
   5   6 -20 36.1365 44.7773   6
  -5  -6  20 55.5728 35.9460   1
  -5  -6  19 181.273 59.4351   1
   5   6 -19 327.049 86.8017   6
  -5  -6  18 634.956 97.7537   1
  -5  -6  17 58.6362 37.5221   1
  -5  -6  16 2560.80 191.118   1
  -5  -6  15 1396.51 140.581   1
  -5  -6  14 2787.31 199.255   1
  -5  -6  13 575.299 93.9326   1
  -5  -6  12 886.547 111.366   1
  -5  -6  11 130.814 46.2361   1
  -5  -6  10 323.736 69.0830   1
  -5  -6   9 295.294 68.2603   1
  -5  -6   8 707.439 103.107   1
  -5  -6   7 908.170 114.025   1
  -5  -6   6 1156.54 127.341   1
  -5  -6   5 6733.16 300.684   1
  -5  -6   4 1305.09 137.393   1
  -5  -6   3 7435.00 317.797   1
  -5  -6   2 972.289 117.594   1
  -5  -6   1 1604.76 146.351   1
  -5  -6   0 527.168 88.5786   1
  -5  -6  -1 155.905 47.8160   1
  -5  -6  -2 1003.45 116.920   1
  -5  -6  -3 415.214 75.8503   1
  -5  -6  -4-27.7675 35.9943   1
  -5  -6  -5 2840.63 202.063   1
  -5  -6  -6 225.891 65.7627   1
  -5  -6  -7 5587.62 283.533   1
  -5  -6  -8 622.705 99.4053   1
  -5  -6  -9 2663.71 201.655   1
   5   6   9 2491.85 201.099   4
   5   6  10 103.402 50.8398   4
  -5  -6 -10 51.9355 37.7102   1
   5   6  11 170.605 57.0145   4
  -5  -6 -11 130.649 43.9881   1
   5   6  12 16.1876 29.8296   4
   5   6  13-9.24064 39.4367   4
   5   6  14-63.8635 49.4760   4
  -5  -7  21 531.691 99.3523   1
   5   7 -20 222.777 79.5542   6
  -5  -7  20 76.0776 41.0946   1
   5   7 -19 934.275 147.430   6
  -5  -7  19 737.527 111.368   1
  -5  -7  18 1678.43 165.313   1
  -5  -7  17 609.493 101.241   1
  -5  -7  16 1697.83 163.510   1
  -5  -7  15 466.043 86.7703   1
  -5  -7  14 294.408 66.4629   1
  -5  -7  13 847.888 116.338   1
  -5  -7  12 68.4447 39.1597   1
  -5  -7  11 1208.51 140.060   1
  -5  -7  10 15.6585 33.1086   1
  -5  -7   9 312.633 73.7507   1
  -5  -7   8 2753.46 205.857   1
  -5  -7   7 101.379 44.2264   1
  -5  -7   6 5138.62 280.465   1
  -5  -7   5 511.797 92.5268   1
  -5  -7   4 2490.70 193.964   1
  -5  -7   3 21.2947 35.8853   1
  -5  -7   2 138.148 50.9785   1
  -5  -7   1 488.995 87.4476   1
  -5  -7   0 59.8574 48.8048   1
  -5  -7  -1 79.0916 43.6778   1
  -5  -7  -2 1064.25 130.357   1
  -5  -7  -3 2244.53 187.484   1
  -5  -7  -4 1905.37 175.697   1
  -5  -7  -5 4316.58 263.656   1
  -5  -7  -6 1312.52 149.791   1
  -5  -7  -7 1399.96 152.313   1
  -5  -7  -8 690.051 110.403   1
   5   7   8 790.301 121.896   4
   5   7   9 23.3068 32.2305   4
  -5  -7  -9 96.4509 46.0131   1
   5   7  10 202.409 63.7628   4
  -5  -7 -10 200.409 65.6404   1
  -5  -7 -11 8.90631 28.1798   1
   5   7  11 69.7469 51.7092   4
  -5  -8  20 82.0566 50.2695   1
  -5  -8  19 1695.62 173.040   1
  -5  -8  18 100.954 53.6169   1
  -5  -8  17 1474.74 161.351   1
  -5  -8  16 86.8278 53.0484   1
  -5  -8  15 143.347 55.2715   1
  -5  -8  14 482.917 96.0346   1
  -5  -8  13 339.547 82.9008   1
  -5  -8  12 131.838 54.4342   1
  -5  -8  11 978.561 134.652   1
  -5  -8  10 179.949 59.4415   1
  -5  -8   9 3050.77 227.640   1
  -5  -8   8 3177.00 231.390   1
  -5  -8   7 1970.73 184.817   1
  -5  -8   6 1036.11 133.993   1
  -5  -8   5 476.199 90.2630   1
  -5  -8   4-69.7526 49.5537   1
  -5  -8   3 480.364 90.4183   1
  -5  -8   2 187.852 59.8364   1
  -5  -8   1 593.651 104.532   1
  -5  -8   0 547.492 100.656   1
  -5  -8  -1 343.527 79.3779   1
  -5  -8  -2 4602.44 283.222   1
  -5  -8  -3 37.6769 51.4576   1
  -5  -8  -4 4071.88 269.858   1
  -5  -8  -5 118.903 64.4221   1
  -5  -8  -6 1048.99 143.342   1
   5   8   7 135.012 51.9819   4
  -5  -8  -7 10.8811 37.6293   1
  -5  -8  -8-6.44671 30.7919   1
   5   8   8 22.9041 43.3931   4
  -5  -8  -9 154.799 59.7237   1
  -5  -8 -10 323.781 83.4755   1
  -5  -9  19 1.81990 40.9801   1
  -5  -9  18 323.102 77.9527   1
  -5  -9  17-47.5518 56.9073   1
  -5  -9  16 380.967 93.1447   1
  -5  -9  15 64.3240 50.5610   1
  -5  -9  14 237.093 69.3505   1
  -5  -9  13 577.169 103.364   1
  -5  -9  12 310.556 81.4754   1
  -5  -9  11 2880.37 232.406   1
  -5  -9  10 194.011 64.7563   1
  -5  -9   9 2580.41 219.712   1
  -5  -9   8 385.552 94.5525   1
  -5  -9   7 827.272 129.504   1
  -5  -9   6 432.619 95.3575   1
  -5  -9   5 37.8752 35.3171   1
  -5  -9   4 524.744 103.821   1
  -5  -9   3 599.634 108.107   1
  -5  -9   2 95.6526 62.0293   1
  -5  -9   1 2351.76 213.092   1
  -5  -9   0 508.364 102.694   1
  -5  -9  -1 3711.18 269.257   1
  -5  -9  -2 717.175 123.275   1
  -5  -9  -3 1533.59 175.845   1
  -5  -9  -4-23.6877 27.5261   1
  -5  -9  -5 359.134 90.7954   1
  -5 -10  13 232.814 75.6328   1
  -5 -10  12 2089.71 205.978   1
  -5 -10  11 321.625 86.0361   1
  -5 -10  10 1024.22 149.757   1
  -5 -10   9 22.2791 43.7936   1
  -5 -10   8 246.081 73.8015   1
  -5 -10   7 409.013 100.386   1
  -5 -10   6 565.375 112.946   1
  -5 -10   5 19.1988 33.2174   1
  -5 -10   4 872.513 136.806   1
  -6  12   6 405.323 91.2971   4
  -6  12   5 96.6057 46.5153   4
  -6  12   4-12.4698 28.6193   4
  -6  12   3 74.7179 43.1190   4
  -6  12   2 77.7204 48.7789   4
  -6  12  -6 78.9973 45.4083   6
  -6  12  -7 29.7235 39.1304   6
  -6  12  -8 223.677 76.7263   6
   6 -12   8 153.803 52.0761   2
  -6  12  -9 45.4290 39.3062   6
   6 -12   9 30.8283 29.9094   2
   6 -12  10 122.706 55.9379   2
  -6  11   9 224.661 71.4189   4
  -6  11   8 585.619 111.139   4
   6 -11  -7-97.6935 60.9379   5
  -6  11   7 94.2112 53.7000   4
  -6  11   6 19.8499 29.7505   4
  -6  11   5 39.3573 31.7616   4
  -6  11   4 1.00288 36.4796   4
  -6  11   3 63.9391 40.7187   4
  -6  11   2 635.678 96.7668   4
  -6  11   1 140.168 50.9322   4
  -6  11   0 2609.98 179.839   4
  -6  11  -3 95.4470 42.8621   6
  -6  11  -4 181.589 57.2142   6
   6 -11   4 206.025 56.7755   2
  -6  11  -5 297.734 70.3388   6
   6 -11   5 179.187 49.4111   2
  -6  11  -6 88.4893 56.2389   6
   6 -11   6 1.88632 27.6257   2
  -6  11  -7 149.785 62.1505   6
   6 -11   7 168.757 57.5003   2
  -6  11  -8 68.5372 53.8727   6
   6 -11   8-16.2895 36.3193   2
  -6  11  -9 245.298 73.4319   6
   6 -11   9 296.833 78.6614   2
  -6  11 -10 1132.21 160.906   6
   6 -11  10 1112.52 151.464   2
  -6  11 -11 967.571 145.260   6
   6 -11  11 1057.16 149.121   2
   6 -10 -13 2292.69 216.305   5
   6 -10 -12 85.3261 45.2932   5
   6 -10 -11 1204.99 156.344   5
  -6  10  11 1026.67 140.502   4
   6 -10 -10 68.2038 48.7711   5
  -6  10  10 45.2747 35.1859   4
   6 -10  -9 26.5741 47.2586   5
  -6  10   9 71.0364 46.2593   4
   6 -10  -8 78.0495 49.7887   5
  -6  10   8 89.3963 53.3516   4
   6 -10  -7 47.8573 44.5892   5
  -6  10   7 92.5493 51.2542   4
  -6  10   6 54.0616 41.1733   4
  -6  10   5 180.442 58.7927   4
  -6  10   4 257.423 65.9032   4
  -6  10   3 2067.18 165.311   4
  -6  10   2 640.709 90.4860   4
  -6  10   1 2999.38 189.863   4
  -6  10   0 1088.88 108.000   6
   6 -10   0 1265.59 111.496   2
  -6  10   0 1282.80 121.030   4
  -6  10  -1 393.843 71.1235   6
   6 -10   1 322.088 63.0862   2
  -6  10  -1 318.580 62.8365   4
  -6  10  -2 503.568 82.4534   6
  -6  10  -2 572.932 74.7423   4
   6 -10   2 583.693 83.6884   2
  -6  10  -3 131.047 42.7068   6
   6 -10   3 131.816 42.2916   2
  -6  10  -4 25.5539 27.3119   6
   6 -10   4 14.8242 30.6555   2
  -6  10  -5 2.75617 27.9472   6
   6 -10   5 10.1873 23.6727   2
  -6  10  -6 367.736 81.2087   6
   6 -10   6 204.166 59.0264   2
  -6  10  -7 102.209 55.9089   6
   6 -10   7 217.674 68.4715   2
  -6  10  -8 2063.43 193.882   6
   6 -10   8 1811.95 174.428   2
  -6  10  -9 297.129 77.4989   6
   6 -10   9 279.779 74.5617   2
  -6  10 -10 2641.99 228.369   6
   6 -10  10 2440.37 214.337   2
  -6  10 -11 6.65307 55.0061   6
   6 -10  11 64.3816 41.8773   2
  -6  10 -12 1292.82 166.649   6
   6 -10  12 1063.86 146.312   2
   6  -9 -17 80.5795 36.0710   5
   6  -9 -16 805.915 125.719   5
   6  -9 -15 187.965 66.2043   5
   6  -9 -14 1568.80 172.307   5
   6  -9 -13 386.795 86.8091   5
  -6   9  13 304.758 82.6646   4
   6  -9 -12 243.507 76.7996   5
  -6   9  12 158.197 59.5998   4
   6  -9 -11 60.7261 48.3492   5
  -6   9  11 78.5795 41.3105   4
   6  -9 -10 75.3113 44.1698   5
  -6   9  10 207.636 60.7504   4
   6  -9  -9 67.5875 46.1420   5
  -6   9   9 86.8404 38.7541   4
   6  -9  -8 28.4877 36.0026   5
  -6   9   8 36.2094 40.1976   4
   6  -9  -7 249.531 68.4211   5
  -6   9   7 231.737 60.5874   4
   6  -9  -6 405.988 93.0275   5
  -6   9   6 436.376 82.9483   4
  -6   9   5 2463.02 180.196   4
  -6   9   4 928.410 112.217   4
  -6   9   3 3268.36 145.442   6
  -6   9   3 3655.68 207.496   4
  -6   9   2 311.579 53.8733   6
  -6   9   2 289.312 62.8988   4
  -6   9   1 1188.61 101.859   6
   6  -9  -1 1348.72 107.972   2
  -6   9   1 1280.72 117.410   4
  -6   9   0 89.1743 35.9835   6
   6  -9   0 119.387 40.9292   2
  -6   9   0 85.0605 39.9773   4
  -6   9  -1 1.94190 20.0540   6
   6  -9   1-35.1941 29.7705   2
  -6   9  -1-1.08427 23.1628   4
  -6   9  -2 338.411 66.7453   6
   6  -9   2 327.312 66.3296   2
  -6   9  -2 363.770 57.9083   4
   6  -9   3 140.577 48.0795   2
  -6   9  -3 112.042 41.4828   6
  -6   9  -3 128.233 35.8447   4
  -6   9  -4 30.8354 28.0403   6
   6  -9   4-4.17545 28.3357   2
  -6   9  -5 2358.48 181.320   6
   6  -9   5 2500.40 185.430   2
  -6   9  -6 73.2636 37.0848   6
   6  -9   6 138.462 52.1298   2
  -6   9  -7 4785.33 273.725   6
   6  -9   7 4802.69 268.538   2
  -6   9  -8 251.156 70.4311   6
   6  -9   8 293.066 72.2449   2
  -6   9  -9 2161.85 196.767   6
   6  -9   9 2227.64 192.431   2
  -6   9 -10 352.705 91.8598   6
   6  -9  10 358.942 79.9642   2
  -6   9 -11 220.781 75.8423   6
   6  -9  11 16.9239 33.5830   2
  -6   9 -12 329.351 98.2201   6
   6  -9  12 190.234 67.9011   2
  -6   9 -13 61.5471 46.5196   6
   6  -9  13-26.8262 47.2083   2
  -6   9 -14 409.695 106.409   6
   6  -8 -19 306.431 75.4454   5
   6  -8 -18 861.643 122.694   5
   6  -8 -17 302.196 76.6511   5
   6  -8 -16 1324.41 149.142   5
   6  -8 -15 120.379 57.5765   5
  -6   8  15 140.261 57.4119   4
   6  -8 -14 406.175 84.6811   5
  -6   8  14 383.194 91.7791   4
   6  -8 -13 65.7886 42.3151   5
[truncated: 332,540 more chars]
