# Supplementary material for: Chemical engineering of quasicrystal approximants in lanthanide-based coordination solids
Source: Nat Commun. 2020 Sep 17;11:4705. doi: 10.1038/s41467-020-18328-5 (PMC7498582; doi:10.1038/s41467-020-18328-5)
Supplement: Supplementary file 3 — Supplementary Data 2 [file 41467_2020_18328_MOESM3_ESM.cif]

data_lv_ybi_57_57_repeat
_audit_creation_date               2020-06-23
_audit_creation_method
;
Olex2 1.3
(compiled 2020.02.04 svn.rd84adfe8 for OlexSys, GUI svn.r6032)
;
_shelx_SHELXL_version_number       '2018/3'
_audit_contact_author_address      ?
_audit_contact_author_email        ?
_audit_contact_author_name         ''
_audit_contact_author_phone        ?
_publ_contact_author_id_orcid      ?
_publ_section_references
;
Bourhis, L.J., Dolomanov, O.V., Gildea, R.J., Howard, J.A.K., Puschmann, H.
 (2015). Acta Cryst. A71, 59-75.

Dolomanov, O.V., Bourhis, L.J., Gildea, R.J, Howard, J.A.K. & Puschmann, H.
 (2009), J. Appl. Cryst. 42, 339-341.

Sheldrick, G.M. (2015). Acta Cryst. C71, 3-8.
;
_chemical_name_common              ?
_chemical_name_systematic          ?
_chemical_formula_moiety           'C24 H24 I2 N4 O Yb, C4 H8 O'
_chemical_formula_sum              'C28 H32 I2 N4 O2 Yb'
_chemical_formula_weight           883.41
_chemical_melting_point            ?
_chemical_oxdiff_formula           'Yb I2 C24 H24 N4 O'
loop_
  _atom_type_symbol
  _atom_type_description
  _atom_type_scat_dispersion_real
  _atom_type_scat_dispersion_imag
  _atom_type_scat_source
 'C' 'C' 0.0033 0.0016 'International Tables Vol C Tables 4.2.6.8 and 6.1.1.4'
 'H' 'H' 0.0000 0.0000 'International Tables Vol C Tables 4.2.6.8 and 6.1.1.4'
 'I' 'I' -0.4742 1.8119 'International Tables Vol C Tables 4.2.6.8 and 6.1.1.4'
 'N' 'N' 0.0061 0.0033 'International Tables Vol C Tables 4.2.6.8 and 6.1.1.4'
 'O' 'O' 0.0106 0.0060 'International Tables Vol C Tables 4.2.6.8 and 6.1.1.4'
 'Yb' 'Yb' -0.3850 5.5486
 'International Tables Vol C Tables 4.2.6.8 and 6.1.1.4'

_shelx_space_group_comment
;
The symmetry employed for this shelxl refinement is uniquely defined
by the following loop, which should always be used as a source of
symmetry information in preference to the above space-group names.
They are only intended as comments.
;
_space_group_crystal_system        'triclinic'
_space_group_IT_number             2
_space_group_name_H-M_alt          'P -1'
_space_group_name_Hall             '-P 1'
loop_
  _space_group_symop_operation_xyz
 'x, y, z'
 '-x, -y, -z'

_cell_length_a                     9.1540(6)
_cell_length_b                     12.1469(6)
_cell_length_c                     14.4851(8)
_cell_angle_alpha                  94.419(4)
_cell_angle_beta                   91.510(5)
_cell_angle_gamma                  93.165(4)
_cell_volume                       1602.64(16)
_cell_formula_units_Z              2
_cell_measurement_reflns_used      3034
_cell_measurement_temperature      120.00(10)
_cell_measurement_theta_max        28.3610
_cell_measurement_theta_min        3.0770
_shelx_estimated_absorpt_T_max     0.909
_shelx_estimated_absorpt_T_min     0.641
_exptl_absorpt_coefficient_mu      4.873
_exptl_absorpt_correction_T_max    1.00000
_exptl_absorpt_correction_T_min    0.63819
_exptl_absorpt_correction_type     multi-scan
_exptl_absorpt_process_details
;
CrysAlisPro 1.171.38.43 (Rigaku Oxford Diffraction, 2015)
Empirical absorption correction using spherical harmonics,
 implemented in SCALE3 ABSPACK scaling algorithm.
;
_exptl_absorpt_special_details     ?
_exptl_crystal_colour              'clear dark green'
_exptl_crystal_colour_lustre       clear
_exptl_crystal_colour_modifier     dark
_exptl_crystal_colour_primary      green
_exptl_crystal_density_diffrn      1.831
_exptl_crystal_density_meas        ?
_exptl_crystal_density_method      ?
_exptl_crystal_description         block
_exptl_crystal_F_000               840
_exptl_crystal_size_max            0.1
_exptl_crystal_size_mid            0.02
_exptl_crystal_size_min            0.02
_exptl_transmission_factor_max     ?
_exptl_transmission_factor_min     ?
_diffrn_reflns_av_R_equivalents    0.0536
_diffrn_reflns_av_unetI/netI       0.1038
_diffrn_reflns_Laue_measured_fraction_full  0.999
_diffrn_reflns_Laue_measured_fraction_max  0.837
_diffrn_reflns_limit_h_max         11
_diffrn_reflns_limit_h_min         -11
_diffrn_reflns_limit_k_max         16
_diffrn_reflns_limit_k_min         -16
_diffrn_reflns_limit_l_max         13
_diffrn_reflns_limit_l_min         -19
_diffrn_reflns_number              14460
_diffrn_reflns_point_group_measured_fraction_full  0.999
_diffrn_reflns_point_group_measured_fraction_max  0.837
_diffrn_reflns_theta_full          25.242
_diffrn_reflns_theta_max           29.704
_diffrn_reflns_theta_min           2.675
_diffrn_ambient_environment        N~2~
_diffrn_ambient_temperature        120.00(10)
_diffrn_detector                   'CCD plate'
_diffrn_detector_area_resol_mean   5.3073
_diffrn_detector_type              Atlas
_diffrn_measured_fraction_theta_full  0.999
_diffrn_measured_fraction_theta_max  0.837
_diffrn_measurement_details
;
List of Runs (angles in degrees, time in seconds):

  # Type    Start    End  Width  t~exp~   \w     \q     \k     \f   Frames
--------------------------------------------------------------------------
  1  \w     40.00  91.00   1.00  225.00    --   10.64 178.00-120.00   51
  2  \w    -39.00   0.00   1.00  225.00    --  -11.58  57.00 120.00   39
  3  \w    -14.00  26.00   1.00  225.00    --  -11.58 -99.00-180.00   40
  4  \w    -83.00 -39.00   1.00  225.00    --  -11.58 -57.00-150.00   44
  5  \w    -74.00  13.00   1.00  225.00    --  -11.58 -38.00-120.00   87
  6  \w    -25.00  38.00   1.00  225.00    --  -11.58  57.00  30.00   63
;
_diffrn_measurement_device         'four-circle diffractometer'
_diffrn_measurement_device_type    'SuperNova, Dual, Cu at zero, Atlas'
_diffrn_measurement_method         '\w scans'
_diffrn_orient_matrix_type        
 'CrysAlisPro convention (1999,Acta A55,543-557)'
_diffrn_orient_matrix_UB_11        -0.0664192000
_diffrn_orient_matrix_UB_12        0.0116310000
_diffrn_orient_matrix_UB_13        0.0219115000
_diffrn_orient_matrix_UB_21        -0.0389128000
_diffrn_orient_matrix_UB_22        -0.0119528000
_diffrn_orient_matrix_UB_23        -0.0429156000
_diffrn_orient_matrix_UB_31        -0.0101163000
_diffrn_orient_matrix_UB_32        -0.0562439000
_diffrn_orient_matrix_UB_33        0.0096203000
_diffrn_radiation_monochromator    mirror
_diffrn_radiation_probe            x-ray
_diffrn_radiation_type             'Mo K\a'
_diffrn_radiation_wavelength       0.71073
_diffrn_source                     'micro-focus sealed X-ray tube'
_diffrn_source_type                'SuperNova (Mo) X-ray Source'
_reflns_Friedel_coverage           0.000
_reflns_Friedel_fraction_full      .
_reflns_Friedel_fraction_max       .
_reflns_number_gt                  4630
_reflns_number_total               7608
_reflns_odcompleteness_completeness  99.89
_reflns_odcompleteness_iscentric   1
_reflns_odcompleteness_theta       26.32
_reflns_special_details
;
 Reflections were merged by SHELXL according to the crystal
 class for the calculation of statistics and refinement.
 
 Structure factors included contributions from the .fab file.
 
 _reflns_Friedel_fraction is defined as the number of unique
 Friedel pairs measured divided by the number that would be
 possible theoretically, ignoring centric projections and
 systematic absences.
;
_reflns_threshold_expression       'I > 2\s(I)'
_computing_cell_refinement         'CrysAlisPro 1.171.38.43 (Rigaku OD, 2015)'
_computing_data_collection         'CrysAlisPro 1.171.38.43 (Rigaku OD, 2015)'
_computing_data_reduction          'CrysAlisPro 1.171.38.43 (Rigaku OD, 2015)'
_computing_molecular_graphics      'Olex2 1.3 (Dolomanov et al., 2009)'
_computing_publication_material    'Olex2 1.3 (Dolomanov et al., 2009)'
_computing_structure_refinement    'SHELXL 2018/3 (Sheldrick, 2015)'
_computing_structure_solution      'olex2.solve 1.3 (Bourhis et al., 2015)'
_refine_diff_density_max           1.319
_refine_diff_density_min           -1.219
_refine_diff_density_rms           0.210
_refine_ls_extinction_coef         .
_refine_ls_extinction_method       none
_refine_ls_goodness_of_fit_ref     0.946
_refine_ls_hydrogen_treatment      constr
_refine_ls_matrix_type             full
_refine_ls_number_parameters       334
_refine_ls_number_reflns           7608
_refine_ls_number_restraints       0
_refine_ls_R_factor_all            0.0952
_refine_ls_R_factor_gt             0.0490
_refine_ls_restrained_S_all        0.946
_refine_ls_shift/su_max            0.001
_refine_ls_shift/su_mean           0.000
_refine_ls_structure_factor_coef   Fsqd
_refine_ls_weighting_details      
 'w=1/[\s^2^(Fo^2^)+(0.0111P)^2^] where P=(Fo^2^+2Fc^2^)/3'
_refine_ls_weighting_scheme        calc
_refine_ls_wR_factor_gt            0.0629
_refine_ls_wR_factor_ref           0.0740
_refine_special_details            ?
_olex2_refinement_description
;
1. Fixed Uiso
 At 1.2 times of:
  All C(H) groups, All C(H,H) groups
2.a Secondary CH2 refined with riding coordinates:
 C22(H22A,H22B), C23(H23A,H23B), C24(H24A,H24B), C21(H21A,H21B), C25(H25A,
 H25B), C26(H26A,H26B), C28(H28A,H28B), C27(H27A,H27B)
2.b Aromatic/amide H refined with riding coordinates:
 C10(H10), C11(H11), C9(H9), C20(H20), C15(H15), C1(H1), C6(H6), C7(H7),
 C17(H17), C16(H16), C2(H2), C12(H12), C14(H14), C8(H8), C19(H19), C5(H5)
;
_atom_sites_solution_hydrogens     geom
_atom_sites_solution_primary       iterative
_atom_sites_solution_secondary     ?
loop_
  _atom_site_label
  _atom_site_type_symbol
  _atom_site_fract_x
  _atom_site_fract_y
  _atom_site_fract_z
  _atom_site_U_iso_or_equiv
  _atom_site_adp_type
  _atom_site_occupancy
  _atom_site_site_symmetry_order
  _atom_site_calc_flag
  _atom_site_refinement_flags_posn
  _atom_site_refinement_flags_adp
  _atom_site_refinement_flags_occupancy
  _atom_site_disorder_assembly
  _atom_site_disorder_group
 Yb1 Yb 0.53458(4) 0.70710(2) 0.26329(3) 0.01328(9) Uani 1 1 d . . . . .
 I2 I 0.33649(5) 0.71913(3) 0.43632(4) 0.02016(13) Uani 1 1 d . . . . .
 I1 I 0.73061(5) 0.68511(3) 0.09199(4) 0.02133(13) Uani 1 1 d . . . . .
 O2 O 0.3109(5) 0.6751(3) 0.1656(4) 0.0243(13) Uani 1 1 d . . . . .
 N3 N 0.7272(6) 0.6148(4) 0.3605(5) 0.0201(15) Uani 1 1 d . . . . .
 N1 N 0.4795(6) 0.4913(4) 0.2439(4) 0.0169(14) Uani 1 1 d . . . . .
 N2 N 0.4657(6) -0.0952(4) 0.2149(5) 0.0214(15) Uani 1 1 d . . . . .
 N4 N 0.7273(6) 0.8579(4) 0.3463(4) 0.0211(16) Uani 1 1 d . . . . .
 C10 C 0.4759(8) 0.4333(5) 0.3179(6) 0.0238(19) Uani 1 1 d . . . . .
 H10 H 0.480241 0.471532 0.376149 0.029 Uiso 1 1 calc R U . . .
 C11 C 0.8313(8) 0.5525(5) 0.3241(5) 0.0244(19) Uani 1 1 d . . . . .
 H11 H 0.831695 0.539368 0.260040 0.029 Uiso 1 1 calc R U . . .
 C9 C 0.4659(8) 0.3174(5) 0.3127(6) 0.0213(18) Uani 1 1 d . . . . .
 H9 H 0.462721 0.279675 0.366187 0.026 Uiso 1 1 calc R U . . .
 C20 C 0.6923(8) 0.9278(5) 0.4163(6) 0.027(2) Uani 1 1 d . . . . .
 H20 H 0.593766 0.938661 0.425160 0.033 Uiso 1 1 calc R U . . .
 C22 C 0.1686(8) 0.6376(5) 0.0261(6) 0.029(2) Uani 1 1 d . . . . .
 H22A H 0.204869 0.598634 -0.028874 0.035 Uiso 1 1 calc R U . . .
 H22B H 0.088269 0.681045 0.008090 0.035 Uiso 1 1 calc R U . . .
 C23 C 0.1203(8) 0.5567(5) 0.0968(6) 0.0209(18) Uani 1 1 d . . . . .
 H23A H 0.014598 0.544641 0.095714 0.025 Uiso 1 1 calc R U . . .
 H23B H 0.163882 0.486148 0.085171 0.025 Uiso 1 1 calc R U . . .
 C24 C 0.1764(8) 0.6148(5) 0.1882(6) 0.024(2) Uani 1 1 d . . . . .
 H24A H 0.105938 0.664999 0.213234 0.029 Uiso 1 1 calc R U . . .
 H24B H 0.195792 0.561669 0.233057 0.029 Uiso 1 1 calc R U . . .
 C15 C 0.7331(8) 0.6307(5) 0.4532(6) 0.029(2) Uani 1 1 d . . . . .
 H15 H 0.663782 0.673879 0.481627 0.035 Uiso 1 1 calc R U . . .
 O1 O 1.0966(6) 0.2685(4) 0.2918(5) 0.0366(15) Uani 1 1 d . . . . .
 C1 C 0.4733(7) 0.4344(5) 0.1608(6) 0.0202(18) Uani 1 1 d . . . . .
 H1 H 0.475446 0.473925 0.108320 0.024 Uiso 1 1 calc R U . . .
 C3 C 0.4608(7) 0.2603(5) 0.2260(6) 0.0189(17) Uani 1 1 d . . . . .
 C18 C 0.9448(7) 0.9714(5) 0.4673(5) 0.0163(17) Uani 1 1 d . . . . .
 C6 C 0.5403(8) -0.0360(5) 0.1559(6) 0.0245(19) Uani 1 1 d . . . . .
 H6 H 0.598235 -0.072975 0.113333 0.029 Uiso 1 1 calc R U . . .
 C13 C 0.9430(7) 0.5235(5) 0.4701(6) 0.0171(17) Uani 1 1 d . . . . .
 C7 C 0.3829(8) -0.0383(5) 0.2741(6) 0.031(2) Uani 1 1 d . . . . .
 H7 H 0.327600 -0.077917 0.314668 0.038 Uiso 1 1 calc R U . . .
 C17 C 0.9791(8) 0.8969(5) 0.3929(6) 0.0228(19) Uani 1 1 d . . . . .
 H17 H 1.076228 0.882212 0.382462 0.027 Uiso 1 1 calc R U . . .
 C16 C 0.8699(8) 0.8458(5) 0.3358(6) 0.026(2) Uani 1 1 d . . . . .
 H16 H 0.897255 0.799203 0.286017 0.031 Uiso 1 1 calc R U . . .
 C2 C 0.4640(8) 0.3202(5) 0.1486(5) 0.0191(18) Uani 1 1 d . . . . .
 H2 H 0.460005 0.284296 0.089421 0.023 Uiso 1 1 calc R U . . .
 C4 C 0.4543(8) 0.1349(5) 0.2191(6) 0.0201(18) Uani 1 1 d . . . . .
 C12 C 0.9374(8) 0.5068(5) 0.3757(6) 0.027(2) Uani 1 1 d . . . . .
 H12 H 1.005985 0.464042 0.345983 0.032 Uiso 1 1 calc R U . . .
 C21 C 0.2879(11) 0.7094(7) 0.0761(7) 0.059(3) Uani 1 1 d . . . . .
 H21A H 0.377481 0.704865 0.042031 0.070 Uiso 1 1 calc R U . . .
 H21B H 0.261156 0.785800 0.080201 0.070 Uiso 1 1 calc R U . . .
 C14 C 0.8350(7) 0.5871(5) 0.5086(5) 0.0220(18) Uani 1 1 d . . . . .
 H14 H 0.831937 0.600288 0.572606 0.026 Uiso 1 1 calc R U . . .
 C8 C 0.3737(8) 0.0754(5) 0.2792(6) 0.028(2) Uani 1 1 d . . . . .
 H8 H 0.314569 0.110703 0.322134 0.034 Uiso 1 1 calc R U . . .
 C19 C 0.7951(8) 0.9858(5) 0.4774(6) 0.023(2) Uani 1 1 d . . . . .
 H19 H 0.764069 1.034089 0.524887 0.028 Uiso 1 1 calc R U . . .
 C5 C 0.5357(9) 0.0769(5) 0.1550(6) 0.027(2) Uani 1 1 d . . . . .
 H5 H 0.587402 0.114104 0.111344 0.032 Uiso 1 1 calc R U . . .
 C25 C 1.0419(11) 0.2740(7) 0.2011(7) 0.051(3) Uani 1 1 d . . . . .
 H25A H 1.081784 0.217088 0.159980 0.062 Uiso 1 1 calc R U . . .
 H25B H 1.068701 0.345500 0.179024 0.062 Uiso 1 1 calc R U . . .
 C26 C 0.8743(11) 0.2563(7) 0.2031(7) 0.052(3) Uani 1 1 d . . . . .
 H26A H 0.827423 0.326108 0.208153 0.063 Uiso 1 1 calc R U . . .
 H26B H 0.835251 0.211921 0.148496 0.063 Uiso 1 1 calc R U . . .
 C28 C 1.0005(10) 0.1926(6) 0.3350(8) 0.048(3) Uani 1 1 d . . . . .
 H28A H 0.996221 0.214072 0.400678 0.058 Uiso 1 1 calc R U . . .
 H28B H 1.035750 0.118635 0.327449 0.058 Uiso 1 1 calc R U . . .
 C27 C 0.8563(11) 0.1943(9) 0.2911(8) 0.067(3) Uani 1 1 d . . . . .
 H27A H 0.790527 0.231903 0.332726 0.081 Uiso 1 1 calc R U . . .
 H27B H 0.816024 0.119513 0.275326 0.081 Uiso 1 1 calc R U . . .

loop_
  _atom_site_aniso_label
  _atom_site_aniso_U_11
  _atom_site_aniso_U_22
  _atom_site_aniso_U_33
  _atom_site_aniso_U_23
  _atom_site_aniso_U_13
  _atom_site_aniso_U_12
 Yb1 0.01463(17) 0.01008(13) 0.0150(2) 0.00040(12) -0.00248(14) 0.00187(11)
 I2 0.0217(3) 0.0204(2) 0.0191(3) 0.0027(2) 0.0024(2) 0.00552(19)
 I1 0.0239(3) 0.0233(2) 0.0172(3) 0.0012(2) 0.0017(2) 0.0053(2)
 O2 0.019(3) 0.029(2) 0.025(4) 0.009(2) -0.007(3) -0.006(2)
 N3 0.022(4) 0.017(3) 0.021(4) -0.004(3) -0.010(3) 0.006(2)
 N1 0.023(4) 0.017(3) 0.010(4) 0.000(3) -0.003(3) 0.001(2)
 N2 0.020(4) 0.016(3) 0.027(4) -0.002(3) -0.004(3) -0.001(2)
 N4 0.029(4) 0.013(3) 0.020(4) -0.005(3) -0.009(3) 0.006(2)
 C10 0.024(4) 0.022(4) 0.025(5) -0.004(3) -0.001(4) 0.003(3)
 C11 0.042(5) 0.024(4) 0.008(5) 0.001(3) -0.002(4) 0.012(3)
 C9 0.034(5) 0.014(3) 0.017(5) 0.008(3) 0.004(4) 0.002(3)
 C20 0.016(4) 0.029(4) 0.037(6) 0.001(4) 0.000(4) 0.003(3)
 C22 0.031(5) 0.031(4) 0.025(6) 0.002(4) -0.005(4) 0.002(3)
 C23 0.017(4) 0.021(3) 0.025(5) 0.003(3) -0.001(4) 0.002(3)
 C24 0.021(4) 0.024(4) 0.026(5) -0.007(3) -0.008(4) 0.001(3)
 C15 0.031(5) 0.026(4) 0.033(6) 0.001(4) -0.004(4) 0.015(3)
 O1 0.038(4) 0.031(3) 0.040(5) 0.005(3) 0.001(3) -0.001(2)
 C1 0.019(4) 0.018(3) 0.024(5) 0.008(3) -0.008(4) -0.004(3)
 C3 0.016(4) 0.019(3) 0.022(5) 0.002(3) 0.005(3) 0.002(3)
 C18 0.016(4) 0.014(3) 0.020(5) 0.005(3) -0.002(3) 0.002(3)
 C6 0.025(5) 0.020(4) 0.029(6) -0.003(4) 0.003(4) 0.005(3)
 C13 0.012(4) 0.019(3) 0.020(5) 0.006(3) -0.004(3) -0.004(3)
 C7 0.023(5) 0.024(4) 0.048(7) 0.002(4) 0.007(4) 0.007(3)
 C17 0.013(4) 0.021(3) 0.033(6) -0.010(3) 0.004(4) 0.002(3)
 C16 0.020(4) 0.024(4) 0.031(6) -0.015(4) 0.006(4) 0.005(3)
 C2 0.028(4) 0.014(3) 0.015(5) 0.001(3) -0.008(4) -0.002(3)
 C4 0.019(4) 0.021(3) 0.020(5) 0.000(3) -0.001(4) 0.005(3)
 C12 0.036(5) 0.026(4) 0.020(5) 0.007(3) -0.005(4) 0.013(3)
 C21 0.047(7) 0.083(7) 0.044(8) 0.033(6) -0.031(6) -0.032(5)
 C14 0.015(4) 0.041(4) 0.010(5) 0.000(3) -0.007(3) 0.007(3)
 C8 0.035(5) 0.024(4) 0.027(6) 0.007(4) 0.001(4) 0.006(3)
 C19 0.022(4) 0.013(3) 0.033(6) -0.007(3) -0.004(4) 0.004(3)
 C5 0.049(5) 0.012(3) 0.019(5) 0.000(3) 0.009(4) -0.002(3)
 C25 0.072(8) 0.048(5) 0.031(7) 0.003(5) 0.009(6) -0.026(5)
 C26 0.066(8) 0.063(6) 0.028(7) 0.014(5) -0.020(5) -0.003(5)
 C28 0.054(7) 0.041(5) 0.052(8) 0.031(5) -0.006(6) -0.007(4)
 C27 0.048(7) 0.106(8) 0.050(9) 0.028(7) -0.012(6) -0.004(6)

_geom_special_details
;
 All esds (except the esd in the dihedral angle between two l.s. planes)
 are estimated using the full covariance matrix.  The cell esds are taken
 into account individually in the estimation of esds in distances, angles
 and torsion angles; correlations between esds in cell parameters are only
 used when they are defined by crystal symmetry.  An approximate (isotropic)
 treatment of cell esds is used for estimating esds involving l.s. planes.
;
loop_
  _geom_bond_atom_site_label_1
  _geom_bond_atom_site_label_2
  _geom_bond_distance
  _geom_bond_site_symmetry_2
  _geom_bond_publ_flag
 Yb1 I2 3.1311(8) . ?
 Yb1 I1 3.1038(8) . ?
 Yb1 O2 2.454(5) . ?
 Yb1 N3 2.585(5) . ?
 Yb1 N1 2.635(5) . ?
 Yb1 N2 2.657(5) 1_565 ?
 Yb1 N4 2.666(5) . ?
 O2 C24 1.456(8) . ?
 O2 C21 1.406(11) . ?
 N3 C11 1.343(8) . ?
 N3 C15 1.341(10) . ?
 N1 C10 1.326(10) . ?
 N1 C1 1.340(9) . ?
 N2 C6 1.335(10) . ?
 N2 C7 1.337(9) . ?
 N4 C20 1.329(9) . ?
 N4 C16 1.333(8) . ?
 C10 H10 0.9300 . ?
 C10 C9 1.403(8) . ?
 C11 H11 0.9300 . ?
 C11 C12 1.377(9) . ?
 C9 H9 0.9300 . ?
 C9 C3 1.386(10) . ?
 C20 H20 0.9300 . ?
 C20 C19 1.397(9) . ?
 C22 H22A 0.9700 . ?
 C22 H22B 0.9700 . ?
 C22 C23 1.531(11) . ?
 C22 C21 1.494(10) . ?
 C23 H23A 0.9700 . ?
 C23 H23B 0.9700 . ?
 C23 C24 1.514(9) . ?
 C24 H24A 0.9700 . ?
 C24 H24B 0.9700 . ?
 C15 H15 0.9300 . ?
 C15 C14 1.368(10) . ?
 O1 C25 1.402(11) . ?
 O1 C28 1.430(10) . ?
 C1 H1 0.9300 . ?
 C1 C2 1.382(8) . ?
 C3 C2 1.382(11) . ?
 C3 C4 1.516(8) . ?
 C18 C18 1.473(12) 2_776 ?
 C18 C17 1.406(9) . ?
 C18 C19 1.401(9) . ?
 C6 H6 0.9300 . ?
 C6 C5 1.375(8) . ?
 C13 C13 1.503(13) 2_766 ?
 C13 C12 1.366(11) . ?
 C13 C14 1.390(9) . ?
 C7 H7 0.9300 . ?
 C7 C8 1.385(9) . ?
 C17 H17 0.9300 . ?
 C17 C16 1.371(9) . ?
 C16 H16 0.9300 . ?
 C2 H2 0.9300 . ?
 C4 C8 1.378(11) . ?
 C4 C5 1.381(10) . ?
 C12 H12 0.9300 . ?
 C21 H21A 0.9700 . ?
 C21 H21B 0.9700 . ?
 C14 H14 0.9300 . ?
 C8 H8 0.9300 . ?
 C19 H19 0.9300 . ?
 C5 H5 0.9300 . ?
 C25 H25A 0.9700 . ?
 C25 H25B 0.9700 . ?
 C25 C26 1.538(13) . ?
 C26 H26A 0.9700 . ?
 C26 H26B 0.9700 . ?
 C26 C27 1.538(14) . ?
 C28 H28A 0.9700 . ?
 C28 H28B 0.9700 . ?
 C28 C27 1.452(12) . ?
 C27 H27A 0.9700 . ?
 C27 H27B 0.9700 . ?

loop_
  _geom_angle_atom_site_label_1
  _geom_angle_atom_site_label_2
  _geom_angle_atom_site_label_3
  _geom_angle
  _geom_angle_site_symmetry_1
  _geom_angle_site_symmetry_3
  _geom_angle_publ_flag
 I1 Yb1 I2 177.738(17) . . ?
 O2 Yb1 I2 88.18(13) . . ?
 O2 Yb1 I1 91.66(13) . . ?
 O2 Yb1 N3 145.00(15) . . ?
 O2 Yb1 N1 73.72(16) . . ?
 O2 Yb1 N2 74.07(15) . 1_565 ?
 O2 Yb1 N4 145.87(15) . . ?
 N3 Yb1 I2 88.62(15) . . ?
 N3 Yb1 I1 90.22(15) . . ?
 N3 Yb1 N1 71.39(16) . . ?
 N3 Yb1 N2 140.92(16) . 1_565 ?
 N3 Yb1 N4 69.04(16) . . ?
 N1 Yb1 I2 89.31(14) . . ?
 N1 Yb1 I1 88.48(14) . . ?
 N1 Yb1 N2 147.59(17) . 1_565 ?
 N1 Yb1 N4 140.40(16) . . ?
 N2 Yb1 I2 93.21(15) 1_565 . ?
 N2 Yb1 I1 88.91(15) 1_565 . ?
 N2 Yb1 N4 71.90(16) 1_565 . ?
 N4 Yb1 I2 91.20(15) . . ?
 N4 Yb1 I1 90.20(15) . . ?
 C24 O2 Yb1 126.7(4) . . ?
 C21 O2 Yb1 127.0(5) . . ?
 C21 O2 C24 106.3(6) . . ?
 C11 N3 Yb1 124.1(5) . . ?
 C15 N3 Yb1 121.0(4) . . ?
 C15 N3 C11 114.9(6) . . ?
 C10 N1 Yb1 120.1(4) . . ?
 C10 N1 C1 117.2(5) . . ?
 C1 N1 Yb1 122.1(5) . . ?
 C6 N2 Yb1 124.8(4) . 1_545 ?
 C6 N2 C7 116.0(6) . . ?
 C7 N2 Yb1 115.7(5) . 1_545 ?
 C20 N4 Yb1 122.4(5) . . ?
 C20 N4 C16 116.0(6) . . ?
 C16 N4 Yb1 119.2(4) . . ?
 N1 C10 H10 118.3 . . ?
 N1 C10 C9 123.3(7) . . ?
 C9 C10 H10 118.3 . . ?
 N3 C11 H11 117.9 . . ?
 N3 C11 C12 124.1(7) . . ?
 C12 C11 H11 117.9 . . ?
 C10 C9 H9 120.8 . . ?
 C3 C9 C10 118.4(7) . . ?
 C3 C9 H9 120.8 . . ?
 N4 C20 H20 118.1 . . ?
 N4 C20 C19 123.8(7) . . ?
 C19 C20 H20 118.1 . . ?
 H22A C22 H22B 109.0 . . ?
 C23 C22 H22A 111.0 . . ?
 C23 C22 H22B 111.0 . . ?
 C21 C22 H22A 111.0 . . ?
 C21 C22 H22B 111.0 . . ?
 C21 C22 C23 104.0(7) . . ?
 C22 C23 H23A 111.1 . . ?
 C22 C23 H23B 111.1 . . ?
 H23A C23 H23B 109.1 . . ?
 C24 C23 C22 103.1(5) . . ?
 C24 C23 H23A 111.1 . . ?
 C24 C23 H23B 111.1 . . ?
 O2 C24 C23 104.5(6) . . ?
 O2 C24 H24A 110.9 . . ?
 O2 C24 H24B 110.9 . . ?
 C23 C24 H24A 110.9 . . ?
 C23 C24 H24B 110.9 . . ?
 H24A C24 H24B 108.9 . . ?
 N3 C15 H15 118.0 . . ?
 N3 C15 C14 124.0(7) . . ?
 C14 C15 H15 118.0 . . ?
 C25 O1 C28 106.9(6) . . ?
 N1 C1 H1 118.2 . . ?
 N1 C1 C2 123.7(7) . . ?
 C2 C1 H1 118.2 . . ?
 C9 C3 C4 119.1(7) . . ?
 C2 C3 C9 118.6(6) . . ?
 C2 C3 C4 122.3(7) . . ?
 C17 C18 C18 123.7(8) . 2_776 ?
 C19 C18 C18 121.3(8) . 2_776 ?
 C19 C18 C17 115.0(6) . . ?
 N2 C6 H6 118.3 . . ?
 N2 C6 C5 123.3(7) . . ?
 C5 C6 H6 118.3 . . ?
 C12 C13 C13 123.0(8) . 2_766 ?
 C12 C13 C14 115.7(6) . . ?
 C14 C13 C13 121.3(9) . 2_766 ?
 N2 C7 H7 117.7 . . ?
 N2 C7 C8 124.6(8) . . ?
 C8 C7 H7 117.7 . . ?
 C18 C17 H17 119.9 . . ?
 C16 C17 C18 120.2(6) . . ?
 C16 C17 H17 119.9 . . ?
 N4 C16 C17 124.8(6) . . ?
 N4 C16 H16 117.6 . . ?
 C17 C16 H16 117.6 . . ?
 C1 C2 C3 118.8(7) . . ?
 C1 C2 H2 120.6 . . ?
 C3 C2 H2 120.6 . . ?
 C8 C4 C3 121.4(7) . . ?
 C8 C4 C5 117.8(6) . . ?
 C5 C4 C3 120.7(7) . . ?
 C11 C12 H12 119.7 . . ?
 C13 C12 C11 120.7(7) . . ?
 C13 C12 H12 119.7 . . ?
 O2 C21 C22 109.9(7) . . ?
 O2 C21 H21A 109.7 . . ?
 O2 C21 H21B 109.7 . . ?
 C22 C21 H21A 109.7 . . ?
 C22 C21 H21B 109.7 . . ?
 H21A C21 H21B 108.2 . . ?
 C15 C14 C13 120.7(8) . . ?
 C15 C14 H14 119.7 . . ?
 C13 C14 H14 119.7 . . ?
 C7 C8 H8 120.9 . . ?
 C4 C8 C7 118.3(8) . . ?
 C4 C8 H8 120.9 . . ?
 C20 C19 C18 120.2(7) . . ?
 C20 C19 H19 119.9 . . ?
 C18 C19 H19 119.9 . . ?
 C6 C5 C4 119.9(8) . . ?
 C6 C5 H5 120.0 . . ?
 C4 C5 H5 120.0 . . ?
 O1 C25 H25A 110.2 . . ?
 O1 C25 H25B 110.2 . . ?
 O1 C25 C26 107.3(8) . . ?
 H25A C25 H25B 108.5 . . ?
 C26 C25 H25A 110.2 . . ?
 C26 C25 H25B 110.2 . . ?
 C25 C26 H26A 111.5 . . ?
 C25 C26 H26B 111.5 . . ?
 H26A C26 H26B 109.3 . . ?
 C27 C26 C25 101.2(7) . . ?
 C27 C26 H26A 111.5 . . ?
 C27 C26 H26B 111.5 . . ?
 O1 C28 H28A 110.1 . . ?
 O1 C28 H28B 110.1 . . ?
 O1 C28 C27 107.9(8) . . ?
 H28A C28 H28B 108.4 . . ?
 C27 C28 H28A 110.1 . . ?
 C27 C28 H28B 110.1 . . ?
 C26 C27 H27A 110.3 . . ?
 C26 C27 H27B 110.3 . . ?
 C28 C27 C26 107.2(9) . . ?
 C28 C27 H27A 110.3 . . ?
 C28 C27 H27B 110.3 . . ?
 H27A C27 H27B 108.5 . . ?

loop_
  _geom_torsion_atom_site_label_1
  _geom_torsion_atom_site_label_2
  _geom_torsion_atom_site_label_3
  _geom_torsion_atom_site_label_4
  _geom_torsion
  _geom_torsion_site_symmetry_1
  _geom_torsion_site_symmetry_2
  _geom_torsion_site_symmetry_3
  _geom_torsion_site_symmetry_4
  _geom_torsion_publ_flag
 Yb1 O2 C24 C23 -144.4(4) . . . . ?
 Yb1 O2 C21 C22 156.7(5) . . . . ?
 Yb1 N3 C11 C12 177.4(5) . . . . ?
 Yb1 N3 C15 C14 -177.9(6) . . . . ?
 Yb1 N1 C10 C9 -171.6(5) . . . . ?
 Yb1 N1 C1 C2 171.1(5) . . . . ?
 Yb1 N2 C6 C5 -157.2(5) 1_545 . . . ?
 Yb1 N2 C7 C8 158.1(6) 1_545 . . . ?
 Yb1 N4 C20 C19 161.6(6) . . . . ?
 Yb1 N4 C16 C17 -160.8(6) . . . . ?
 N3 C11 C12 C13 -0.3(12) . . . . ?
 N3 C15 C14 C13 1.1(12) . . . . ?
 N1 C10 C9 C3 0.6(11) . . . . ?
 N1 C1 C2 C3 0.0(11) . . . . ?
 N2 C6 C5 C4 1.9(11) . . . . ?
 N2 C7 C8 C4 0.4(12) . . . . ?
 N4 C20 C19 C18 -0.5(12) . . . . ?
 C10 N1 C1 C2 -0.2(10) . . . . ?
 C10 C9 C3 C2 -0.8(10) . . . . ?
 C10 C9 C3 C4 178.3(6) . . . . ?
 C11 N3 C15 C14 -0.6(11) . . . . ?
 C9 C3 C2 C1 0.5(10) . . . . ?
 C9 C3 C4 C8 38.1(10) . . . . ?
 C9 C3 C4 C5 -138.5(8) . . . . ?
 C20 N4 C16 C17 2.1(12) . . . . ?
 C22 C23 C24 O2 -33.0(7) . . . . ?
 C23 C22 C21 O2 0.9(10) . . . . ?
 C24 O2 C21 C22 -22.2(9) . . . . ?
 C15 N3 C11 C12 0.2(11) . . . . ?
 O1 C25 C26 C27 -22.9(9) . . . . ?
 O1 C28 C27 C26 12.5(11) . . . . ?
 C1 N1 C10 C9 -0.1(10) . . . . ?
 C3 C4 C8 C7 -174.5(6) . . . . ?
 C3 C4 C5 C6 173.4(6) . . . . ?
 C18 C18 C17 C16 179.0(9) 2_776 . . . ?
 C18 C18 C19 C20 -177.8(8) 2_776 . . . ?
 C18 C17 C16 N4 -2.4(13) . . . . ?
 C6 N2 C7 C8 -1.8(11) . . . . ?
 C13 C13 C12 C11 -179.4(7) 2_766 . . . ?
 C13 C13 C14 C15 179.1(7) 2_766 . . . ?
 C7 N2 C6 C5 0.6(11) . . . . ?
 C17 C18 C19 C20 0.3(11) . . . . ?
 C16 N4 C20 C19 -0.6(12) . . . . ?
 C2 C3 C4 C8 -142.9(8) . . . . ?
 C2 C3 C4 C5 40.5(10) . . . . ?
 C4 C3 C2 C1 -178.5(6) . . . . ?
 C12 C13 C14 C15 -1.2(11) . . . . ?
 C21 O2 C24 C23 34.5(7) . . . . ?
 C21 C22 C23 C24 19.5(8) . . . . ?
 C14 C13 C12 C11 0.8(11) . . . . ?
 C8 C4 C5 C6 -3.3(11) . . . . ?
 C19 C18 C17 C16 1.0(11) . . . . ?
 C5 C4 C8 C7 2.2(11) . . . . ?
 C25 O1 C28 C27 -27.9(10) . . . . ?
 C25 C26 C27 C28 6.0(11) . . . . ?
 C28 O1 C25 C26 31.9(8) . . . . ?

_smtbx_masks_special_details       ?
loop_
  _smtbx_masks_void_nr
  _smtbx_masks_void_average_x
  _smtbx_masks_void_average_y
  _smtbx_masks_void_average_z
  _smtbx_masks_void_volume
  _smtbx_masks_void_count_electrons
  _smtbx_masks_void_content
 1 0.000 0.000 0.000 172.9 39.3 '1 C4H8O'

_smtbx_masks_void_probe_radius     1.2
_smtbx_masks_void_truncation_radius  1.2
_shelx_res_file
;
TITL lv_ybi_57_57_repeat_a.res in P-1
    lv_ybi_57_57_repeat.res
    created by SHELXL-2018/3 at 12:19:20 on 23-Jun-2020
REM Old TITL LV_YbI_57_57_repeat in P-1
REM SHELXT solution in P-1: R1 0.114, Rweak 0.006, Alpha 0.065
REM <I/s> 0.000 for 0 systematic absences, Orientation as input
REM Formula found by SHELXT: C25 N8 O3 I2 Yb
CELL 0.71073 9.153969 12.146892 14.485136 94.4192 91.5101 93.1648
ZERR 2 0.000567 0.000569 0.000844 0.0043 0.0049 0.0044
LATT 1
SFAC C H I N O Yb
UNIT 56 64 4 8 4 2

L.S. 14
PLAN  12
SIZE 0.1 0.02 0.02
CONF
list 4
MORE -1
BOND $H
fmap 2 53
acta
ABIN
REM <olex2.extras>
REM <HklSrc "%.\\LV_YbI_57_57_repeat.hkl">
REM </olex2.extras>

WGHT    0.011100
FVAR       0.20000
YB1   6    0.534576    0.707105    0.263289    11.00000    0.01463    0.01008 =
         0.01503    0.00040   -0.00248    0.00187
I2    3    0.336493    0.719134    0.436321    11.00000    0.02174    0.02040 =
         0.01908    0.00270    0.00236    0.00552
I1    3    0.730614    0.685106    0.091991    11.00000    0.02386    0.02334 =
         0.01721    0.00118    0.00166    0.00531
O2    5    0.310863    0.675139    0.165556    11.00000    0.01946    0.02860 =
         0.02453    0.00854   -0.00746   -0.00555
N3    4    0.727211    0.614751    0.360543    11.00000    0.02165    0.01666 =
         0.02115   -0.00376   -0.01037    0.00634
N1    4    0.479477    0.491254    0.243938    11.00000    0.02273    0.01712 =
         0.01042   -0.00013   -0.00307    0.00117
N2    4    0.465673   -0.095214    0.214860    11.00000    0.01968    0.01620 =
         0.02728   -0.00196   -0.00395   -0.00114
N4    4    0.727318    0.857893    0.346302    11.00000    0.02926    0.01313 =
         0.02000   -0.00464   -0.00887    0.00621
C10   1    0.475892    0.433319    0.317895    11.00000    0.02416    0.02187 =
         0.02452   -0.00449   -0.00121    0.00281
AFIX  43
H10   2    0.480241    0.471532    0.376149    11.00000   -1.20000
AFIX   0
C11   1    0.831269    0.552463    0.324139    11.00000    0.04250    0.02409 =
         0.00755    0.00141   -0.00205    0.01186
AFIX  43
H11   2    0.831695    0.539368    0.260040    11.00000   -1.20000
AFIX   0
C9    1    0.465878    0.317362    0.312706    11.00000    0.03387    0.01427 =
         0.01715    0.00817    0.00442    0.00243
AFIX  43
H9    2    0.462721    0.279675    0.366187    11.00000   -1.20000
AFIX   0
C20   1    0.692344    0.927764    0.416312    11.00000    0.01586    0.02945 =
         0.03703    0.00113   -0.00039    0.00276
AFIX  43
H20   2    0.593766    0.938661    0.425160    11.00000   -1.20000
AFIX   0
C22   1    0.168637    0.637639    0.026064    11.00000    0.03147    0.03104 =
         0.02487    0.00160   -0.00525    0.00205
AFIX  23
H22A  2    0.204869    0.598634   -0.028874    11.00000   -1.20000
H22B  2    0.088269    0.681045    0.008090    11.00000   -1.20000
AFIX   0
C23   1    0.120290    0.556686    0.096835    11.00000    0.01663    0.02134 =
         0.02501    0.00337   -0.00095    0.00239
AFIX  23
H23A  2    0.014598    0.544641    0.095714    11.00000   -1.20000
H23B  2    0.163882    0.486148    0.085171    11.00000   -1.20000
AFIX   0
C24   1    0.176352    0.614765    0.188203    11.00000    0.02112    0.02365 =
         0.02580   -0.00682   -0.00825    0.00141
AFIX  23
H24A  2    0.105938    0.664999    0.213234    11.00000   -1.20000
H24B  2    0.195792    0.561669    0.233057    11.00000   -1.20000
AFIX   0
C15   1    0.733123    0.630653    0.453245    11.00000    0.03051    0.02613 =
         0.03275    0.00101   -0.00409    0.01471
AFIX  43
H15   2    0.663782    0.673879    0.481627    11.00000   -1.20000
AFIX   0

O1    5    1.096649    0.268531    0.291780    11.00000    0.03849    0.03126 =
         0.03995    0.00479    0.00075   -0.00073
C1    1    0.473331    0.434360    0.160784    11.00000    0.01903    0.01782 =
         0.02382    0.00811   -0.00823   -0.00442
AFIX  43
H1    2    0.475446    0.473925    0.108320    11.00000   -1.20000
AFIX   0
C3    1    0.460798    0.260298    0.225963    11.00000    0.01617    0.01874 =
         0.02228    0.00213    0.00507    0.00228
C18   1    0.944840    0.971434    0.467276    11.00000    0.01603    0.01379 =
         0.01971    0.00466   -0.00224    0.00209
C6    1    0.540268   -0.035995    0.155930    11.00000    0.02463    0.02009 =
         0.02859   -0.00333    0.00340    0.00461
AFIX  43
H6    2    0.598235   -0.072975    0.113333    11.00000   -1.20000
AFIX   0
C13   1    0.942964    0.523484    0.470129    11.00000    0.01218    0.01913 =
         0.02003    0.00610   -0.00371   -0.00442
C7    1    0.382863   -0.038337    0.274090    11.00000    0.02327    0.02398 =
         0.04805    0.00221    0.00700    0.00709
AFIX  43
H7    2    0.327600   -0.077917    0.314668    11.00000   -1.20000
AFIX   0
C17   1    0.979143    0.896881    0.392912    11.00000    0.01298    0.02057 =
         0.03322   -0.01000    0.00445    0.00187
AFIX  43
H17   2    1.076228    0.882212    0.382462    11.00000   -1.20000
AFIX   0
C16   1    0.869877    0.845774    0.335788    11.00000    0.01995    0.02408 =
         0.03053   -0.01523    0.00645    0.00485
AFIX  43
H16   2    0.897255    0.799203    0.286017    11.00000   -1.20000
AFIX   0
C2    1    0.464024    0.320178    0.148590    11.00000    0.02760    0.01406 =
         0.01490    0.00140   -0.00781   -0.00195
AFIX  43
H2    2    0.460005    0.284296    0.089421    11.00000   -1.20000
AFIX   0
C4    1    0.454326    0.134915    0.219080    11.00000    0.01888    0.02104 =
         0.02030   -0.00008   -0.00143    0.00502
C12   1    0.937381    0.506756    0.375719    11.00000    0.03598    0.02573 =
         0.01996    0.00670   -0.00537    0.01266
AFIX  43
H12   2    1.005985    0.464042    0.345983    11.00000   -1.20000
AFIX   0
C21   1    0.287888    0.709448    0.076066    11.00000    0.04743    0.08340 =
         0.04358    0.03314   -0.03119   -0.03157
AFIX  23
H21A  2    0.377481    0.704865    0.042031    11.00000   -1.20000
H21B  2    0.261156    0.785800    0.080201    11.00000   -1.20000
AFIX   0
C14   1    0.834974    0.587145    0.508599    11.00000    0.01541    0.04054 =
         0.01003   -0.00014   -0.00685    0.00712
AFIX  43
H14   2    0.831937    0.600288    0.572606    11.00000   -1.20000
AFIX   0
C8    1    0.373655    0.075420    0.279220    11.00000    0.03489    0.02394 =
         0.02726    0.00667    0.00090    0.00638
AFIX  43
H8    2    0.314569    0.110703    0.322134    11.00000   -1.20000
AFIX   0
C19   1    0.795111    0.985791    0.477384    11.00000    0.02184    0.01297 =
         0.03339   -0.00733   -0.00419    0.00379
AFIX  43
H19   2    0.764069    1.034089    0.524887    11.00000   -1.20000
AFIX   0
C5    1    0.535718    0.076894    0.155035    11.00000    0.04950    0.01174 =
         0.01929    0.00038    0.00874   -0.00167
AFIX  43
H5    2    0.587402    0.114104    0.111344    11.00000   -1.20000
AFIX   0

C25   1    1.041852    0.273954    0.201065    11.00000    0.07216    0.04757 =
         0.03112    0.00264    0.00948   -0.02635
AFIX  23
H25A  2    1.081784    0.217088    0.159980    11.00000   -1.20000
H25B  2    1.068701    0.345500    0.179024    11.00000   -1.20000
AFIX   0
C26   1    0.874291    0.256292    0.203051    11.00000    0.06598    0.06272 =
         0.02765    0.01404   -0.02028   -0.00314
AFIX  23
H26A  2    0.827423    0.326108    0.208153    11.00000   -1.20000
H26B  2    0.835251    0.211921    0.148496    11.00000   -1.20000
AFIX   0
C28   1    1.000505    0.192554    0.334956    11.00000    0.05375    0.04106 =
         0.05183    0.03067   -0.00635   -0.00665
AFIX  23
H28A  2    0.996221    0.214072    0.400678    11.00000   -1.20000
H28B  2    1.035750    0.118635    0.327449    11.00000   -1.20000
AFIX   0
C27   1    0.856286    0.194346    0.291111    11.00000    0.04775    0.10554 =
         0.05011    0.02840   -0.01164   -0.00400
AFIX  23
H27A  2    0.790527    0.231903    0.332726    11.00000   -1.20000
H27B  2    0.816024    0.119513    0.275326    11.00000   -1.20000
AFIX   0
HKLF 4


REM  lv_ybi_57_57_repeat_a.res in P-1
REM wR2 = 0.0740, GooF = S = 0.946, Restrained GooF = 0.946 for all data
REM R1 = 0.0490 for 4630 Fo > 4sig(Fo) and 0.0952 for all 7608 data
REM 334 parameters refined using 0 restraints

END

WGHT      0.0112      0.0000

REM Highest difference peak  1.319,  deepest hole -1.219,  1-sigma level  0.210
Q1    1   0.6034  0.7010  0.3214  11.00000  0.05    1.32
Q2    1   0.8007  0.6647  0.1498  11.00000  0.05    1.17
Q3    1   0.4776  0.7789  0.2846  11.00000  0.05    1.10
Q4    1   0.4708  0.7258  0.2064  11.00000  0.05    1.03
Q5    1   0.3097  0.7555  0.5203  11.00000  0.05    1.01
Q6    1   0.2583  0.7270  0.3793  11.00000  0.05    1.00
Q7    1   0.7901  0.6163  0.0838  11.00000  0.05    0.98
Q8    1   1.0000  0.5000  0.5000  10.50000  0.05    0.90
Q9    1   0.6803  0.4395  0.1972  11.00000  0.05    0.90
Q10   1   0.5959  0.6314  0.2419  11.00000  0.05    0.89
Q11   1   0.3565 -0.2185  0.3168  11.00000  0.05    0.88
Q12   1   0.5093  0.7318  0.3434  11.00000  0.05    0.87
;
_shelx_res_checksum                22075
_shelx_hkl_file
;
   0   0   2 369.177 14.8151   5
   0   0   3 17.5681 8.18174   5
   0   0   4 135.734 14.1091   5
   0   0   5 459.727 26.5727   5
   0   0   6 1360.23 49.1182   5
   0   0   7 137.821 18.4629   5
   0   0   8 19.5027 11.2300   5
   0   0  -9 12.2365 11.1260   5
   0   0   9 28.5271 13.9145   5
   0   0  10 79.6987 17.8026   5
   0   0 -10 67.9211 16.1393   5
   0   0 -11 668.376 47.1140   5
   0   0  11 706.808 49.1255   5
   0   0 -12 264.850 26.7345   6
   0   0 -12 336.032 35.5154   5
   0   0 -13 91.3936 22.8495   5
   0   0 -14 16.1517 14.6593   5
   0   0 -15 9.85944 16.6114   5
   0   0 -16-22.0840 17.0838   5
   0   0 -17 475.844 51.3384   5
   0   0 -18 9.83699 19.5002   5
   0   1 -18 273.780 43.5451   5
   0   1 -17 43.7670 22.4515   5
   0   1 -16 158.787 31.9426   5
   0   1 -15 24.4009 18.1188   5
   0   1 -14 21.3536 15.1828   5
   0   1 -13 50.2332 18.8886   5
   0   1 -12 1287.23 67.5533   5
   0   1 -11 157.117 24.8384   5
   0  -1  10 127.884 21.1499   5
   0   1 -10 133.257 21.7990   5
   0  -1   9 22.3520 13.9508   5
   0  -1   8 1.33769 10.8103   5
   0  -1   7 610.841 36.6638   5
   0  -1   6 1005.22 43.4112   5
   0  -1   5 982.049 39.0106   5
   0  -1   4 9.99288 9.33696   5
   0  -1   3 580.889 24.4118   5
   0  -1   2 34.7492 6.82374   5
   0   1   2-1.32687 4.75057   5
   0   1   3 792.276 25.6051   5
   0   1   4-2.61536 8.59364   5
   0   1   5 2259.30 55.1590   5
   0  -1  -5 2269.32 54.4052   5
   0   1   6 136.086 16.8544   5
   0  -1  -6 106.189 14.6794   5
   0  -1  -7 469.751 30.2041   5
   0   1   7 448.923 30.3149   5
   0   1   8 11.0770 9.92717   5
   0  -1  -9-0.93864 7.57968   5
   0   1   9-17.5649 11.3067   5
   0  -1 -10 122.949 21.5754   5
   0   1  10 135.608 21.5970   5
   0   1  11 834.225 52.8993   5
   0  -1 -11 834.531 51.1502   5
   0  -1 -12 516.202 43.1528   5
   0  -1 -12 518.536 36.3038   6
   0  -1 -13 99.8376 22.3271   5
   0  -1 -14 6.81103 13.9519   5
   0  -1 -15 0.95068 14.2489   5
   0  -1 -16 62.2648 22.7605   5
   0  -1 -17 124.265 29.5224   5
   0  -1 -18 208.398 39.2549   5
   0   2 -18 105.225 28.7818   5
   0   2 -17 354.487 46.8769   5
   0   2 -16 21.4165 20.5533   5
   0   2 -15 8.67278 13.1088   5
   0   2 -14 33.8781 19.1941   5
   0   2 -13 338.858 38.3569   5
   0   2 -12 21.6551 14.9994   5
   0   2 -11 694.630 48.4397   5
   0   2 -10 20.3341 10.3395   5
   0  -2  10-7.23903 12.9389   5
   0  -2   9 40.7893 15.5917   5
   0  -2   8 17.3907 10.6382   5
   0  -2   7 886.879 44.3939   5
   0  -2   6 500.916 31.5086   5
   0  -2   5 962.651 39.3364   5
   0  -2   4 15.7539 10.2699   5
   0  -2   3 41.9489 10.2048   5
   0  -2   2 841.387 24.4572   5
   0   2  -2 823.463 24.7104   5
   0   2  -1 669.261 17.3573   6
   0  -2   1 704.626 16.6673   5
   0   2  -1 683.531 17.0521   5
   0   2  -1 683.209 15.0396   2
   0   2   0 1781.09 19.4911   6
   0  -2   0 1750.66 27.0650   1
   0  -2   0 1777.66 27.4847   3
   0  -2  -1 437.252 14.2585   3
   0  -2  -1 390.651 14.1807   1
   0  -2  -2 39.1481 7.59662   1
   0   2   2 24.7103 4.90327   5
   0  -2  -2 28.3592 5.31093   5
   0  -2  -3 47.9608 7.84445   5
   0   2   3 46.9274 7.91884   5
   0  -2  -4 280.790 18.1229   5
   0   2   4 291.277 17.9513   5
   0  -2  -5 159.200 16.1575   5
   0   2   5 168.296 15.9236   5
   0  -2  -6 2071.42 56.2796   5
   0   2   6 2073.62 57.0081   5
   0   2   7 15.1170 8.93284   5
   0  -2  -7 4.04756 8.63092   5
   0   2   8 50.0711 13.8192   5
   0   2   9 14.2174 9.51542   5
   0  -2  -9-2.38037 7.79538   5
   0   2  10 310.401 30.5135   5
   0  -2 -10 253.084 27.8741   5
   0  -2 -11 168.665 24.3461   5
   0   2  11 149.728 23.0779   5
   0  -2 -12 781.142 52.4032   5
   0  -2 -12 771.782 43.7638   6
   0  -2 -13 47.9406 18.4016   5
   0  -2 -13 66.6059 15.4052   6
   0  -2 -14 23.8919 14.8417   5
   0  -2 -15-4.31030 14.7406   5
   0  -2 -16 72.7741 21.8620   5
   0  -2 -17 253.549 39.5048   5
   0  -2 -18 78.9760 25.3939   5
   0   3 -18 256.054 42.5374   5
   0   3 -17 187.617 35.3042   5
   0   3 -16 35.6899 21.7718   5
   0   3 -15 16.2039 18.4410   5
   0   3 -14 3.01150 13.0093   5
   0   3 -13 27.1815 16.9820   5
   0   3 -12 858.449 56.9939   5
   0   3 -11 38.8497 16.3843   5
   0   3 -10 71.5558 16.9108   5
   0  -3  10 66.3109 19.4181   5
   0  -3   9 11.5896 12.6820   5
   0   3  -9 7.83426 12.4891   5
   0   3  -8 58.2876 14.3787   5
   0  -3   8 66.0460 16.5480   5
   0   3  -7-15.4299 12.1141   5
   0  -3   7 17.4597 12.3570   5
   0  -3   6 2410.48 68.5263   5
   0   3  -6 2453.89 67.7199   5
   0   3  -5 78.3483 14.7818   5
   0  -3   5 107.274 16.4344   5
   0  -3   4 67.5202 12.4197   5
   0   3  -4 60.2995 11.4528   5
   0   3  -3 120.130 13.8297   5
   0  -3   3 111.067 13.0141   5
   0  -3   2 26.5690 7.07636   5
   0   3  -2 18.3552 6.56856   5
   0   3  -2 17.1736 4.31100   2
   0   3  -2 26.8186 6.41339   6
   0  -3   1 581.870 17.7158   2
   0   3  -1 594.594 17.9542   2
   0   3  -1 584.765 16.8826   5
   0   3  -1 567.050 17.8580   6
   0   3   0 2849.06 30.1011   6
   0  -3   0 2791.78 42.8219   3
   0  -3   0 2914.09 41.4963   2
   0  -3   0 2901.77 43.0672   1
   0  -3  -1-0.12506 4.28560   3
   0  -3  -1 6.89395 5.53598   1
   0   3   1 3.44390 2.95241   4
   0  -3  -2 34.9428 4.34391   5
   0   3   2 36.1480 4.61720   5
   0  -3  -2 44.9988 7.24286   3
   0  -3  -2 43.5268 4.33485   4
   0  -3  -2 36.8978 8.04811   1
   0  -3  -3 187.560 8.56841   4
   0  -3  -3 193.709 14.4221   1
   0  -3  -3 194.836 11.8071   5
   0   3   3 158.703 11.0956   5
   0   3   4 109.275 11.5700   5
   0  -3  -4 103.836 10.8360   5
   0  -3  -4 107.853 12.2134   1
   0  -3  -5 1628.60 44.0458   5
   0  -3  -5 1656.81 45.3901   1
   0   3   5 1537.06 42.7959   5
   0  -3  -6 81.9062 13.0128   5
   0   3   6 72.1840 12.2458   5
   0  -3  -7 538.891 31.9237   5
   0   3   7 583.319 32.6096   5
   0   3   8 76.5470 14.3161   5
   0   3   9 42.4893 13.2827   5
   0   3  10 11.1187 11.9476   5
   0  -3 -10 13.1145 10.4121   5
   0  -3 -11 1353.54 64.1009   5
   0   3  11 1451.72 66.9636   5
   0  -3 -12 0.03929 12.6613   5
   0  -3 -12 27.3414 10.4093   6
   0  -3 -13 70.5476 15.4300   6
   0  -3 -13 61.7617 18.7135   5
   0  -3 -14-17.8511 15.4609   5
   0  -3 -15 27.6081 18.9432   5
   0  -3 -16 77.5440 23.7158   5
   0  -3 -17 302.815 42.2700   5
   0  -3 -18 90.3602 26.0232   5
   0   4 -17 87.3213 29.2816   5
   0   4 -16 3.86153 15.7811   5
   0   4 -15 15.1137 15.8693   5
   0   4 -14 1.55257 12.2712   5
   0   4 -13 239.909 34.8208   5
   0   4 -12 310.415 36.5375   5
   0   4 -11 519.299 44.0378   5
   0   4 -10 13.8032 14.2627   5
   0   4 -10 6.96279 8.01212   6
   0  -4  10-3.52014 9.39862   5
   0  -4   9-1.80585 8.68119   5
   0   4  -9 22.3453 13.1662   5
   0   4  -9 16.0550 8.72273   6
   0  -4   8 15.4561 10.6792   5
   0   4  -8-11.0104 13.6369   5
   0  -4   7 1216.21 54.0038   5
   0   4  -7 1251.42 53.0831   5
   0  -4   6 25.8270 11.1022   5
   0   4  -6 7.58368 10.2917   5
   0  -4   5 1423.31 49.5177   5
   0   4  -5 1377.79 48.0155   5
   0   4  -4 219.574 18.7105   5
   0  -4   4 211.576 18.5811   5
   0   4  -4 231.682 17.4281   6
   0   4  -3 200.273 14.8313   6
   0   4  -3 185.768 15.2064   5
   0  -4   3 200.816 16.0480   5
   0   4  -3 185.231 11.9024   2
   0   4  -2 50.3594 7.54410   6
   0   4  -2 39.7478 6.34915   2
   0   4  -2 33.3163 6.79409   5
   0  -4   1 2222.25 39.1197   2
   0   4  -1 2216.67 34.2286   5
   0   4  -1 2120.47 37.0375   6
   0  -4   0 712.582 24.7457   1
   0   4   0 656.027 16.9370   6
   0  -4   0 677.531 23.7687   2
   0   4   0 655.806 23.5802   3
   0  -4  -1 681.060 24.1114   3
   0   4   1 660.530 13.7375   6
   0   4   1 705.232 24.4434   3
   0  -4  -1 689.953 25.3502   1
   0   4   2 7.57025 2.86663   4
   0  -4  -2-0.21623 5.34628   1
   0  -4  -2 0.23887 4.90407   3
   0   4   2 13.3958 6.32222   3
   0  -4  -3 33.3683 7.95417   3
   0   4   3 25.3494 4.92427   5
   0  -4  -3 21.3816 3.57883   4
   0  -4  -3 27.9252 8.32389   1
   0  -4  -3 23.3042 4.75576   5
   0  -4  -4 298.219 12.2574   4
   0  -4  -4 318.217 18.7409   3
   0   4   4 281.716 15.6185   5
   0  -4  -4 326.928 16.4417   5
   0  -4  -4 300.570 19.5947   1
   0  -4  -5 803.458 33.4195   1
   0   4   5 792.813 29.7735   5
   0  -4  -5 770.993 29.1780   5
   0   4   6 1334.64 43.0956   5
   0  -4  -6 1404.52 44.2636   5
   0  -4  -6 1345.24 45.5043   1
   0  -4  -7 38.2948 10.5528   5
   0  -4  -7 41.7931 11.9017   1
   0   4   7 43.3795 10.6606   5
   0  -4  -8 2.01153 7.35765   1
   0   4   8-0.69268 7.29316   5
   0   4   9 6.77276 9.05329   5
   0  -4 -10 393.067 34.0679   5
   0   4  10 431.858 34.4146   5
   0  -4 -11 33.4760 10.4450   6
   0   4  11 26.2878 11.0411   5
   0  -4 -11 9.81299 11.6519   5
   0  -4 -12 510.081 42.5094   5
   0  -4 -12 496.739 33.4458   6
   0  -4 -13 8.06995 7.43043   6
   0  -4 -13 10.6266 13.2192   5
   0  -4 -14 14.6650 14.6273   5
   0  -4 -15 4.75128 14.1693   5
   0  -4 -16 177.612 26.6049   1
   0  -4 -16 247.142 37.1892   5
   0  -4 -17 13.1348 14.5487   5
   0  -4 -17 40.7398 15.3314   1
   0  -4 -18 175.371 33.9172   5
   0  -4 -18 118.605 23.1880   1
   0   5 -17 291.529 44.5262   5
   0   5 -16 49.2948 23.1256   5
   0   5 -15 39.4996 21.2446   5
   0   5 -14 47.4162 21.6961   5
   0   5 -13 235.903 33.5634   5
   0   5 -12 271.090 35.8948   5
   0   5 -11 190.752 28.7042   5
   0   5 -10 9.51828 13.3129   5
   0   5  -9 19.2085 9.74093   6
   0  -5   9 31.5759 12.1611   5
   0   5  -9 3.54744 12.2273   5
   0  -5   8 109.034 19.5660   5
   0   5  -8 112.870 19.5521   5
   0   5  -8 93.1762 15.0545   6
   0   5  -7 179.401 20.1833   6
   0  -5   7 161.722 21.3167   5
   0   5  -7 180.352 22.0246   5
   0   5  -6 2527.20 65.8642   6
   0  -5   6 2537.66 72.8984   5
   0   5  -6 2547.64 71.3972   5
   0   5  -5 4.79271 7.44212   6
   0  -5   5 13.9258 10.3987   5
   0   5  -5 5.89135 8.58813   5
   0  -5   4 12.3305 8.41167   5
   0   5  -4 7.85690 5.04124   2
   0   5  -4 4.74908 6.12196   6
   0   5  -4 5.83820 8.55068   5
   0   5  -3 5.53547 5.02135   2
   0   5  -3 3.41038 4.81740   6
   0   5  -3 7.30735 6.31577   5
   0   5  -2 817.357 26.5560   5
   0  -5   2 782.580 25.4921   2
   0   5  -2 750.149 26.0902   2
   0   5  -2 797.704 27.4914   6
   0   5  -1 2.47087 3.79599   6
   0  -5   1 3.87257 5.92451   2
   0   5  -1-3.02802 6.33334   3
   0   5  -1-5.10405 4.54802   5
   0   5   0 2908.60 39.5615   6
   0   5   0 2990.85 56.1641   3
   0  -5   0 2756.68 53.4119   2
   0  -5   0 3011.18 57.1058   1
   0  -5  -1 3.66730 6.38052   1
   0   5   1-3.95261 5.42956   3
   0   5   1 2.97279 2.78339   6
   0  -5  -1-7.41684 6.36522   3
   0   5   2 21.6612 6.39667   3
   0   5   2 12.3303 3.23632   4
   0  -5  -2 18.0061 6.97800   1
   0  -5  -2 20.5818 7.08416   3
   0  -5  -3-0.16528 6.69885   1
   0  -5  -3 8.39481 6.07464   3
   0  -5  -3 5.47996 2.66891   5
   0   5   4 391.892 16.6857   5
   0  -5  -4 400.278 24.4902   1
   0  -5  -4 398.556 16.3072   5
   0  -5  -4 371.312 13.2990   4
   0  -5  -4 396.130 22.5476   3
   0  -5  -5 549.754 23.2642   5
   0  -5  -5 529.142 17.6362   4
   0   5   5 545.943 23.4265   5
   0  -5  -5 574.639 30.5674   1
   0  -5  -5 566.365 28.0969   3
   0  -5  -6 912.293 39.6377   1
   0  -5  -6 893.721 33.6276   5
   0   5   6 843.087 32.9826   5
   0  -5  -6 915.647 37.1721   3
   0  -5  -6 886.817 25.6338   4
   0   5   7 202.048 18.6096   5
   0  -5  -7 171.001 18.8992   1
   0  -5  -7 178.953 17.8192   5
   0  -5  -8 7.06860 7.74743   5
   0   5   8 8.97897 8.40971   5
   0  -5  -8 9.64637 8.21290   1
   0   5   9 11.3014 8.69962   5
   0  -5  -9 4.64740 8.03487   1
   0  -5 -10 82.7232 17.4373   5
   0  -5 -10 104.343 13.6346   6
   0  -5 -10 108.054 18.6737   1
   0  -5 -11 591.798 39.3615   1
   0  -5 -11 641.319 33.7570   6
   0  -5 -11 685.067 45.5677   5
   0  -5 -12 77.0571 13.7675   6
   0  -5 -12 81.3852 17.0911   1
   0  -5 -12 108.713 21.9260   5
   0  -5 -13 17.0500 8.41760   6
   0  -5 -13 18.9539 13.6534   5
   0  -5 -13 10.0645 9.25250   1
   0  -5 -14-6.93177 14.2993   5
   0  -5 -14 17.7298 11.0838   1
   0  -5 -15 20.0831 13.1151   1
   0  -5 -15 38.9966 19.4321   5
   0  -5 -16-14.9619 17.0501   5
   0  -5 -16 18.0843 11.0083   1
   0  -5 -17 315.442 34.6743   1
   0  -5 -17 321.156 42.5746   5
   0  -5 -18 13.4198 14.1594   1
   0  -5 -18 10.5029 14.4936   5
   0   6 -17 26.2105 21.7406   5
   0   6 -16 20.0192 18.1670   5
   0   6 -15-6.39111 16.9268   5
   0   6 -14 72.6941 22.1018   5
   0   6 -13 108.110 26.2090   5
   0   6 -12 820.432 58.9249   5
   0   6 -11 106.895 23.4295   5
   0   6 -10 17.1613 12.9019   5
   0   6  -9-2.03891 11.7788   5
   0   6  -8 49.8200 15.5217   5
   0  -6   8 80.3759 17.4876   5
   0   6  -8 92.6387 16.2004   6
   0   6  -7 796.527 40.6801   6
   0   6  -7 773.020 44.0684   5
   0  -6   7 798.753 44.9268   5
   0   6  -6 474.836 30.1286   6
   0   6  -6 418.994 29.7078   5
   0   6  -6 467.880 23.5080   2
   0   6  -5 216.565 15.9902   2
   0   6  -5 244.535 20.8995   6
   0   6  -5 216.956 20.6096   5
   0   6  -4 4.48730 4.80483   2
   0   6  -4-8.32405 6.52716   6
   0   6  -4 3.70426 7.48800   5
   0   6  -3 25.5581 7.26066   2
   0   6  -3 32.1816 7.68335   6
   0   6  -3 36.1603 8.78843   5
   0   6  -2 4.06217 4.52036   5
   0  -6   2 12.7738 6.51016   2
   0   6  -2 11.5159 5.61087   6
   0   6  -2-1.16213 6.48918   3
   0  -6   1 1610.19 42.2541   2
   0   6  -1 1639.15 36.8999   6
   0   6  -1 1711.21 47.2164   3
   0   6  -1 1675.10 31.6934   5
   0  -6   0 76.6114 11.3212   2
   0  -6   0 46.7866 9.65954   1
   0   6   0 43.8236 8.89932   3
   0   6   0 46.0632 6.39373   6
   0  -6  -1 152.330 15.4311   1
   0   6   1 161.410 15.3122   3
   0  -6  -1 146.512 14.9829   2
   0  -6  -1 151.427 15.1821   3
   0   6   1 141.158 8.43035   6
   0   6   2 101.670 12.7043   3
   0  -6  -2 89.1715 12.5549   1
   0  -6  -2 89.0552 12.2130   3
   0   6   2 80.7604 6.88861   4
   0  -6  -3 7.47369 7.02396   1
   0  -6  -3 7.83262 6.80723   3
   0  -6  -4 120.612 14.8003   1
   0  -6  -4 105.978 7.94198   5
   0  -6  -4 126.078 14.5880   3
   0  -6  -5 1654.76 53.5430   1
   0  -6  -5 1670.91 51.4075   3
   0  -6  -5 1607.60 35.7620   5
   0  -6  -6 195.471 19.7064   1
   0  -6  -6 183.158 10.9269   4
   0  -6  -6 183.344 9.13025   6
   0  -6  -6 207.960 15.7674   5
   0  -6  -6 176.296 18.3137   3
   0  -6  -7 100.254 16.1346   1
   0  -6  -7 82.2366 7.63864   6
   0  -6  -7 79.5015 12.4848   5
   0  -6  -7 87.5184 14.0995   3
   0  -6  -7 94.3639 9.61813   4
   0  -6  -8 11.4004 8.31520   5
   0  -6  -8 8.91948 8.31088   3
   0  -6  -8 2.05963 3.47067   6
   0  -6  -8 9.59135 5.66665   4
   0  -6  -8 0.13021 8.69752   1
   0  -6  -9 12.1679 6.35838   4
   0  -6  -9-5.50698 8.73807   1
   0  -6  -9 1.33314 4.18427   6
   0  -6 -10 106.490 17.9195   1
   0  -6 -10 106.459 12.1690   6
   0  -6 -10 94.1751 12.4171   4
   0  -6 -10 114.019 18.2484   5
   0  -6 -11 491.761 37.8590   5
   0  -6 -11 495.539 28.0810   6
   0  -6 -11 542.083 39.4096   1
   0  -6 -12 193.100 26.3048   1
   0  -6 -12 237.649 28.5905   5
   0  -6 -13 3.44936 10.3036   1
   0  -6 -13 14.0634 13.5094   5
   0  -6 -14 17.2688 11.7733   1
   0  -6 -14 44.2717 17.9770   5
   0  -6 -15 8.17570 11.7055   1
   0  -6 -15 8.29862 13.0946   5
   0  -6 -16 224.035 33.9338   5
   0  -6 -16 241.529 30.7024   1
   0  -6 -17 13.1757 12.5198   1
   0  -6 -17 2.02806 13.6585   5
   0   7 -17 127.665 31.7005   5
   0   7 -16 16.7628 22.0758   5
   0   7 -15 45.3396 20.5478   5
   0   7 -14-5.85818 14.2587   5
   0   7 -13 556.087 52.5112   5
   0   7 -12 38.5854 19.3294   5
   0   7 -11 194.613 30.1063   5
   0   7 -10 8.07997 10.8718   5
   0   7  -9 18.5647 12.9494   5
   0   7  -8 55.1719 14.1323   6
   0   7  -8 35.9767 13.8912   5
   0   7  -7 607.893 36.9623   6
   0   7  -7 623.953 39.9761   5
   0   7  -7 577.183 28.3250   2
   0   7  -6 223.295 23.1174   5
   0   7  -6 223.299 17.5022   2
   0   7  -6 251.118 23.1506   6
   0   7  -5 343.158 25.4579   6
   0   7  -5 332.730 24.1474   1
   0   7  -5 304.363 24.2325   5
   0   7  -5 318.158 20.3974   2
   0   7  -4 8.16266 6.45956   1
   0   7  -4-0.12500 6.28471   5
   0   7  -4 6.31987 5.52582   6
   0   7  -4 2.52314 4.45354   2
   0   7  -3 11.3332 5.57280   6
   0   7  -3 8.30172 6.51420   5
   0   7  -3 4.57256 5.18945   1
   0   7  -3-1.88701 6.05568   2
   0   7  -2 599.100 31.4822   3
   0  -7   2 573.795 26.5556   2
   0   7  -2 578.313 25.7670   6
   0   7  -2 538.354 22.7868   5
   0   7  -1 506.276 17.7725   5
   0   7  -1 507.174 22.5130   6
   0   7  -1 536.665 29.1532   3
   0  -7   1 542.969 26.9137   2
   0   7   0 1336.65 31.6414   6
   0   7   0 1371.66 45.4774   3
   0  -7   0 1331.68 43.6967   2
   0  -7   0 1384.90 45.6040   1
   0   7   1 29.1101 8.46192   3
   0   7   1 14.0243 3.94217   6
   0  -7  -1 25.4402 9.36120   2
   0  -7  -1 16.7370 8.73473   1
   0   7   2 19.4025 4.51544   4
   0   7   2 51.3209 10.8896   3
   0  -7  -2 20.5054 7.53799   3
   0  -7  -2 32.5303 10.3616   1
   0   7   3 17.4247 8.01126   1
   0  -7  -3 15.2650 8.15419   1
   0  -7  -3 8.71601 6.69725   3
   0  -7  -4 676.718 35.5520   1
   0  -7  -4 625.729 32.9134   3
   0   7   4 619.385 36.4425   1
   0  -7  -5-0.52215 6.87601   3
   0  -7  -5-2.81542 3.27480   5
   0  -7  -5 2.17317 7.89982   1
   0  -7  -6 788.155 39.0203   3
   0  -7  -6 884.396 42.9430   1
   0  -7  -6 821.967 27.7881   5
   0  -7  -7 4.64000 6.22251   5
   0  -7  -7 2.45128 6.55976   3
   0  -7  -7 4.43910 1.93643   6
   0  -7  -7 11.2791 9.97539   1
   0  -7  -7 3.60784 1.58180   6
   0  -7  -8 52.7977 14.4143   1
   0  -7  -8 58.5158 7.48429   4
   0  -7  -8 49.8565 5.79496   6
   0  -7  -8 52.5718 11.1535   5
   0  -7  -8 36.1495 12.0185   3
   0  -7  -9 6.71960 4.62164   4
   0  -7  -9 4.63100 8.56601   1
   0  -7  -9 1.53139 3.81258   6
   0  -7 -10 427.253 35.1585   1
   0  -7 -10 389.229 20.0885   6
   0  -7 -10 384.025 21.9693   4
   0  -7 -11 175.974 23.2034   5
   0  -7 -11 174.361 23.8193   1
   0  -7 -12 239.134 28.5603   5
   0  -7 -12 217.094 27.9403   1
   0  -7 -13 0.03933 9.22303   1
   0  -7 -13 8.36530 10.5842   5
   0  -7 -14-3.96986 9.69048   1
   0  -7 -14-6.92424 13.3092   5
   0  -7 -15 43.4710 15.8030   1
   0  -7 -15 75.2488 20.1759   5
   0  -7 -16 59.1151 17.3261   1
   0   8 -16-8.87191 19.4356   5
   0   8 -15 15.4774 20.3337   5
   0   8 -14 118.381 27.8443   5
   0   8 -13 9.12861 15.5193   5
   0   8 -12 867.949 61.3924   5
   0   8 -11 64.3040 21.7327   5
   0   8 -10 3.47408 12.2548   5
   0   8  -9 5.58533 12.4557   5
   0   8  -9 8.14168 6.57467   2
   0   8  -8 145.889 15.5462   2
   0   8  -8 161.399 23.3426   5
   0   8  -7 3.56084 9.36789   5
   0   8  -7 6.93088 6.89671   6
   0   8  -7 10.2373 6.96370   2
   0   8  -6 945.228 43.1818   1
   0   8  -6 892.138 44.5918   5
   0   8  -6 869.542 43.6256   6
   0   8  -6 925.334 36.6032   2
   0   8  -5 5.06555 6.24452   1
   0   8  -5-0.16881 5.18761   2
   0   8  -5 7.28838 7.33313   6
   0   8  -5 10.4308 8.70110   5
   0   8  -4 66.1340 12.0032   6
   0   8  -4 44.5158 10.1110   1
   0   8  -4 35.2296 9.26486   5
   0   8  -4 58.1627 10.1989   2
   0   8  -3 2.84773 6.84353   3
   0   8  -3 17.6839 6.73258   6
   0   8  -3 16.6487 6.55008   5
   0   8  -3 22.8297 7.80562   1
   0   8  -2 401.025 23.0360   6
   0   8  -2 412.250 27.6758   1
   0   8  -2 371.802 19.3580   5
   0  -8   2 368.802 23.0911   2
   0   8  -2 398.214 27.6716   3
   0   8  -1 998.221 42.7574   1
   0   8  -1 897.700 22.7142   5
   0   8  -1 916.036 31.4260   6
   0   8  -1 937.325 40.6091   3
   0  -8   1 895.858 36.7275   2
   0   8   0 405.877 19.4286   6
   0   8   0 417.074 27.6223   3
   0  -8   0 469.342 29.1616   1
   0   8   0 425.715 28.5948   1
   0   8   1 70.3178 12.1782   3
   0  -8  -1 76.0180 14.0526   1
   0   8   1 82.3794 13.0523   1
   0   8   1 70.1709 7.17998   6
   0   8   2 25.4879 8.49987   1
   0  -8  -2 1.45952 6.55136   2
   0  -8  -2 43.8958 12.6815   1
   0  -8  -2 33.2773 10.1537   3
   0   8   2 8.62837 3.89599   4
   0   8   2 26.9547 9.51950   3
   0  -8  -3 24.8934 10.1522   1
   0   8   3 47.6569 11.5970   1
   0  -8  -3 41.4967 11.0097   3
   0  -8  -4 23.0753 10.0357   1
   0   8   4 29.2404 11.3937   1
   0  -8  -4 15.5836 8.07420   3
   0  -8  -5 1410.97 55.8419   1
   0  -8  -5 1366.08 52.3494   3
   0  -8  -6 7.13377 7.42161   3
   0  -8  -6-1.04002 7.32480   1
   0  -8  -7 104.845 11.5005   5
   0  -8  -7 93.3283 17.7540   1
   0  -8  -8 31.1712 8.77274   5
   0  -8  -8 34.1192 11.6372   1
   0  -8  -9 141.533 16.9342   5
   0  -8  -9 110.172 19.7758   1
   0  -8 -10 33.4276 13.0391   1
   0  -8 -11 716.181 42.2531   5
   0  -8 -11 660.860 46.4946   1
   0  -8 -12 18.8216 12.9801   1
   0  -8 -12 18.2354 11.1424   5
   0  -8 -13-3.57309 9.97352   1
   0  -8 -13 3.77832 9.35373   5
   0  -8 -14 17.1182 12.6750   1
   0  -8 -15-1.75042 11.6192   1
   0   9 -16 39.6723 22.9557   5
   0   9 -15 54.3914 24.9677   5
   0   9 -14 84.4923 26.2023   5
   0   9 -13 259.191 38.4677   5
   0   9 -12 139.366 28.0668   5
   0   9 -11 139.950 17.2086   2
   0   9 -11 219.774 32.6164   5
   0   9 -10 54.1890 11.0430   2
   0   9 -10 61.9647 20.6434   5
   0   9  -9-2.68974 10.3104   5
   0   9  -9-2.70506 6.12338   2
   0   9  -8-2.11218 6.60622   2
   0   9  -8-9.97801 11.7511   5
   0   9  -7 1167.65 44.0264   2
   0   9  -7 1169.55 55.5666   5
   0   9  -6 74.6775 11.8491   2
   0   9  -6 88.8674 17.0219   5
   0   9  -6 79.8894 14.5535   6
   0   9  -5 160.055 19.4155   6
   0   9  -5 121.475 15.0558   2
   0   9  -5 121.495 16.8840   5
   0   9  -4 87.3366 13.8839   6
   0   9  -4 73.9923 12.5662   5
   0   9  -4 75.2934 14.3507   1
   0   9  -4 92.3192 16.1687   3
   0   9  -3 32.1970 11.1425   3
   0   9  -3 63.1425 13.1349   1
   0   9  -3 42.8167 9.21358   6
   0   9  -3 51.3658 9.49045   5
   0   9  -2 200.777 14.0723   5
   0   9  -2 208.051 17.8665   6
   0   9  -2 176.937 20.2174   3
   0   9  -2 212.024 21.4660   1
   0   9  -1 948.576 21.0376   5
   0   9  -1 1131.93 47.8925   3
   0   9  -1 1134.36 36.6851   6
   0   9  -1 1116.38 48.6923   1
   0   9   0 330.442 26.5594   3
   0   9   0 336.682 18.2345   6
   0   9   0 288.008 25.3857   1
   0   9   1 0.05231 4.70699   4
   0  -9  -1 6.10694 7.57346   1
   0   9   1 7.18330 3.91526   6
   0   9   1 2.70454 7.12321   3
   0  -9  -1 21.9746 9.55244   2
   0  -9  -2 11.6034 9.52316   2
   0   9   2-4.62224 4.76626   4
   0  -9  -2-7.17574 7.96735   1
   0   9   2-1.84257 5.81621   3
   0  -9  -3 22.9202 9.52096   3
   0  -9  -3 27.1799 11.2014   2
   0  -9  -3 9.19667 9.08557   1
   0  -9  -4 385.657 30.0611   3
   0  -9  -4 429.639 32.6468   1
   0  -9  -5 440.685 34.4073   1
   0  -9  -6 266.227 27.7751   1
   0  -9  -7 14.2022 10.5067   1
   0  -9  -8 0.30731 7.93399   1
   0  -9  -9 8.94226 6.60832   5
   0  -9  -9 10.7406 12.0739   1
   0  -9 -10 455.064 39.5091   1
   0  -9 -10 404.976 27.0758   5
   0  -9 -11 3.84309 10.4589   1
   0  -9 -12 182.609 28.2697   1
   0  -9 -13 24.8915 14.6380   1
   0  -9 -14-23.6814 11.9295   1
   0  10 -15 9.51914 16.2661   5
   0  10 -14 36.3303 20.9653   5
   0  10 -13 219.318 34.9245   5
   0  10 -12 213.061 34.1450   5
   0  10 -11 6.21803 13.4850   5
   0  10 -10 2.37210 13.1688   5
   0  10  -9 3.69241 7.08751   2
   0  10  -9 10.3298 12.2694   5
   0  10  -8 204.493 19.9858   2
   0  10  -8 274.930 30.7695   5
   0  10  -7 76.8986 17.3883   5
   0  10  -7 75.5266 12.9557   2
   0  10  -6 536.657 31.6431   2
   0  10  -6 586.060 38.4045   5
   0  10  -6 538.397 37.1259   6
   0  10  -5 1.45970 7.24258   5
   0  10  -5-5.59475 8.01797   3
   0  10  -5 14.3083 7.60377   6
   0  10  -4 5.97314 6.13157   6
   0  10  -4 4.53479 6.35521   5
   0  10  -4-14.5051 9.70238   3
   0  10  -3 0.34183 6.28653   3
   0  10  -3 9.37556 7.28753   6
   0  10  -3 8.68685 5.68773   5
   0  10  -2 567.428 29.9331   6
   0  10  -2 583.177 37.7349   3
   0  10  -2 556.937 21.7645   5
   0  10  -1 28.3958 8.34329   6
   0  10  -1 14.7170 9.86720   3
   0 -10   1 30.1294 9.12251   2
   0 -10   0 530.180 33.8111   2
   0  10   0 533.474 23.6472   6
   0  10   0 579.978 36.7732   3
   0 -10  -1 36.2612 11.9645   1
   0  10   1 31.4005 7.93089   4
   0 -10  -1 28.0262 10.9840   2
   0  10   1 38.5057 12.8064   3
   0 -10  -2 47.5607 13.8464   2
   0 -10  -2 48.2137 13.1733   1
   0  10   2 87.6362 16.0045   3
   0  10   2 45.9225 7.69237   4
   0 -10  -3 22.2540 10.9926   2
   0 -10  -3 12.5575 11.0933   1
   0 -10  -4 442.083 35.6331   1
   0 -10  -4 407.037 34.8644   2
   0 -10  -5 315.168 29.9987   1
   0 -10  -6 164.948 23.4643   1
   0 -10  -7 10.9504 11.6238   1
   0 -10  -8 1.72577 11.1322   1
   0 -10  -9 111.261 21.3384   1
   0 -10 -10 108.126 21.8487   1
   0 -10 -11 405.661 39.8965   1
   0 -10 -12-2.60445 12.1564   1
   0 -10 -13 22.9575 14.1585   1
   0  11 -15 6.30414 13.1838   5
   0  11 -14 76.7759 24.7263   5
   0  11 -13 59.4971 22.7215   5
   0  11 -12 176.279 31.4983   5
   0  11 -11 47.7082 20.1945   5
   0  11 -10 3.21541 11.9729   5
   0  11  -9-6.84992 13.4316   5
   0  11  -8 133.322 22.6678   5
   0  11  -7 392.746 34.5014   5
   0  11  -6 82.5280 15.5432   5
   0  11  -6 111.062 20.8198   3
   0  11  -5 80.3317 14.8789   5
   0  11  -5 60.4410 16.2681   3
   0  11  -5 57.5801 13.5020   6
   0  11  -4 89.2462 15.8111   6
   0  11  -4 97.0028 13.8822   5
   0  11  -4 86.5433 17.3146   3
   0  11  -3 63.9548 12.5709   6
   0  11  -3 62.9900 15.3985   3
   0  11  -3 48.2914 8.25542   5
   0 -11   2 10.5480 8.40709   2
   0  11  -2-7.94945 12.2131   3
   0  11  -2 20.2132 8.57738   6
   0  11  -2 10.8794 3.69559   5
   0 -11   1 957.589 46.3605   2
   0  11  -1 1111.09 53.5392   3
   0  11  -1 980.022 37.8396   6
   0  11   0 12.0737 5.23197   6
   0 -11   0 32.6199 11.2204   2
   0  11   0 22.7819 11.3607   3
   0 -11  -1 43.7832 12.4045   2
   0  11   1 56.3632 13.8774   3
   0  11   1 39.2190 8.53427   4
   0 -11  -2 2.76905 8.47825   1
   0 -11  -2 5.36933 8.74745   2
   0  11   2 2.09103 7.70906   3
   0  11   2 22.6887 6.06040   4
   0 -11  -3 52.5534 15.0478   2
   0 -11  -3 90.7836 18.1650   1
   0 -11  -4 66.0556 17.2654   2
   0 -11  -4 82.7254 18.0639   1
   0 -11  -5 603.147 45.9284   2
   0 -11  -5 634.406 44.4815   1
   0 -11  -6 145.622 23.4959   1
   0 -11  -7-1.92796 9.84292   1
   0 -11  -8 1.48789 9.67491   1
   0 -11  -9 68.7498 19.4858   1
   0 -11 -10 226.985 31.0853   1
   0 -11 -11 72.5902 19.7515   1
   0 -11 -12 34.7129 15.2594   1
   0  12 -14 9.72643 14.2656   5
   0  12 -13 298.547 40.6339   5
   0  12 -12 1.05346 14.8954   5
   0  12 -11 47.4233 17.4282   5
   0  12 -10 6.98525 13.3492   5
   0  12  -9 4.34115 11.8139   5
   0  12  -8 62.3630 18.2039   3
   0  12  -8 134.075 22.6935   5
   0  12  -7 371.789 37.3655   3
   0  12  -7 338.419 31.5628   5
   0  12  -6 262.542 31.9233   3
   0  12  -6 227.078 24.8744   5
   0  12  -5 7.06710 7.93314   5
   0  12  -5 2.67739 9.49603   3
   0  12  -4 7.65108 7.20856   6
   0  12  -4 2.87637 10.6168   3
   0  12  -4 0.39414 5.47533   5
   0  12  -3 18.4509 5.07406   5
   0  12  -3 10.3013 9.59615   3
   0  12  -3 13.0970 8.14671   6
   0 -12   2 308.171 26.7824   2
   0  12  -2 253.713 22.1745   6
   0  12  -2 267.184 28.3408   3
   0 -12   1 138.458 20.0692   2
   0  12  -1 96.2228 12.7486   6
   0  12  -1 127.004 19.7085   3
   0  12   0 237.490 27.3262   3
   0 -12   0 279.438 27.9785   2
   0  12   0 228.914 16.0756   6
   0  12   0 284.543 22.3832   4
   0  12   1 6.40626 5.39327   4
   0 -12  -1 1.73265 8.70835   2
   0  12   1 26.9776 12.8283   3
   0  12   2 21.6417 10.6357   3
   0 -12  -2 4.93042 9.72243   2
   0  12   2 10.6146 4.84784   4
   0 -12  -2 0.17571 10.2582   1
   0 -12  -3 20.8607 12.9557   2
   0 -12  -3-2.49142 10.0830   1
   0 -12  -4 540.874 43.2574   1
   0 -12  -4 517.919 43.3415   2
   0 -12  -5 52.4866 16.6438   1
   0 -12  -5 49.3560 15.8952   2
   0 -12  -6 146.230 25.5309   2
   0 -12  -6 161.448 25.1618   1
   0 -12  -7 28.4019 13.3108   1
   0 -12  -7 24.2628 16.7461   2
   0 -12  -8-5.56871 11.5258   1
   0 -12  -9 72.2869 19.8398   1
   0 -12 -10 205.056 30.4943   1
   0  13 -13 7.97151 13.5373   5
   0  13 -12 201.446 33.8535   5
   0  13 -11 46.8559 17.4461   5
   0  13 -10-4.70102 11.8099   5
   0  13 -10 24.5505 13.5212   3
   0  13  -9 10.2542 11.2344   3
   0  13  -9 32.4467 15.8452   5
   0  13  -8 200.935 29.6779   3
   0  13  -8 183.821 26.0522   5
   0  13  -7 77.8073 20.0973   3
   0  13  -7 72.6453 16.2829   5
   0  13  -6 141.300 24.3869   3
   0  13  -5 7.82700 10.5186   3
   0  13  -4-6.59753 13.6308   3
   0  13  -3 73.8135 18.4196   3
   0  13  -2 163.990 24.4450   3
   0 -13   1 367.727 31.6790   2
   0  13  -1 352.201 34.3537   3
   0  13   0 41.7385 10.1138   4
   0  13   0 36.3102 12.8768   3
   0 -13   0 37.9705 12.6182   2
   0 -13  -1 35.5105 13.7011   2
   0  13   1 20.0632 13.2765   3
   0  13   2 60.1481 17.2683   3
   0 -13  -2 12.7627 11.2465   2
   0 -13  -3 117.617 22.4309   2
   0 -13  -3 130.390 23.2305   1
   0 -13  -4-0.12542 9.09871   1
   0 -13  -4-2.30216 10.9752   2
   0 -13  -5 466.956 43.9203   2
   0 -13  -5 484.700 42.7241   1
   0 -13  -6 15.5451 13.2587   1
   0 -13  -6 13.3419 14.6044   2
   0 -13  -7-6.07523 10.6512   1
   0 -13  -7 0.48267 12.7082   2
   0 -13  -8 7.71709 13.7488   2
   0 -13  -8 36.6563 17.0051   1
   0 -13  -9 61.1761 19.2659   2
   0  14  -8 43.1367 18.5187   3
   0  14  -7 361.801 39.7193   3
   0  14  -6 53.7199 19.0472   3
   0  14  -5 4.81666 11.9805   3
   0  14  -4 32.7474 14.7017   3
   0  14  -3 69.2023 18.9472   3
   0  14  -2 95.6359 20.5615   3
   0  14  -1 360.216 36.6633   3
   0 -14   1 358.182 32.6584   2
   0  14   0 92.2030 19.7737   3
   0 -14   0 117.561 20.7787   2
   0 -14  -1-1.05268 8.64765   2
   0  14   1 18.4454 12.0336   3
   0 -14  -2 15.7520 12.4944   2
   0 -14  -3 25.1547 14.3054   2
   0 -14  -4 283.907 34.9157   1
   0 -14  -4 286.904 35.4935   2
   0 -14  -5 64.9999 19.7383   1
   0 -14  -5 48.4889 16.5597   2
   0 -14  -6 62.7707 19.4702   2
   0 -14  -7 16.6415 14.9584   2
   0 -14  -8 2.90330 11.8393   2
   0  15  -6 126.954 25.9752   3
   0  15  -5-8.11784 14.3372   3
   0  15  -4 3.05248 10.2653   3
   0  15  -3 24.2261 14.1259   3
   0  15  -2 303.184 35.8440   3
   0  15  -1 53.5115 17.6672   3
   0  15   0 58.6001 17.3005   3
   0 -15   0 78.6559 18.3349   2
   0 -15  -1-5.01493 11.4940   2
   0  15   1 52.4420 16.9703   3
   0 -15  -2-9.87180 9.61617   2
   0 -15  -3 80.5388 20.5349   2
   0 -15  -4 177.619 29.6696   2
   0 -15  -5 140.786 27.5827   2
   0 -15  -6 24.3316 16.2048   2
   0 -16  -4 49.5376 18.8109   2
   1 -15  -7 14.4986 12.5940   2
   1 -15  -6-3.86726 12.1050   2
   1 -15  -5 32.4678 15.7739   2
   1 -15  -4 129.677 24.8393   2
   1 -15  -3 68.8086 18.5869   2
   1 -15  -2 117.731 21.7331   2
  -1  15   1 60.4462 19.9027   3
  -1  15   0 14.7555 12.3800   3
  -1  15  -1 5.86278 12.4652   3
  -1  15  -2 348.043 38.7200   3
  -1  15  -3-12.0879 14.1127   3
  -1  15  -4 195.873 30.4981   3
  -1  15  -5-23.0290 15.7539   3
   1 -14  -8 56.0090 19.3892   2
   1 -14  -7-14.6197 14.0359   2
   1 -14  -6 2.39624 12.5602   2
   1 -14  -5 21.4672 14.5690   2
   1 -14  -5 38.0256 18.0575   1
   1 -14  -4 170.979 26.5374   2
   1 -14  -4 193.512 28.8575   1
   1 -14  -3 277.197 33.2728   1
   1 -14  -3 255.813 31.5194   2
   1 -14  -2 91.9981 18.7552   2
  -1  14   1 2.73638 11.6026   3
   1 -14  -1 8.68424 9.81504   2
   1 -14   0 29.3760 11.8159   2
  -1  14   0 42.6307 15.6041   3
   1 -14   1 61.7312 13.8070   2
  -1  14  -1 129.056 24.5631   3
  -1  14  -2 47.8625 15.7576   4
  -1  14  -2 69.3047 17.9355   3
  -1  14  -3 406.480 40.6484   3
  -1  14  -4 27.2281 14.1407   3
  -1  14  -5 18.8515 12.5997   3
  -1  14  -6 47.0990 16.5418   3
  -1  14  -7 146.387 26.5366   3
  -1  14  -8 16.3191 14.6507   3
   1 -13  -8 38.0429 19.0355   1
   1 -13  -7 47.9384 16.4708   1
   1 -13  -7-0.15461 11.6367   2
   1 -13  -6 6.57663 10.6973   2
   1 -13  -6 23.6034 15.0589   1
   1 -13  -5 124.654 23.5535   1
   1 -13  -5 112.200 22.3824   2
   1 -13  -4 76.7680 18.4759   2
   1 -13  -4 67.6920 18.8132   1
   1 -13  -3 459.797 41.0673   1
   1 -13  -3 398.349 37.3439   2
   1 -13  -2 50.0931 14.3569   2
   1 -13  -2 40.3111 14.4572   1
  -1  13   1 37.0006 15.5398   3
  -1  13   1 13.2243 6.96453   4
   1 -13  -1 8.19687 8.62920   2
  -1  13   0 0.33872 7.81780   4
   1 -13   0 1.84999 7.57276   2
  -1  13   0 12.7193 13.1856   3
   1 -13   1 70.3034 14.3745   2
  -1  13  -1 73.9652 19.6484   3
  -1  13  -1 57.2286 13.8428   4
  -1  13  -2 422.918 38.2135   3
  -1  13  -3 101.235 20.6676   3
  -1  13  -4 18.7774 12.4906   3
  -1  13  -5 46.9184 16.5885   3
  -1  13  -6-10.7202 12.8179   3
  -1  13  -7 24.2174 15.0247   3
  -1  13  -8 413.421 41.8885   3
  -1  13  -8 413.089 37.7153   5
  -1  13  -9 12.8578 14.0948   3
  -1  13  -9 11.6701 11.8886   5
  -1  13 -10 74.9036 20.2058   5
  -1  13 -10 77.7397 21.3351   3
  -1  13 -11 6.57825 12.1395   5
  -1  13 -12 2.62649 13.4989   5
  -1  13 -13 8.60045 15.1794   5
   1 -12 -10 244.769 33.4277   1
   1 -12  -9 45.5251 17.0593   1
   1 -12  -8 186.850 29.0287   1
   1 -12  -7 32.6714 15.5769   1
   1 -12  -6 24.8155 15.4094   1
   1 -12  -5 8.62882 13.1142   1
   1 -12  -5 13.4931 11.9319   2
   1 -12  -4 679.092 47.7420   1
   1 -12  -4 582.755 44.6285   2
   1 -12  -3 17.2906 12.3062   2
   1 -12  -3 39.4064 15.4710   1
  -1  12   2 175.989 24.6777   3
  -1  12   2 158.402 15.6712   4
   1 -12  -2 135.111 21.8400   1
   1 -12  -2 173.883 23.0767   2
  -1  12   1 38.6039 14.4170   3
   1 -12  -1 51.7042 14.0371   2
  -1  12   1 48.7482 11.1119   4
   1 -12  -1 31.4090 13.7193   1
   1 -12   0 19.7841 10.2541   2
  -1  12   0-2.69055 10.3575   3
  -1  12   0 15.1424 9.48238   4
  -1  12  -1 31.8335 8.25864   6
   1 -12   1 40.4532 11.8838   2
  -1  12  -1 43.8479 14.6950   3
   1 -12   2 411.193 28.6184   2
  -1  12  -2 354.716 25.3044   6
  -1  12  -2 387.838 35.5695   3
  -1  12  -3 171.769 24.0573   3
  -1  12  -3 175.461 19.5754   6
  -1  12  -4 74.6910 14.6633   6
  -1  12  -4 75.1111 11.4983   5
  -1  12  -4 115.285 20.7390   3
  -1  12  -5 12.3836 8.81016   6
  -1  12  -5 41.2510 11.2492   5
  -1  12  -5 35.9170 14.0404   3
  -1  12  -6 28.0273 11.2586   5
  -1  12  -6 29.8736 13.3185   3
  -1  12  -7 214.529 29.7809   3
  -1  12  -7 201.382 24.7566   5
  -1  12  -8 48.1798 14.4641   5
  -1  12  -8 78.6634 19.1038   3
  -1  12  -9 373.926 39.2078   3
  -1  12  -9 373.770 37.3933   5
  -1  12 -10 14.6016 12.8530   5
  -1  12 -11 3.83593 11.7485   5
  -1  12 -12 11.0220 14.4383   5
  -1  12 -13 173.125 32.3402   5
  -1  12 -14-0.64434 14.1586   5
   1 -11 -11 41.3423 17.8391   1
   1 -11 -10 160.497 27.1574   1
   1 -11  -9 398.236 40.1398   1
   1 -11  -8 69.3453 19.1845   1
   1 -11  -7 12.5378 12.7426   1
   1 -11  -6 50.5585 16.5470   1
   1 -11  -5 153.644 24.3624   1
   1 -11  -4 16.4549 11.7750   1
   1 -11  -3 781.750 47.5162   1
   1 -11  -3 779.722 46.6507   2
  -1  11   3 795.308 30.3889   4
  -1  11   2 9.30863 7.40768   4
   1 -11  -2 17.1877 11.6494   1
  -1  11   2 27.3048 13.3005   3
   1 -11  -2 3.24687 7.94685   2
  -1  11   1 16.3887 8.58145   4
   1 -11  -1 4.24056 8.03985   2
  -1  11   1 3.61726 10.8267   3
   1 -11  -1-1.39209 8.12498   1
  -1  11   0 6.71983 4.86076   6
   1 -11   0-7.14126 8.15461   2
  -1  11   0 6.35401 9.27581   3
  -1  11   0-9.17866 9.55139   4
  -1  11  -1 471.735 35.9043   3
  -1  11  -1 413.369 23.4610   6
  -1  11  -2 130.081 15.5540   6
  -1  11  -2 109.096 19.3090   3
  -1  11  -3 642.198 26.8603   5
  -1  11  -3 563.272 33.5731   6
  -1  11  -3 675.228 43.3118   3
  -1  11  -4-1.80743 6.19213   5
  -1  11  -4 6.82008 8.34502   6
  -1  11  -4 26.8895 13.9501   3
  -1  11  -5 21.8608 11.1719   3
  -1  11  -5 13.8063 7.84112   5
  -1  11  -5-2.59728 6.49969   6
  -1  11  -6 6.02642 10.5517   3
  -1  11  -6 13.3568 9.07691   5
  -1  11  -7 180.762 25.9283   3
  -1  11  -7 146.674 21.2653   5
  -1  11  -8 519.058 40.7900   5
  -1  11  -9 108.007 21.5628   5
  -1  11 -10-7.57530 13.1972   5
  -1  11 -11 34.1480 18.3570   5
  -1  11 -12 12.4202 14.6894   5
  -1  11 -13 26.0155 19.1889   5
  -1  11 -14 330.777 43.2584   5
  -1  11 -15-5.89288 17.0947   5
   1 -10 -13 3.15454 11.9021   1
   1 -10 -12 6.41572 10.3020   1
   1 -10 -11 46.5989 14.4458   1
   1 -10 -10 284.732 33.7985   1
   1 -10  -9 214.181 28.1497   1
   1 -10  -8 63.6579 16.8497   1
   1 -10  -7-6.21458 9.93988   1
   1 -10  -6 9.62791 10.2713   1
   1 -10  -5 81.2564 16.8858   1
   1 -10  -4 784.302 46.2869   1
  -1  10   3 97.5545 11.5751   4
   1 -10  -3 121.126 20.3000   1
  -1  10   2 102.176 12.5780   4
   1 -10  -2 88.9898 16.2365   2
   1 -10  -2 92.3514 16.5273   1
  -1  10   2 128.341 19.5683   3
  -1  10   1 33.0244 9.60761   4
   1 -10  -1 47.8323 11.6732   2
  -1  10   1 68.4104 14.3069   3
   1 -10  -1 34.6756 12.2116   1
  -1  10   1 32.7459 4.64278   6
   1 -10   0 5.07663 8.78489   1
  -1  10   0 4.84574 4.31271   6
  -1  10   0 20.7871 10.1160   3
  -1  10   0 3.23196 7.06610   4
  -1  10  -1 25.4689 7.38475   6
  -1  10  -1 20.5951 10.8444   3
   1 -10   2 1299.46 44.2939   2
  -1  10  -2 1383.57 57.3323   3
  -1  10  -2 1329.41 45.2129   6
  -1  10  -2 1272.96 31.4007   5
  -1  10  -3 18.6601 12.1962   3
  -1  10  -3 25.3679 8.76547   6
  -1  10  -3 34.8867 7.94894   5
  -1  10  -4 96.9593 18.4971   3
  -1  10  -4 75.2751 13.5237   6
  -1  10  -4 59.9388 11.5431   5
  -1  10  -5 30.9884 13.4334   3
  -1  10  -5 21.1865 9.76991   5
  -1  10  -5 12.4322 8.72929   6
  -1  10  -6 102.030 19.4314   3
  -1  10  -6 89.9697 15.7363   5
  -1  10  -6 95.5799 16.4310   6
  -1  10  -7 216.676 25.0763   5
  -1  10  -8 391.674 34.2158   5
  -1  10  -8 397.990 23.9615   2
  -1  10  -9 178.878 26.1635   5
  -1  10  -9 154.465 15.7438   2
  -1  10 -10-14.4795 12.6107   5
  -1  10 -11 3.37996 12.9775   5
  -1  10 -12 10.4806 14.1227   5
  -1  10 -13 220.804 34.3965   5
  -1  10 -14 74.0619 21.4350   5
  -1  10 -15 107.461 29.9350   5
   1  -9 -14 112.828 24.1227   1
   1  -9 -13 17.4477 13.6116   1
   1  -9 -12-2.53207 11.0836   1
   1  -9 -11-11.6077 12.8567   1
   1  -9 -10 582.282 32.1582   5
   1  -9 -10 596.579 45.5943   1
   1  -9  -9 171.259 24.1794   1
   1  -9  -9 185.203 17.0153   5
   1  -9  -8 51.5768 8.18147   5
   1  -9  -8 49.8974 15.2092   1
   1  -9  -7 1.78814 2.43375   5
   1  -9  -7-4.33834 9.84030   1
   1  -9  -6 1.98934 9.14967   1
   1  -9  -5 188.379 22.9932   1
   1  -9  -4 359.151 30.0409   1
  -1   9   3 423.238 21.6129   4
   1  -9  -3 466.446 33.3712   1
  -1   9   2 62.3382 14.1723   3
   1  -9  -2 63.8289 13.8220   3
   1  -9  -2 51.9663 12.7651   1
  -1   9   2 51.9562 9.21532   4
  -1   9   1 25.0819 8.86333   1
  -1   9   1 44.4845 9.49621   4
  -1   9   1 31.7578 4.55512   6
  -1   9   1 34.3696 12.1075   3
   1  -9  -1 52.8726 12.1659   1
   1  -9   0 46.0129 12.3658   1
  -1   9   0 40.0317 11.8843   3
  -1   9   0 44.1327 6.90365   6
  -1   9   0 57.5751 12.4442   1
  -1   9  -1 631.826 36.6094   3
   1  -9   1 678.174 31.6793   2
  -1   9  -1 713.566 38.7935   1
  -1   9  -1 594.698 25.9915   6
  -1   9  -2 12.7162 6.20061   6
  -1   9  -2 18.5134 8.07271   1
  -1   9  -2 9.12438 8.76550   3
  -1   9  -2 21.1703 5.42393   5
   1  -9   2 13.0666 6.67712   2
  -1   9  -3 607.901 31.8647   6
  -1   9  -3 608.736 35.8673   1
  -1   9  -3 580.517 36.9517   3
  -1   9  -3 597.961 27.8006   5
  -1   9  -4 33.8805 11.2533   3
  -1   9  -4 36.5279 9.71059   5
  -1   9  -4 41.0849 10.4408   6
  -1   9  -4 23.8529 9.09725   1
  -1   9  -5 3.98378 7.56808   5
  -1   9  -5 7.45384 9.44679   3
  -1   9  -5 4.11203 7.07051   6
  -1   9  -5 2.86489 6.02457   1
  -1   9  -6 90.4888 15.1137   1
  -1   9  -6 59.0363 13.9124   5
  -1   9  -6 59.1765 13.0469   6
  -1   9  -7 572.528 38.5531   5
  -1   9  -7 589.045 27.5732   2
  -1   9  -8 21.4467 7.32536   2
  -1   9  -8 12.5955 12.0207   5
  -1   9  -9 283.802 19.4797   2
  -1   9  -9 315.414 34.0833   5
  -1   9 -10 25.1355 7.74831   2
  -1   9 -10 32.1431 16.3916   5
  -1   9 -11 10.9997 15.1640   5
  -1   9 -12-0.30572 12.7090   5
  -1   9 -13 211.938 35.0522   5
  -1   9 -14 258.824 37.9679   5
  -1   9 -15 42.4226 18.3913   5
  -1   9 -16-35.8516 21.3596   5
   1  -8 -15 193.009 29.2883   1
   1  -8 -14-4.95923 11.5149   1
   1  -8 -13-7.13419 11.2770   1
   1  -8 -13-3.12318 8.99829   5
   1  -8 -12 0.03249 8.74778   5
   1  -8 -12 10.0560 10.4473   1
   1  -8 -11 191.658 22.4877   5
   1  -8 -11 191.138 27.5359   1
   1  -8 -10 20.9269 12.2067   1
   1  -8  -9 925.640 40.5982   5
   1  -8  -9 970.815 53.1881   1
   1  -8  -9 828.083 33.0103   4
   1  -8  -8 0.66726 10.2362   1
   1  -8  -8 0.93983 6.84046   5
   1  -8  -8 10.3290 6.01529   4
   1  -8  -7-18.5146 12.0349   1
   1  -8  -7 0.96490 4.49167   5
   1  -8  -6 113.887 18.5805   1
   1  -8  -6 109.114 8.82854   5
   1  -8  -5 402.602 30.0295   3
   1  -8  -5 414.947 31.4824   1
   1  -8  -4 330.068 27.4967   1
   1  -8  -4 289.816 25.0167   3
  -1   8   3 478.593 22.0821   4
   1  -8  -3 447.955 30.2516   1
   1  -8  -3 443.268 30.4882   3
  -1   8   3 445.043 31.6152   1
  -1   8   2 16.5949 9.10628   3
   1  -8  -2 10.1558 8.25473   3
   1  -8  -2 0.72462 8.34673   1
  -1   8   2 10.8902 6.56258   4
  -1   8   2 6.20663 5.79269   1
  -1   8   1 23.1461 4.11623   6
  -1   8   1 20.2478 8.15732   3
   1  -8  -1 23.2981 9.40694   3
  -1   8   1 31.6246 9.13200   1
   1  -8  -1 30.9504 9.44501   1
   1  -8  -1 18.9769 7.20001   2
  -1   8   1 30.4179 8.71817   4
  -1   8   0 102.819 14.6471   1
   1  -8   0 86.5022 13.7478   1
  -1   8   0 91.2966 14.0904   3
  -1   8   0 117.405 9.74404   6
   1  -8   0 103.702 13.2874   2
   1  -8   1 349.257 21.3724   2
   1  -8   1 379.964 25.8012   1
  -1   8  -1 371.948 14.6394   5
  -1   8  -1 398.743 20.5964   6
  -1   8  -1 428.496 27.9711   1
  -1   8  -1 384.922 27.1578   3
  -1   8  -2 1350.40 50.7582   3
  -1   8  -2 1416.90 50.5319   1
   1  -8   2 1313.70 38.9639   2
  -1   8  -2 1398.11 41.8972   6
  -1   8  -2 1408.47 35.8335   5
  -1   8  -3 100.538 14.5959   1
  -1   8  -3 108.182 13.9044   6
  -1   8  -3 97.8088 12.1604   5
  -1   8  -3 107.622 16.0198   3
  -1   8  -4 5.15372 6.60506   1
  -1   8  -4 4.34204 6.27603   6
   1  -8   4-1.83983 7.39213   5
  -1   8  -4 5.60850 7.21107   3
  -1   8  -4-6.78505 6.81827   5
  -1   8  -5 13.9619 7.33922   1
  -1   8  -5 18.0394 8.50709   6
  -1   8  -5-2.02158 7.56297   5
   1  -8   5-2.18912 7.47463   5
  -1   8  -6 43.0207 8.09305   2
  -1   8  -6 20.1449 8.83586   6
  -1   8  -6 37.2218 9.80862   1
   1  -8   6 32.7850 11.0414   5
  -1   8  -6 55.6087 14.5356   5
  -1   8  -7-1.87730 6.68744   1
  -1   8  -7 1.45577 4.34153   2
  -1   8  -7 10.7811 11.3804   5
   1  -8   7 3.95482 9.44303   5
  -1   8  -7-4.09446 7.59696   6
   1  -8   8 1132.78 59.9080   5
  -1   8  -8 1092.57 35.5246   2
  -1   8  -8 1025.51 45.5920   1
  -1   8  -8 1132.80 56.4355   5
  -1   8  -9 2.18553 12.0544   5
  -1   8  -9-1.79654 4.82076   2
  -1   8 -10 52.5237 18.8023   5
  -1   8 -10 46.5816 8.76333   2
  -1   8 -11-2.23100 14.7513   5
  -1   8 -12 133.772 28.3928   5
  -1   8 -13 155.866 29.9622   5
  -1   8 -14 285.444 40.2137   5
  -1   8 -15-1.35184 16.1174   5
  -1   8 -16 24.7962 20.0639   5
   1  -7 -16 132.843 24.4715   1
   1  -7 -15 91.5159 21.4621   5
   1  -7 -15 75.6303 19.3971   1
   1  -7 -14 52.3135 16.8196   5
   1  -7 -14 42.2775 15.9416   1
   1  -7 -13-8.63958 13.0693   1
   1  -7 -13 5.44073 10.7592   5
   1  -7 -12-3.41909 11.1074   5
   1  -7 -12 17.6080 13.4594   1
   1  -7 -11 30.8832 12.4512   5
   1  -7 -11 38.5240 13.1387   1
   1  -7 -10 763.696 24.6893   6
   1  -7 -10 907.774 51.5300   1
   1  -7 -10 736.943 35.6784   4
   1  -7  -9 18.6575 9.52326   5
   1  -7  -9 28.9700 12.6579   1
   1  -7  -9 16.8537 7.44458   4
   1  -7  -9 15.4060 3.52386   6
   1  -7  -8 133.404 20.0095   1
   1  -7  -8 152.921 17.2350   5
   1  -7  -8 131.278 13.7773   4
   1  -7  -7 4.74976 8.18745   3
   1  -7  -7-5.91826 9.31805   1
   1  -7  -7 23.9383 8.29356   5
   1  -7  -7 11.4930 5.60974   4
   1  -7  -6 2.82586 4.72054   4
   1  -7  -6-0.23947 4.66240   5
   1  -7  -6 10.6956 8.09711   1
   1  -7  -6-0.77400 6.19974   3
   1  -7  -5 12.9699 3.99422   5
   1  -7  -5-9.59431 9.66841   1
   1  -7  -5-2.16513 7.98356   3
   1  -7  -4 1539.87 54.3112   1
   1  -7  -4 1538.78 52.9249   3
   1  -7  -3 120.338 15.5458   3
   1  -7  -3 118.509 16.4850   1
  -1   7   3 119.472 11.1769   4
   1  -7  -2 52.2033 11.3303   1
  -1   7   2 57.4502 11.8339   3
   1  -7  -2 57.2153 11.5449   3
  -1   7   2 51.6011 8.82744   4
   1  -7  -1 78.6307 13.1708   1
  -1   7   1 81.4659 11.0627   4
  -1   7   1 91.8065 6.58172   6
  -1   7   1 74.0137 12.8283   3
   1  -7  -1 91.2580 13.8054   3
  -1   7   0 81.7580 13.1944   3
  -1   7   0 79.7272 7.68922   6
  -1   7   0 1.93336 4.33799   1
   1  -7   0 65.7245 12.2427   1
   1  -7   0 87.8365 11.6043   2
  -1   7  -1 476.166 16.9553   5
   1  -7   1 498.239 23.3427   2
  -1   7  -1 494.146 21.8248   6
   1  -7   1 509.457 27.3817   1
   1  -7   2 932.563 29.5653   2
  -1   7  -2 887.066 32.5411   6
   1  -7   2 917.491 31.0327   5
  -1   7  -2 855.855 28.4436   5
   1  -7   3 630.252 29.4591   5
  -1   7  -3 681.155 29.0343   5
   1  -7   4-13.9104 9.07749   5
  -1   7  -4-2.56303 6.45653   5
   1  -7   5 116.048 16.9257   5
  -1   7  -5 107.714 15.3893   5
  -1   7  -5 21.9794 7.34918   1
  -1   7  -5 115.480 10.7238   2
  -1   7  -6 128.434 15.0429   1
   1  -7   6 119.154 18.9139   5
  -1   7  -6 100.595 10.3077   2
  -1   7  -6 89.4415 15.2511   5
  -1   7  -7 928.603 47.9292   5
  -1   7  -7 963.508 30.9461   2
   1  -7   7 952.773 51.3542   5
  -1   7  -8 38.6916 14.4402   5
   1  -7   8 23.1054 12.4158   5
   1  -7   9 376.457 36.0967   5
  -1   7  -9 361.885 34.8427   5
  -1   7 -10 49.5461 18.2331   5
  -1   7 -11 10.7329 15.5963   5
  -1   7 -12 2.05828 15.4868   5
  -1   7 -13 579.158 52.8237   5
  -1   7 -14 52.4007 20.7937   5
  -1   7 -15 62.1608 22.9550   5
  -1   7 -16 3.07123 14.1792   5
   1  -6 -17 14.1555 12.4532   1
   1  -6 -17 31.9317 17.3451   5
   1  -6 -16 241.027 34.8099   5
   1  -6 -16 181.383 26.1701   1
   1  -6 -15 131.107 22.8060   1
   1  -6 -15 218.307 32.3482   5
   1  -6 -14 41.5845 13.5493   1
   1  -6 -14 42.2881 16.9114   5
   1  -6 -13 8.22817 9.96534   1
   1  -6 -13-11.6436 11.8952   5
   1  -6 -12 23.2740 13.2174   5
   1  -6 -12 12.8423 10.1340   1
   1  -6 -12 27.4736 9.15156   4
   1  -6 -11 175.199 16.1707   6
   1  -6 -11 216.611 26.4372   5
   1  -6 -11 168.886 18.3509   4
   1  -6 -11 247.483 28.0051   1
   1  -6 -10 265.439 22.3716   4
   1  -6 -10 275.196 27.9104   1
   1  -6 -10 258.368 17.9361   6
   1  -6 -10 165.840 21.2681   5
   1  -6  -9 545.105 37.6698   1
   1  -6  -9 534.884 22.4984   6
   1  -6  -9 550.703 29.9846   4
   1  -6  -8 55.7052 13.2663   3
   1  -6  -8 47.5148 6.35988   6
   1  -6  -8 61.7885 12.1997   5
   1  -6  -8 56.7497 10.2124   4
   1  -6  -8 67.0464 14.4755   1
   1  -6  -7 31.3686 9.86449   3
   1  -6  -7 15.3326 3.15601   6
   1  -6  -7 19.3154 7.03754   4
   1  -6  -7 20.2168 10.8966   1
   1  -6  -7 20.8061 8.88172   5
   1  -6  -6 1.64255 8.14242   1
   1  -6  -6 3.31050 5.88873   5
   1  -6  -6 5.83468 5.75668   3
   1  -6  -6 4.60886 4.84333   4
   1  -6  -5 1084.24 30.9750   5
   1  -6  -5 1101.12 45.5302   1
   1  -6  -5 1162.08 44.7048   3
   1  -6  -5 1123.57 32.9855   4
   1  -6  -4 28.6346 9.83408   1
   1  -6  -4 38.6823 9.76975   3
   1  -6  -4 33.2581 5.33444   5
   1  -6  -3 1116.82 41.6177   1
   1  -6  -3 1108.62 41.0064   3
  -1   6   3 1189.21 31.5117   4
   1  -6  -2 51.1775 9.97496   3
  -1   6   2 58.3546 8.66121   4
  -1   6   2 59.9038 11.1087   3
   1  -6  -2 68.3433 11.8243   1
   1  -6  -1 158.383 16.2563   3
   1  -6  -1 210.478 17.9920   1
  -1   6   1 173.796 8.10129   6
  -1   6   1 188.952 14.4969   4
   1  -6   0-5.55762 5.73561   2
  -1   6   0 3.91166 3.46109   6
   1  -6   0-7.39499 7.15726   1
   1  -6   0 2.05153 2.17181   5
   1  -6   1 974.919 34.5437   1
  -1   6  -1 1021.02 36.3118   1
  -1   6  -1 1024.94 24.7110   5
   1  -6   1 1020.45 29.6842   2
   1  -6   1 1061.32 27.1141   5
   1  -6   2 627.756 25.9517   5
   1  -6   2 680.152 22.6087   2
  -1   6  -2 677.791 25.0458   5
  -1   6  -2 655.125 28.9588   1
  -1   6  -3 391.023 21.8290   5
  -1   6  -3 403.835 22.9146   1
   1  -6   3 352.635 22.2527   5
  -1   6  -4 29.4463 7.64860   1
  -1   6  -4 20.5971 9.00137   5
   1  -6   4 30.2465 9.96905   5
  -1   6  -4 18.7303 4.73798   2
   1  -6   5 2.27310 7.36903   5
  -1   6  -5 4.34622 3.43430   2
  -1   6  -5 1.07325 8.04961   5
  -1   6  -6 35.2681 11.7665   5
   1  -6   6 44.6777 12.6901   5
  -1   6  -6 38.0769 6.36847   2
   1  -6   7 361.306 31.6416   5
  -1   6  -7 387.079 31.1143   5
  -1   6  -8 1064.26 54.3982   5
   1  -6   8 1217.21 59.5907   5
  -1   6  -9 43.5475 15.2237   5
   1  -6   9 67.1011 17.7746   5
  -1   6 -10 39.5303 14.8856   5
  -1   6 -11 35.2440 17.3923   5
  -1   6 -12 304.710 38.6682   5
  -1   6 -13-4.92293 15.3009   5
  -1   6 -14 576.234 54.5616   5
  -1   6 -15 6.79206 17.8385   5
  -1   6 -16-5.40361 18.0198   5
  -1   6 -17-5.61102 18.9215   5
   1  -5 -18-23.9116 17.5012   5
   1  -5 -17 78.2744 19.7077   1
   1  -5 -17 102.411 25.9754   5
   1  -5 -16 2.33998 10.4206   1
   1  -5 -16 34.5966 18.2356   5
   1  -5 -15 222.302 27.7546   1
   1  -5 -15 298.374 37.7353   5
   1  -5 -14 19.9005 14.3781   5
   1  -5 -14 21.1997 13.5759   1
   1  -5 -13 25.9130 12.9461   1
   1  -5 -13 46.5427 18.1805   5
   1  -5 -12 1.75063 11.1744   5
   1  -5 -12 2.57364 6.32536   6
   1  -5 -12 25.9720 12.8885   1
   1  -5 -11 180.282 17.5206   6
   1  -5 -11 183.540 23.4881   1
   1  -5 -11 163.060 23.1183   5
   1  -5 -10 597.834 39.7284   5
   1  -5 -10 498.010 37.5085   1
   1  -5 -10 598.912 28.3107   6
   1  -5  -9 309.488 27.9577   1
   1  -5  -9 302.647 19.0909   6
   1  -5  -8-3.78134 8.46207   1
   1  -5  -8-2.76359 7.82219   5
   1  -5  -8-3.81597 6.69496   4
   1  -5  -8-0.41448 3.59999   6
   1  -5  -7 4.40160 5.44433   4
   1  -5  -7 15.5954 10.3984   1
   1  -5  -7 2.22744 3.64135   6
   1  -5  -7 8.15407 8.26760   5
   1  -5  -6 40.0017 11.0288   1
   1  -5  -6 60.2306 9.48358   4
   1  -5  -6 37.0228 9.38284   5
   1  -5  -6 37.7826 4.82136   6
   1  -5  -5 186.765 14.3131   4
   1  -5  -5 160.260 6.30071   6
   1  -5  -5 216.792 20.3036   1
   1  -5  -5 188.541 17.5721   3
   1  -5  -5 193.915 14.6229   5
   1  -5  -4 2602.52 61.8944   1
   1  -5  -4 2686.26 60.3300   3
   1  -5  -4 2669.57 47.5327   4
   1  -5  -4 2615.17 43.8833   5
   1  -5  -3 19.6435 7.46199   3
  -1   5   3 21.6754 5.51588   4
   1  -5  -3 18.6708 4.06360   5
   1  -5  -3 17.0759 8.52773   1
   1  -5  -2 14.6424 7.93999   1
  -1   5   2 11.4623 5.32101   4
   1  -5  -2 7.58939 6.71178   3
  -1   5   1 10.8487 5.54368   4
  -1   5   1 12.2401 2.68030   6
   1  -5  -1-2.50387 6.37581   3
   1  -5  -1 9.14674 6.31849   1
   1  -5   0 715.369 29.6661   3
   1  -5   0 746.538 28.1588   1
   1  -5   0 717.214 16.8071   5
  -1   5  -1 1.96568 3.82295   5
   1  -5   1-2.30023 6.71843   1
   1  -5   1 6.68823 4.40684   5
  -1   5  -1 3.47389 5.09668   1
   1  -5   1 0.91898 4.15151   2
  -1   5  -2 2781.55 48.6522   5
   1  -5   2 2658.87 50.2741   5
  -1   5  -2 2652.50 51.6834   1
   1  -5   2 2735.96 38.4952   2
  -1   5  -3 3.00769 5.23981   1
  -1   5  -3 2.83185 3.24517   2
  -1   5  -3 5.29818 5.72714   5
   1  -5   3 2.34171 7.00787   5
  -1   5  -4 46.6134 7.85635   1
   1  -5   4 57.2559 11.6491   5
  -1   5  -4 55.4482 6.05665   2
  -1   5  -4 52.8190 10.3704   5
   1  -5   5 19.6006 8.58294   5
  -1   5  -5 9.87831 8.35263   5
  -1   5  -6 259.521 23.9930   5
   1  -5   6 244.542 23.9875   5
  -1   5  -7 848.359 45.1720   5
   1  -5   7 894.379 47.3078   5
   1  -5   8 793.482 48.2984   5
  -1   5  -8 726.790 45.1279   5
  -1   5  -9 117.907 20.7304   5
   1  -5   9 117.356 20.5131   5
  -1   5 -10 10.9577 14.9320   5
  -1   5 -11 38.5236 16.8439   5
  -1   5 -12 140.874 26.4553   5
  -1   5 -13 896.190 63.6331   5
  -1   5 -14 33.7425 20.6840   5
  -1   5 -15 35.6980 17.3078   5
  -1   5 -16-0.38946 13.1698   5
  -1   5 -17-31.3515 19.9174   5
   1  -4 -18 6.26656 14.7195   5
   1  -4 -17-15.3030 17.4768   5
   1  -4 -16 511.630 51.2936   5
   1  -4 -15 1.86531 13.5036   5
   1  -4 -14 64.6583 19.8190   5
   1  -4 -13-1.53140 6.25970   6
   1  -4 -13 5.72831 11.5160   5
   1  -4 -12 72.8356 19.1796   5
   1  -4 -12 63.9627 12.7439   6
   1  -4 -11 67.6329 12.2044   6
   1  -4 -11 78.1752 19.1066   5
   1  -4 -10 1120.40 41.3916   6
   1  -4 -10 1147.33 55.0733   5
   1  -4  -9 131.106 13.6678   6
   1  -4  -8 33.1682 7.16778   6
   1  -4  -7 30.9796 10.6349   5
   1  -4  -7 33.4907 6.45964   6
   1  -4  -6 19.8788 8.68767   5
   1  -4  -6 25.8726 5.16468   6
   1  -4  -5 1282.12 38.4486   5
   1  -4  -5 1353.06 44.6109   1
   1  -4  -5 1295.18 24.4344   6
   1  -4  -5 1307.33 35.8353   4
   1  -4  -4 354.484 9.80547   6
   1  -4  -4 410.340 22.4423   3
   1  -4  -4 367.839 22.8980   1
   1  -4  -4 359.422 18.2568   4
   1  -4  -4 356.881 18.2350   5
   1  -4  -3 669.179 27.1319   3
   1  -4  -3 695.289 20.2281   5
   1  -4  -3 672.121 23.0174   4
   1  -4  -3 695.870 28.8924   1
   1  -4  -2 24.4221 7.80105   1
  -1   4   2 25.0889 5.98715   4
   1  -4  -2 22.5719 6.88351   3
  -1   4   1 14.2064 5.65527   4
   1  -4  -1 13.3682 6.36785   1
   1  -4  -1 17.4115 6.33794   3
   1  -4   0 1.14908 5.16559   1
   1  -4   0 14.7734 6.75719   3
   1  -4   0 1.52603 3.08833   5
   1  -4   1 2631.95 40.0452   5
   1  -4   1 2723.79 46.3259   1
  -1   4  -1 2702.49 39.0425   5
   1  -4   1 2625.97 35.0485   2
  -1   4  -1 2572.87 45.4684   1
   1  -4   2 127.567 11.5922   5
  -1   4  -2 133.018 11.4818   5
  -1   4  -2 122.188 10.6130   1
  -1   4  -3 883.481 31.6327   5
  -1   4  -3 884.798 26.6226   1
  -1   4  -3 857.538 17.7913   2
   1  -4   3 935.980 32.8869   5
  -1   4  -4 105.049 13.8459   5
   1  -4   4 133.125 16.0755   5
  -1   4  -5 4.19524 8.40432   5
   1  -4   5 17.3900 8.78316   5
  -1   4  -6 20.9819 10.5492   5
   1  -4   6 32.2423 11.0557   5
   1  -4   7 1464.39 59.3390   5
  -1   4  -7 1248.77 53.1844   5
   1  -4   8 205.518 24.6127   5
  -1   4  -8 211.255 25.1524   5
   1  -4   9 109.516 19.5090   5
  -1   4  -9 106.823 20.9397   5
  -1   4 -10 65.5463 17.8464   5
   1  -4  10 78.5300 19.3557   5
  -1   4 -11-1.28294 14.7513   5
  -1   4 -12 67.2950 21.9059   5
  -1   4 -13 438.742 45.6881   5
  -1   4 -14 311.160 40.4586   5
  -1   4 -15 14.2050 18.1047   5
  -1   4 -16-3.21940 14.8992   5
  -1   4 -17 10.2768 17.1105   5
   1  -3 -18-6.94738 18.5889   5
   1  -3 -17 187.907 34.9129   5
   1  -3 -16 110.980 26.8220   5
   1  -3 -15 274.025 37.3540   5
   1  -3 -14 11.0224 15.1791   5
   1  -3 -13 8.15192 13.1834   5
   1  -3 -13-2.55921 6.99453   6
   1  -3 -12-6.91467 7.49554   6
   1  -3 -12 9.50510 12.2222   5
   1  -3 -11 712.017 36.8321   6
   1  -3 -11 687.744 46.2008   5
   1  -3 -10 5.79183 10.3563   5
   1  -3 -10 36.7970 9.45568   6
   1  -3  -9 475.383 26.2777   6
   1  -3  -8 15.1881 6.13114   6
   1  -3  -7 27.8241 6.50056   6
   1  -3  -7 32.1813 9.84940   5
   1  -3  -6 16.5784 9.91461   5
   1  -3  -6 10.4885 4.73110   6
   1  -3  -5 977.790 23.8718   6
   1  -3  -5 1025.31 34.8772   5
   1  -3  -4 472.718 21.3649   5
   1  -3  -4 472.543 14.2886   6
   1  -3  -4 472.403 20.3331   4
   1  -3  -3 488.139 18.1076   5
   1  -3  -3 462.011 11.1207   6
   1  -3  -3 482.333 22.6656   1
   1  -3  -3 472.900 18.6468   4
   1  -3  -2 0.52914 4.80879   4
   1  -3  -2 17.8221 7.35752   1
  -1   3   2 1.06530 5.37930   4
   1  -3  -2 12.8130 6.94446   3
   1  -3  -1 159.121 11.9677   1
  -1   3   1 153.834 10.7798   4
   1  -3  -1 139.513 10.9672   3
   1  -3   0 288.211 15.0324   3
   1  -3   0 301.194 11.0172   5
   1  -3   0 307.468 14.2930   1
   1  -3   1 1857.07 21.9950   2
  -1   3  -1 1945.76 32.3965   5
   1  -3   1 1843.21 32.2422   5
   1  -3   1 1953.91 33.1674   1
  -1   3  -2 3082.62 41.6556   1
   1  -3   2 3222.44 51.1460   5
  -1   3  -2 3106.79 50.3084   5
  -1   3  -3 28.7294 8.86414   5
   1  -3   3 27.5436 8.64978   5
  -1   3  -4 29.3352 9.71391   5
   1  -3   4 37.2200 10.1452   5
   1  -3   5 59.8905 13.0902   5
  -1   3  -5 64.2311 13.5482   5
  -1   3  -6 697.266 37.3451   5
   1  -3   6 724.993 38.8607   5
  -1   3  -7 291.803 27.2491   5
   1  -3   7 271.260 26.3073   5
  -1   3  -8 1651.65 64.0297   5
   1  -3   8 1638.87 65.7570   5
  -1   3  -9 59.2645 17.3900   5
   1  -3   9 42.2867 14.9065   5
   1  -3  10 6.55904 11.1340   5
  -1   3 -10-13.1892 10.8334   5
  -1   3 -11-8.10791 14.3956   5
  -1   3 -12 361.307 39.6756   5
  -1   3 -13 262.608 36.4688   5
  -1   3 -14 286.412 38.1666   5
  -1   3 -15-2.84848 17.0705   5
  -1   3 -16-31.8807 17.5436   5
  -1   3 -17 30.5419 19.1154   5
  -1   3 -18 57.4640 24.7410   5
   1  -2 -18 29.0803 21.3754   5
   1  -2 -17 176.936 33.6686   5
   1  -2 -16 366.646 44.1549   5
   1  -2 -15 93.6950 23.7265   5
   1  -2 -14 36.0885 18.3630   5
   1  -2 -13 9.15446 14.3369   5
   1  -2 -13 0.66683 7.49611   6
   1  -2 -12 134.563 22.6414   5
   1  -2 -12 113.102 17.2342   6
   1  -2 -11 36.1087 10.8833   6
   1  -2 -11 32.9949 13.4166   5
   1  -2 -10 1487.74 62.9779   5
   1  -2 -10 1473.59 51.2605   6
   1  -2  -9 5.70174 5.40135   6
   1  -2  -9-6.84753 9.43298   5
   1  -2  -8 7.52215 5.92266   6
   1  -2  -7 69.2882 9.55222   6
   1  -2  -7 77.9723 13.6720   5
   1  -2  -6 290.254 23.0023   5
   1  -2  -6 257.647 15.7848   6
   1  -2  -5 432.320 17.6957   6
   1  -2  -5 440.890 24.1502   5
   1  -2  -4 1920.09 43.5837   5
   1  -2  -4 1867.64 31.7875   6
   1  -2  -3 215.454 9.51518   6
  -1   2   3 202.038 9.40899   6
   1  -2  -3 223.651 13.7179   5
   1  -2  -2 405.816 15.8037   4
   1  -2  -2 387.625 10.0862   6
  -1   2   2 393.912 10.2472   6
  -1   2   1 19.2152 5.86722   4
   1  -2  -1 21.4824 6.06490   4
   1  -2  -1 38.1355 7.39469   1
   1  -2  -1 20.8389 5.76337   3
   1  -2   0 618.301 15.3452   5
   1  -2   0 636.371 16.6266   1
   1  -2   0 591.725 17.7792   3
  -1   2  -1 1281.25 25.9252   5
   1  -2   1 1212.31 25.5307   5
   1  -2   1 1289.63 21.2055   1
   1  -2   2 216.029 13.9502   5
  -1   2  -2 213.189 14.1429   5
   1  -2   3 319.473 19.3914   5
   1  -2   4 31.0601 10.1134   5
   1  -2   5-5.29907 9.40986   5
   1  -2   6 122.033 17.1914   5
   1  -2   7 2291.25 71.7022   5
   1  -2   8 32.9677 14.4746   5
  -1   2  -9-5.05860 9.46672   5
   1  -2   9 74.5603 17.2466   5
   1  -2  10 18.1040 11.9719   5
  -1   2 -10 12.1307 13.4425   5
  -1   2 -11 13.3999 9.93500   5
  -1   2 -12 49.6466 17.5634   5
  -1   2 -13 699.931 53.4611   5
  -1   2 -14 30.9254 15.5020   5
  -1   2 -15 20.4004 16.9047   5
  -1   2 -16-10.9052 17.7342   5
  -1   2 -17 22.8037 19.6488   5
  -1   2 -18 123.983 29.9014   5
   1  -1 -18 14.8199 18.9695   5
   1  -1 -17 129.870 31.5220   5
   1  -1 -16 282.375 40.9580   5
   1  -1 -15 131.439 29.5582   5
   1  -1 -14 19.2435 15.5762   5
   1  -1 -13-8.03119 13.4315   5
   1  -1 -12 42.1907 17.2899   5
   1  -1 -12 15.2663 9.27596   6
   1  -1 -11 665.958 46.0971   5
   1  -1 -11 655.293 37.6817   6
   1  -1 -10 148.885 21.9482   5
   1  -1 -10 160.753 18.3973   6
   1  -1  -9 173.408 22.9596   5
   1  -1  -9 176.142 17.3805   6
   1  -1  -8 8.03839 5.69218   6
   1  -1  -7 65.9329 10.1333   6
   1  -1  -7 57.5143 13.8151   5
   1  -1  -6-2.26978 4.96253   6
   1  -1  -6-7.75660 8.17103   5
   1  -1  -5 3180.02 51.0163   6
   1  -1  -5 3143.10 64.2209   5
   1  -1  -4 85.0893 11.2671   5
   1  -1  -4 82.9602 8.71644   6
  -1   1   3 798.473 20.3362   6
   1  -1  -3 826.823 20.4377   6
  -1   1   2 12.8675 4.30910   6
   1  -1  -2 8.70047 3.84550   6
   1  -1  -1 126.733 8.44020   4
  -1   1   1 126.575 6.61103   6
   1  -1   0 323.119 10.1604   3
   1  -1   1 1795.91 29.9221   5
   1  -1   2 607.491 21.5875   5
   1  -1   3 0.58790 7.20170   5
   1  -1   4 217.350 17.9920   5
   1  -1   5 2.01438 9.27226   5
   1  -1   6 698.233 36.6147   5
   1  -1   7 368.245 30.2045   5
   1  -1   8 1127.85 53.3531   5
   1  -1   9 5.46185 10.2925   5
  -1   1 -10 11.9730 10.6574   5
   1  -1  10 16.1197 12.4609   5
  -1   1 -11 4.66958 11.4257   5
  -1   1 -12 901.349 58.0908   5
  -1   1 -13 11.8611 14.9202   5
  -1   1 -14 445.504 45.1869   5
  -1   1 -15 0.27312 12.6155   5
  -1   1 -16 21.5296 18.5562   5
  -1   1 -17 44.8571 24.2926   5
  -1   1 -18 213.995 38.5219   5
   1   0 -18 4.50988 17.3618   5
   1   0 -17 420.115 50.0430   5
   1   0 -16 100.820 27.2353   5
   1   0 -15 114.563 27.2841   5
   1   0 -14 18.1947 17.2029   5
   1   0 -13 15.3736 14.9944   5
   1   0 -12 119.925 18.3953   6
   1   0 -12 120.054 23.3543   5
   1   0 -11 264.141 30.0164   5
   1   0 -11 302.796 26.6257   6
   1   0 -10 1103.51 46.8504   6
   1   0 -10 1055.02 56.0131   5
   1   0  -9 30.7859 9.72766   6
   1   0  -9 41.5092 13.3173   5
   1   0  -8 57.4431 10.8903   6
   1   0  -7 16.7482 7.32746   6
   1   0  -6 673.789 28.4711   6
   1   0  -5 165.355 13.2604   6
   1   0  -4 2309.28 42.5308   6
   1   0  -3 5.50875 4.30449   6
   1   0  -2 548.601 16.4183   6
   1   0   1 126.469 8.87857   5
   1   0   2 2094.01 37.5746   5
   1   0   3 131.194 12.8290   5
   1   0   4 49.9562 10.8342   5
   1   0   5 10.8123 9.02887   5
   1   0   6 812.756 38.1832   5
   1   0   7 1526.31 57.0860   5
   1   0   8 698.366 42.0138   5
   1   0   9 35.3709 14.4256   5
  -1   0  -9 27.6767 12.6036   5
  -1   0 -10 4.86372 10.2708   5
   1   0  10 28.9144 13.6992   5
  -1   0 -11 36.2133 15.3541   5
  -1   0 -12 131.635 24.3358   5
  -1   0 -13 671.484 52.4403   5
  -1   0 -14 0.44624 14.2330   5
  -1   0 -15-12.2286 14.3135   5
  -1   0 -16 18.3561 16.4439   5
  -1   0 -17 34.7604 20.6785   5
  -1   0 -18 54.9885 23.9636   5
   1   1 -18 81.6603 29.0236   5
   1   1 -17 1.93294 17.2959   5
   1   1 -16 671.456 59.8130   5
   1   1 -15 11.9658 17.3782   5
   1   1 -14 1.04090 17.4916   5
   1   1 -13 12.8968 15.5207   5
   1   1 -12 319.613 35.8745   5
   1   1 -11 255.503 30.2770   5
   1   1 -11 292.253 27.2209   6
   1   1 -10 937.478 44.6335   6
   1   1 -10 855.661 50.5051   5
   1   1  -9 33.9724 10.4200   6
   1   1  -8 47.7984 11.0118   6
   1   1  -7 3.85086 6.51558   6
   1   1  -6 239.729 18.2348   6
   1   1  -5 2526.81 52.0918   6
   1   1  -4 479.903 21.2553   6
   1   1  -3 395.211 17.5651   6
   1   1  -2-4.95360 5.30760   6
   1   1  -1 174.566 9.95858   6
   1   1   0-6.26060 3.45305   4
   1   1   0 1.57752 3.84066   2
   1   1   1 2374.66 33.9793   5
  -1  -1  -1 2359.85 25.1468   1
   1   1   1 2334.49 25.1892   1
   1   1   2 238.140 13.1115   5
  -1  -1  -2 265.318 9.93816   1
   1   1   2 233.028 10.6017   1
  -1  -1  -3 247.899 11.7307   1
   1   1   3 232.763 15.3523   5
   1   1   4 17.0943 8.98506   5
   1   1   5 79.4401 12.7525   5
  -1  -1  -5 83.0210 13.6405   5
   1   1   6 248.849 22.2321   5
  -1  -1  -6 233.068 20.8624   5
  -1  -1  -7 1964.06 62.7118   5
   1   1   7 1914.00 62.2224   5
   1   1   8 290.197 27.7410   5
   1   1   9-2.66362 9.89623   5
  -1  -1  -9 26.1127 12.2596   5
  -1  -1 -10 16.9399 11.4896   5
   1   1  10-17.3052 13.1713   5
   1   1  11 44.0568 16.0220   5
  -1  -1 -11 31.5297 15.5668   5
  -1  -1 -12 546.536 45.6466   5
  -1  -1 -13 51.4634 18.9144   5
  -1  -1 -14 114.739 25.6950   5
  -1  -1 -15 0.58819 16.0716   5
  -1  -1 -16 2.55585 15.5175   5
  -1  -1 -17-24.2563 18.5173   5
  -1  -1 -18 229.754 38.3648   5
   1   2 -18 5.19616 18.0718   5
   1   2 -17 426.402 50.1938   5
   1   2 -16 3.91558 12.3859   5
   1   2 -15 100.211 24.4492   5
   1   2 -14 22.4913 15.7186   5
   1   2 -13 34.3767 15.5360   5
   1   2 -12 12.5155 12.5194   5
   1   2 -11 1122.47 61.4013   5
   1   2 -11 1091.27 51.8003   6
   1   2 -10 73.8877 15.6727   6
   1   2 -10 56.8914 17.0683   5
   1   2  -9 123.497 16.8200   6
   1   2  -8-1.81039 7.63600   6
   1   2  -7 23.3787 8.71293   6
   1   2  -6 576.854 29.3766   6
   1   2  -5 2264.31 52.2956   6
   1   2  -4 1488.16 38.9065   6
   1   2  -3 21.4226 6.81841   6
   1   2  -2 762.840 23.8660   6
   1   2  -1 25.0015 5.86825   6
   1   2  -1 29.2094 6.45360   2
   1   2   0 1427.85 30.5450   2
   1   2   0 1421.63 26.3340   6
  -1  -2  -1 34.2016 4.27693   3
  -1  -2  -1 38.3548 5.70314   1
   1   2   1 33.0142 4.36945   3
   1   2   2 562.967 19.1443   5
  -1  -2  -2 587.707 15.3833   3
   1   2   2 583.631 18.3352   1
  -1  -2  -2 539.304 18.7926   5
  -1  -2  -2 556.335 17.5933   1
  -1  -2  -3 47.1491 7.38878   1
   1   2   3 53.1075 9.06445   5
  -1  -2  -3 59.2781 9.23517   5
  -1  -2  -4 140.701 12.6175   1
  -1  -2  -4 154.710 14.2562   5
   1   2   4 170.780 14.7803   5
  -1  -2  -5 47.4652 9.00441   1
   1   2   5 19.0231 8.56252   5
  -1  -2  -5 27.8616 9.88265   5
  -1  -2  -6 1621.59 51.3919   5
   1   2   6 1640.93 52.1645   5
   1   2   7 48.0718 12.2889   5
  -1  -2  -7 45.7183 11.7578   5
   1   2   8 758.446 42.0520   5
   1   2   9 5.86680 10.3451   5
  -1  -2  -9 13.1173 9.68249   5
   1   2  10-2.61170 9.88164   5
  -1  -2 -10 9.93830 11.1386   5
  -1  -2 -11 60.5102 16.6110   5
   1   2  11 36.8238 13.7513   5
  -1  -2 -12 318.791 35.0600   5
  -1  -2 -13 215.864 30.5128   5
  -1  -2 -14 89.3654 21.6960   5
  -1  -2 -15-3.13638 13.0295   5
  -1  -2 -16 32.0096 19.8242   5
  -1  -2 -17 89.6926 26.3421   5
  -1  -2 -18 25.0823 20.2875   5
   1   3 -18 86.9224 28.7227   5
   1   3 -17 147.575 32.3542   5
   1   3 -16 400.209 47.5631   5
   1   3 -15-0.05687 16.7562   5
   1   3 -14 14.5320 15.0850   5
   1   3 -13 12.8424 15.8481   5
   1   3 -12 374.302 38.9501   5
   1   3 -11 21.8956 16.9566   5
   1   3 -10 1201.49 62.3295   5
   1   3 -10 1152.80 52.4453   6
   1   3  -9 3.56872 7.47405   6
   1   3  -9-6.22115 9.53231   5
   1   3  -8 91.6914 19.0985   5
   1   3  -8 90.8651 14.7372   6
   1   3  -7 7.87726 7.59702   6
   1   3  -6 755.480 39.2409   5
   1   3  -6 773.471 34.5892   6
   1   3  -5 418.129 24.2462   6
   1   3  -5 414.611 27.1066   5
   1   3  -4 313.776 22.9478   5
   1   3  -4 333.333 20.3290   6
   1   3  -3 1.63957 8.11960   5
   1   3  -3 14.1285 6.48464   6
   1   3  -2 102.562 10.2261   6
   1   3  -2 90.2468 9.29052   2
   1   3  -1 20.6128 5.47674   6
  -1  -3   1 10.7922 5.15231   6
   1   3  -1 26.5723 7.42437   2
   1   3   0 1741.70 32.2422   6
   1   3   0 1634.95 30.6038   3
   1   3   0 1581.89 37.2343   2
  -1  -3   0 1864.01 32.2872   6
  -1  -3  -1 4402.50 55.5170   1
  -1  -3  -1 4272.46 48.2598   3
   1   3   1 4374.86 48.0659   3
  -1  -3  -1 4429.48 45.7161   6
   1   3   2 223.918 13.6462   1
   1   3   2 243.475 12.7197   5
  -1  -3  -2 228.362 12.3144   3
  -1  -3  -2 219.823 13.9848   1
  -1  -3  -3-1.74718 5.03301   5
  -1  -3  -3 14.0297 6.40090   1
   1   3   3 4.25959 6.06725   1
   1   3   3-8.47969 5.86881   5
  -1  -3  -3 7.56969 4.64597   3
   1   3   4 160.575 14.1606   5
  -1  -3  -4 147.012 12.8661   1
  -1  -3  -4 153.386 13.2259   5
  -1  -3  -5 503.063 23.8059   1
   1   3   5 441.457 24.2723   5
  -1  -3  -5 410.552 23.3960   5
  -1  -3  -6 25.2331 8.20454   1
   1   3   6 15.0125 8.11282   5
  -1  -3  -6 17.6658 8.40936   5
   1   3   7 1995.44 61.4551   5
  -1  -3  -7 1987.24 59.1199   5
  -1  -3  -7 1995.04 54.6047   1
  -1  -3  -8 17.8658 9.77824   1
   1   3   8-0.59360 9.48032   5
   1   3   9-3.36556 9.82306   5
  -1  -3  -9 12.1408 10.7606   5
   1   3  10-0.16709 9.32684   5
  -1  -3 -10-18.1496 11.7953   5
  -1  -3 -11 77.2907 18.9943   5
   1   3  11 120.655 21.9342   5
  -1  -3 -12 75.3637 19.8978   5
  -1  -3 -13 617.186 50.3538   5
  -1  -3 -14-0.82346 14.5070   5
  -1  -3 -15-0.95198 15.9902   5
  -1  -3 -16-18.4714 16.3223   5
  -1  -3 -16 29.9971 14.8146   1
  -1  -3 -17 65.6506 17.1157   1
  -1  -3 -17 60.7899 23.0225   5
  -1  -3 -18 237.586 39.6968   5
  -1  -3 -18 169.983 26.0018   1
  -1  -3 -19 71.3951 19.6345   1
   1   4 -17 170.827 37.0177   5
   1   4 -16 174.185 34.6454   5
   1   4 -15 13.6175 14.5558   5
   1   4 -14 25.9913 17.7665   5
   1   4 -13 4.16713 11.1501   5
   1   4 -12 77.6515 20.1888   5
   1   4 -11 1154.35 64.6924   5
   1   4 -10 13.1937 13.9678   5
   1   4  -9 43.8941 11.6663   6
   1   4  -9 43.2667 17.0438   5
   1   4  -8 87.2841 18.7533   5
   1   4  -8 90.5751 15.3118   6
   1   4  -7 164.597 18.5126   6
   1   4  -7 187.425 23.4889   5
   1   4  -6 152.705 19.2667   5
   1   4  -6 175.473 18.4564   6
   1   4  -5 2228.85 57.1777   6
   1   4  -5 2306.84 63.8611   5
   1   4  -4 104.418 12.8308   6
   1   4  -4 86.6184 15.0726   5
   1   4  -3 4.52627 7.82669   5
   1   4  -3 7.74788 5.20614   6
   1   4  -3 14.4249 6.34669   2
  -1  -4   3 10.9581 6.61487   6
  -1  -4   2 2.61911 5.56114   6
   1   4  -2 4.98482 4.25566   6
   1   4  -2 7.86835 5.72090   2
  -1  -4   1 240.738 13.9030   6
   1   4  -1 256.235 14.4433   6
   1   4  -1 250.346 16.6027   2
  -1  -4   1 277.226 17.6108   2
  -1  -4   0 291.734 14.1478   6
  -1  -4   0 292.655 18.1797   2
   1   4   0 306.014 14.8147   6
   1   4   0 320.966 16.4739   3
   1   4   1 2144.54 39.9194   3
  -1  -4  -1 2095.04 43.4394   1
  -1  -4  -1 2044.63 33.4698   6
  -1  -4  -1 2042.06 40.0719   3
   1   4   2 586.724 21.1320   3
   1   4   2 599.240 24.4839   1
  -1  -4  -2 651.172 25.8622   1
  -1  -4  -2 600.306 17.7835   6
  -1  -4  -2 554.492 21.1686   3
   1   4   2 622.565 18.9459   5
  -1  -4  -3 9.92550 5.30484   5
   1   4   3 21.7614 6.99029   1
  -1  -4  -3 16.1040 7.07819   1
  -1  -4  -3 16.6322 6.03113   3
   1   4   3 14.8907 5.41586   5
  -1  -4  -4 2.41133 5.43718   5
  -1  -4  -4 3.62215 5.01387   3
  -1  -4  -4-8.01605 6.82575   1
   1   4   4 10.1700 6.08092   5
  -1  -4  -5 59.1185 10.4325   5
   1   4   5 37.7668 8.85240   5
  -1  -4  -5 48.0662 9.39948   1
  -1  -4  -6 1950.61 53.0673   5
   1   4   6 1832.48 53.1230   5
  -1  -4  -6 1928.95 52.3349   1
  -1  -4  -7 98.7718 14.4515   1
   1   4   7 126.553 16.3435   5
  -1  -4  -7 113.856 15.0886   5
   1   4   8 329.129 27.1470   5
  -1  -4  -8 315.428 24.6042   1
   1   4   9 13.1139 11.4667   5
  -1  -4  -9 12.5544 8.53422   1
  -1  -4  -9-1.06920 7.15175   5
  -1  -4 -10 10.3643 10.3574   1
   1   4  10 14.0349 11.7457   5
  -1  -4 -10 20.9320 11.3812   5
  -1  -4 -11 4.74745 7.99130   1
   1   4  11-8.43862 10.0992   5
  -1  -4 -11 11.2481 11.7934   5
  -1  -4 -12 966.149 50.9988   1
  -1  -4 -12 1065.45 60.1513   5
  -1  -4 -13 24.2362 12.3858   1
  -1  -4 -13 51.3088 18.4572   5
  -1  -4 -14 83.7620 22.3998   5
  -1  -4 -14 75.0298 16.7267   1
  -1  -4 -15 22.2729 12.8433   1
  -1  -4 -15 8.34556 15.2564   5
  -1  -4 -16-11.3803 9.58915   1
  -1  -4 -16 6.89227 14.3962   5
  -1  -4 -17 4.84564 14.8612   5
  -1  -4 -17 44.7826 16.4002   1
  -1  -4 -18 120.818 22.8141   1
  -1  -4 -18 204.811 36.4383   5
   1   5 -17 306.409 46.1368   5
   1   5 -16 140.010 30.4080   5
   1   5 -15 29.6717 19.8528   5
   1   5 -14 5.81330 16.7399   5
   1   5 -13-2.77282 15.2975   5
   1   5 -12 389.147 42.3988   5
   1   5 -11 418.461 41.6234   5
   1   5 -10 497.636 42.6676   5
   1   5  -9-0.21268 12.6266   5
   1   5  -9 5.50004 7.54556   6
   1   5  -8 11.2670 9.19131   6
   1   5  -8 14.8095 14.4180   5
   1   5  -7 23.7715 8.23151   6
   1   5  -7 12.4566 9.95108   5
   1   5  -6 1029.54 43.4605   6
   1   5  -6 1029.84 47.5310   5
   1   5  -5 57.9375 10.9149   6
   1   5  -5 53.2639 12.8482   5
   1   5  -4 750.702 33.0340   6
   1   5  -4 760.871 34.9461   5
   1   5  -4 746.173 30.5517   2
   1   5  -3 44.7962 9.00731   2
   1   5  -3 49.1097 9.19823   6
   1   5  -3 47.5921 9.29636   5
   1   5  -2 12.3825 5.30605   6
  -1  -5   2 21.0578 6.83212   6
   1   5  -2 16.3299 6.31638   5
   1   5  -2 20.4667 7.32650   2
  -1  -5   2 18.2852 7.14795   2
  -1  -5   1 43.5515 10.0121   2
   1   5  -1 23.7291 5.92125   6
  -1  -5   1 46.8386 7.97239   6
   1   5  -1 38.7715 8.56377   2
   1   5  -1 43.0181 8.09875   3
   1   5   0 2557.72 49.9038   3
  -1  -5   0 2453.53 55.2514   2
   1   5   0 2405.98 43.2822   6
  -1  -5   0 2492.66 42.0411   6
  -1  -5  -1 191.464 17.6874   2
  -1  -5  -1 208.392 11.8590   6
  -1  -5  -1 197.779 15.9867   1
   1   5   1 226.238 15.5726   3
  -1  -5  -2 560.129 29.6933   2
   1   5   2 547.950 26.3482   1
  -1  -5  -2 591.255 24.5177   3
  -1  -5  -2 561.581 17.7286   6
   1   5   2 545.426 23.6560   3
  -1  -5  -2 560.560 26.9030   1
   1   5   2 550.377 17.3701   5
  -1  -5  -3 5.24639 6.69913   1
  -1  -5  -3 16.7215 6.63114   3
   1   5   3 10.9387 4.72879   5
   1   5   3 20.9707 7.16785   1
  -1  -5  -3 12.1690 3.90276   6
  -1  -5  -4-3.35731 4.99128   5
   1   5   4 11.9808 8.19993   1
   1   5   4 4.76032 5.26756   5
  -1  -5  -4 1.99060 6.40962   1
  -1  -5  -4 6.91133 5.51910   3
  -1  -5  -5 262.817 17.6425   5
  -1  -5  -5 274.142 20.3984   1
   1   5   5 271.584 18.6117   5
  -1  -5  -5 270.689 18.5716   3
  -1  -5  -6 919.895 38.3547   1
  -1  -5  -6 874.476 34.6409   3
  -1  -5  -6 919.283 35.1466   5
   1   5   6 786.919 34.7173   5
   1   5   7 731.598 36.1943   5
  -1  -5  -7 780.553 37.3354   1
  -1  -5  -7 720.514 34.4913   5
   1   5   8 16.7090 9.31702   5
  -1  -5  -8 15.0671 9.63774   1
  -1  -5  -9 55.0883 13.9530   1
   1   5   9 77.4424 15.7240   5
  -1  -5 -10 14.3916 9.56903   1
   1   5  10 0.25287 9.93401   5
  -1  -5 -10 13.0215 10.0654   5
  -1  -5 -11 249.008 26.1612   1
   1   5  11 187.549 25.0286   5
  -1  -5 -11 237.466 28.0863   5
  -1  -5 -12 28.3072 12.2063   1
  -1  -5 -12 33.2461 15.1631   5
  -1  -5 -13 444.036 37.2265   1
  -1  -5 -13 454.347 42.1359   5
  -1  -5 -14 12.6824 12.4812   5
  -1  -5 -14 0.91045 9.79181   1
  -1  -5 -15 4.74640 13.5975   5
  -1  -5 -15 1.19368 9.37925   1
  -1  -5 -16 11.0228 10.6359   1
  -1  -5 -16 17.3664 16.8720   5
  -1  -5 -17 130.848 21.8072   1
  -1  -5 -17 183.988 33.8416   5
  -1  -5 -18 36.5102 15.6786   1
  -1  -5 -18 25.8262 18.7330   5
   1   6 -17 32.4266 26.0604   5
   1   6 -16 383.682 50.2354   5
   1   6 -15-2.06329 15.7583   5
   1   6 -14 25.8681 17.2146   5
   1   6 -13 10.4809 15.5921   5
   1   6 -12 308.261 38.9093   5
   1   6 -11 246.263 33.5326   5
   1   6 -10 267.725 31.7928   5
   1   6  -9 14.4064 13.5548   5
   1   6  -8 73.8421 17.2274   5
   1   6  -8 65.9399 13.6991   6
   1   6  -7 104.501 18.8500   5
   1   6  -7 82.1835 14.4925   6
   1   6  -6 390.948 30.7408   5
   1   6  -6 408.115 25.8221   2
   1   6  -6 424.044 29.5970   6
   1   6  -5 2040.08 59.8718   6
   1   6  -5 2029.43 61.5555   5
   1   6  -5 1968.48 53.6761   2
   1   6  -4 16.8752 6.49134   2
   1   6  -4 24.7691 8.50742   6
   1   6  -4 6.44155 7.19181   5
   1   6  -3 51.9197 9.69005   2
   1   6  -3 50.0470 9.77920   6
   1   6  -3 50.8883 10.3131   5
   1   6  -2 46.9625 9.82027   2
  -1  -6   2 29.4835 8.20615   2
   1   6  -2 32.5438 7.11930   6
   1   6  -2 33.3850 7.85928   5
   1   6  -1 172.538 15.9456   3
  -1  -6   1 174.153 16.1470   2
   1   6  -1 157.077 12.9683   6
  -1  -6   1 147.503 12.8156   6
   1   6  -1 193.319 13.8468   5
  -1  -6   0 49.4517 7.47636   6
   1   6   0 65.3565 10.7349   3
   1   6   0 41.3796 6.74558   6
  -1  -6   0 40.2355 9.70478   2
   1   6   1 1714.95 45.2363   3
   1   6   1 1588.43 28.0403   5
  -1  -6  -1 1678.38 34.0677   6
  -1  -6  -1 1689.47 51.9022   2
  -1  -6  -1 1680.54 47.4091   1
   1   6   2 97.7390 7.36790   5
  -1  -6  -2 109.437 8.70147   6
   1   6   2 111.724 14.2353   1
  -1  -6  -2 94.6186 11.7474   3
   1   6   2 94.3142 11.6872   3
  -1  -6  -2 101.220 13.5498   1
   1   6   3 38.5619 5.99178   5
  -1  -6  -3 42.5196 5.64445   6
  -1  -6  -3 24.8965 8.36909   1
  -1  -6  -3 40.3352 8.25644   3
   1   6   3 28.9768 9.53148   1
  -1  -6  -4 25.8405 9.17248   1
  -1  -6  -4 31.9085 5.11879   6
   1   6   4 19.4698 5.50005   5
  -1  -6  -4 26.2824 7.56357   3
   1   6   4 15.2110 7.24322   1
   1   6   5 479.261 23.1455   5
  -1  -6  -5 483.571 26.8111   3
  -1  -6  -5 483.738 29.2684   1
  -1  -6  -5 454.455 22.2090   5
  -1  -6  -6 427.390 28.2070   1
   1   6   6 353.299 22.9225   5
  -1  -6  -6 355.793 21.6805   5
  -1  -6  -6 348.000 23.6300   3
  -1  -6  -7 630.592 36.0164   1
  -1  -6  -7 475.496 13.1191   4
   1   6   7 625.103 32.5080   5
  -1  -6  -7 621.088 30.9834   5
  -1  -6  -7 579.266 32.2501   3
  -1  -6  -8 27.4594 5.11268   4
  -1  -6  -8 15.9741 8.25258   5
  -1  -6  -8 15.1609 7.56454   3
  -1  -6  -8 23.8633 9.56719   1
   1   6   8 27.6873 9.98056   5
   1   6   9 1.42271 8.15790   5
  -1  -6  -9 8.31209 6.90053   3
  -1  -6  -9-1.18404 8.53373   1
   1   6  10 23.3684 11.4874   5
  -1  -6 -10 22.2928 11.6930   1
  -1  -6 -10 18.4121 11.3894   5
  -1  -6 -11 42.7441 12.9440   1
  -1  -6 -11 51.9190 13.6513   5
   1   6  11 54.2386 15.9572   5
  -1  -6 -12 646.542 44.4289   1
  -1  -6 -12 661.272 46.8586   5
  -1  -6 -13 18.2270 11.4783   1
  -1  -6 -13 51.7700 17.4464   5
  -1  -6 -14 44.7888 13.8042   1
  -1  -6 -14 30.2275 15.1895   5
  -1  -6 -15 21.4206 15.0498   5
  -1  -6 -15-4.22944 9.61744   1
  -1  -6 -16 22.5662 13.6822   1
  -1  -6 -16 22.2766 15.2522   5
  -1  -6 -17 16.3927 11.5321   1
  -1  -6 -17 21.7717 16.3457   5
   1   7 -16 9.26973 21.2734   5
   1   7 -15 18.1147 18.3781   5
   1   7 -14 49.6470 21.2757   5
   1   7 -13 0.97773 14.9790   5
   1   7 -12 35.2971 18.4617   5
   1   7 -11 650.181 51.4960   5
   1   7 -10 84.0023 21.4117   5
   1   7  -9 7.53325 12.3689   5
   1   7  -8 27.6453 12.6340   5
   1   7  -7 86.4996 13.1030   2
   1   7  -7 73.0161 15.9114   6
   1   7  -7 72.1693 17.1686   5
   1   7  -6 545.558 34.1144   6
   1   7  -6 556.646 31.1242   2
   1   7  -6 545.736 35.8016   5
   1   7  -5 435.741 26.7610   2
   1   7  -5 504.259 31.1083   6
   1   7  -5 469.054 31.0724   5
   1   7  -4 380.618 24.7930   2
   1   7  -4 418.247 27.1649   6
   1   7  -4 401.397 26.3225   1
   1   7  -4 421.662 27.2082   5
   1   7  -3 45.5382 9.69707   2
   1   7  -3 26.2401 7.55610   6
   1   7  -3 21.7848 7.40346   5
  -1  -7   2 4.80067 6.04652   2
   1   7  -2 2.41872 5.57950   2
   1   7  -2 4.46771 5.75630   5
   1   7  -2-4.07455 5.19543   3
   1   7  -2 3.60903 4.90514   6
   1   7  -1 3.27319 5.87236   3
   1   7  -1 5.64050 4.78950   5
   1   7  -1 8.04197 5.02813   6
  -1  -7   0 1346.59 35.9291   6
   1   7   0 1287.38 36.1449   6
   1   7   0 1351.17 43.9888   3
   1   7   0 1340.45 29.4895   5
   1   7   1 3.16413 2.31055   5
  -1  -7  -1 0.37994 3.77829   6
  -1  -7  -1 13.0288 8.08387   1
   1   7   1 10.3801 7.23947   3
  -1  -7  -2 223.614 20.9604   1
  -1  -7  -2 213.953 12.4154   6
   1   7   2 225.591 21.1750   1
   1   7   2 192.225 9.01918   5
  -1  -7  -2 228.302 19.2319   3
   1   7   2 203.146 17.7556   3
  -1  -7  -3 31.9047 9.77557   2
   1   7   3 29.2094 4.72385   5
   1   7   3 25.1801 9.53657   1
  -1  -7  -3 28.8459 9.02399   1
  -1  -7  -3 25.5024 8.30172   3
  -1  -7  -3 29.2983 5.06701   6
  -1  -7  -4 13.7865 7.67986   1
  -1  -7  -4 6.26881 2.93146   6
   1   7   4 26.9488 9.17236   1
   1   7   4 22.5738 5.53466   5
  -1  -7  -4 17.6140 7.21396   3
  -1  -7  -5 29.1574 10.7071   1
  -1  -7  -5 9.28243 7.18511   3
  -1  -7  -5 17.3673 4.22238   6
   1   7   5 15.2770 6.18800   5
   1   7   6 1001.90 35.4554   5
  -1  -7  -6 981.439 45.2706   1
  -1  -7  -6 981.205 25.3200   6
  -1  -7  -6 943.493 41.1286   3
  -1  -7  -7 43.6401 10.1996   5
  -1  -7  -7 51.8313 13.4110   1
   1   7   7 37.4832 9.87384   5
  -1  -7  -7 30.8706 9.83283   3
  -1  -7  -8 93.8410 13.9295   5
  -1  -7  -8 102.217 17.0763   1
   1   7   8 91.4706 14.8072   5
  -1  -7  -8 103.666 15.9529   3
  -1  -7  -9 2.62973 2.03844   4
  -1  -7  -9 1.17980 7.54672   1
   1   7   9 9.56725 9.89808   5
  -1  -7 -10 5.24469 3.62422   4
   1   7  10 15.2584 10.7222   5
  -1  -7 -10-17.9563 12.3152   1
  -1  -7 -10-0.54765 7.39764   5
  -1  -7 -11 109.925 20.1093   1
  -1  -7 -11 130.007 20.0807   5
   1   7  11 103.073 18.0974   5
  -1  -7 -12 259.652 29.4809   1
  -1  -7 -12 295.968 31.6161   5
  -1  -7 -13 225.545 28.9654   1
  -1  -7 -13 246.315 30.4143   5
  -1  -7 -14 54.3320 18.2372   5
  -1  -7 -14-7.86789 11.0436   1
  -1  -7 -15-17.6848 13.3962   1
  -1  -7 -15 21.1299 14.5106   5
  -1  -7 -16 6.18330 11.2465   1
  -1  -7 -17 121.822 24.4089   1
   1   8 -16 215.400 39.9184   5
   1   8 -15 12.5287 16.1086   5
   1   8 -14 12.0607 17.3994   5
   1   8 -13 26.3726 19.9615   5
   1   8 -12 449.137 45.8172   5
   1   8 -11 37.3495 18.5895   5
   1   8 -10 209.214 29.8013   5
   1   8  -9-11.0719 13.7463   5
   1   8  -9 0.52896 6.08395   2
   1   8  -8 4.27110 6.06360   2
   1   8  -8 3.77233 10.0280   5
   1   8  -7 20.5361 10.0898   6
   1   8  -7 21.8262 8.37628   2
   1   8  -7 34.9246 13.4268   5
   1   8  -6 836.517 38.9979   2
   1   8  -6 796.097 43.5092   5
   1   8  -6 828.911 44.2345   6
   1   8  -5 458.678 31.1726   6
   1   8  -5 431.997 30.1279   5
   1   8  -5 385.736 28.0700   1
   1   8  -5 437.111 28.0337   2
   1   8  -4 97.9337 13.9755   2
   1   8  -4 91.6239 14.6224   1
   1   8  -4 82.8431 13.6447   6
   1   8  -4 106.556 15.3623   5
   1   8  -3 20.9215 7.56008   1
   1   8  -3 8.67598 5.43151   6
   1   8  -3 17.4144 8.64037   3
   1   8  -3 22.1983 8.29593   5
   1   8  -3 18.9155 7.89672   2
   1   8  -2 19.9562 7.09385   5
   1   8  -2 31.2672 8.09840   6
   1   8  -2 19.2507 8.03320   3
   1   8  -2 31.6896 9.45341   1
   1   8  -1 426.504 28.9342   1
   1   8  -1 370.332 25.4993   3
   1   8  -1 362.848 18.5464   5
   1   8  -1 375.085 21.7847   6
   1   8   0 431.606 28.9268   1
   1   8   0 402.915 15.9697   5
   1   8   0 440.935 27.7711   3
   1   8   0 437.532 22.0401   6
   1   8   1 991.138 43.8536   1
   1   8   1 1023.84 42.0596   3
  -1  -8  -1 955.296 43.9093   2
  -1  -8  -1 948.908 41.5373   1
  -1  -8  -2 9.87715 8.78540   1
   1   8   2-11.2731 8.75964   1
   1   8   2 0.49716 1.31958   4
   1   8   2 4.16339 7.17340   3
  -1  -8  -2 1.03085 7.96016   2
  -1  -8  -2 4.14432 3.84507   6
   1   8   3 7.00467 7.92856   1
  -1  -8  -3 1.17837 6.42015   3
  -1  -8  -3 5.72999 8.14207   2
  -1  -8  -3 4.32696 3.23852   6
  -1  -8  -3 9.24095 8.70129   1
  -1  -8  -4 19.2014 8.95294   3
   1   8   4 27.0203 4.09868   5
  -1  -8  -4 51.1063 12.8040   2
   1   8   4 23.2642 9.32402   1
  -1  -8  -4 30.5106 4.34859   6
  -1  -8  -4 19.9235 9.28328   1
  -1  -8  -5 483.977 32.7580   1
  -1  -8  -5 494.734 15.0513   6
  -1  -8  -5 486.790 31.2327   3
   1   8   5 511.509 19.8530   5
  -1  -8  -6 3.79651 2.43899   6
  -1  -8  -6-2.64574 7.90419   1
  -1  -8  -6 3.43957 6.01202   3
   1   8   6 0.92792 4.53476   5
   1   8   7 990.971 37.1696   5
  -1  -8  -7 956.493 22.9824   6
  -1  -8  -7 877.513 43.6664   3
  -1  -8  -7 1038.99 49.9520   1
  -1  -8  -8 125.292 14.8873   5
  -1  -8  -8 165.046 21.7590   1
   1   8   8 122.551 16.2167   5
  -1  -8  -8 123.760 9.70732   6
  -1  -8  -9 8.38917 8.53273   1
   1   8   9-3.72872 7.84810   5
  -1  -8 -10 4.90989 9.97577   1
  -1  -8 -11 308.998 32.5388   1
  -1  -8 -11 277.734 27.3417   5
  -1  -8 -12 183.143 26.4204   1
  -1  -8 -12 163.278 23.0781   5
  -1  -8 -13 136.487 24.2592   1
  -1  -8 -13 127.823 21.5553   5
  -1  -8 -14-4.01549 11.8346   1
  -1  -8 -15 2.11231 11.0220   1
  -1  -8 -16 31.0493 14.1828   1
   1   9 -16 23.6427 18.8195   5
   1   9 -15 21.3413 18.3883   5
   1   9 -14-4.48095 15.8263   5
   1   9 -13 115.415 27.5716   5
   1   9 -12 16.0953 13.8397   5
   1   9 -11 388.529 30.9168   2
   1   9 -11 490.713 47.3535   5
   1   9 -10 18.2537 8.42308   2
   1   9 -10 1.46915 14.8228   5
   1   9  -9-7.17712 12.8141   5
   1   9  -9 2.62892 6.03421   2
   1   9  -8 116.201 21.7168   5
   1   9  -8 132.657 17.1269   2
   1   9  -7 214.844 21.4718   2
   1   9  -7 256.286 28.5722   5
   1   9  -6 164.799 21.9160   5
   1   9  -6 188.734 22.4694   6
   1   9  -6 162.164 18.4330   2
   1   9  -5 1197.38 51.2355   6
   1   9  -5 1116.74 48.4949   5
   1   9  -5 1114.66 47.7532   2
   1   9  -4 92.0347 13.8789   6
   1   9  -4 131.645 16.6401   5
   1   9  -4 110.121 15.7203   2
   1   9  -3 2.07392 5.20212   6
   1   9  -3-7.99427 8.36756   3
   1   9  -3-1.38642 6.26768   5
   1   9  -2 3.59931 5.29067   5
   1   9  -2 2.30745 4.87927   6
   1   9  -2-4.89209 7.64862   3
  -1  -9   2 6.76979 6.66599   2
   1   9  -1 167.744 18.9929   3
   1   9  -1 147.049 11.9084   5
  -1  -9   1 147.735 18.2476   2
   1   9  -1 141.300 14.5170   6
  -1  -9   0 459.187 31.4802   2
   1   9   0 514.188 31.7708   3
   1   9   0 448.123 14.5348   5
   1   9   0 415.281 13.5033   5
   1   9   0 529.442 25.4042   6
   1   9   1 394.438 28.3438   3
  -1  -9  -1 378.209 29.6902   2
   1   9   2 58.7433 4.77713   4
  -1  -9  -2 91.3541 16.2237   2
  -1  -9  -2 70.9108 14.1944   1
   1   9   2 60.8081 12.4370   3
  -1  -9  -3 19.0472 10.2703   1
  -1  -9  -3 14.6840 11.1363   2
  -1  -9  -4 35.5302 11.5941   1
  -1  -9  -4 40.2897 13.6550   2
  -1  -9  -4 50.8738 12.6318   3
  -1  -9  -5 141.824 21.4747   2
  -1  -9  -5 154.224 19.7734   3
  -1  -9  -5 151.771 20.8332   1
  -1  -9  -6 1087.15 52.8600   1
  -1  -9  -7 14.9097 11.1642   1
  -1  -9  -8 26.6740 13.3487   1
  -1  -9  -9 30.8766 13.6287   1
  -1  -9 -10 42.6684 15.5511   1
  -1  -9 -11 14.0588 11.4636   1
  -1  -9 -12 519.427 44.5566   1
  -1  -9 -13 16.9029 14.1671   1
  -1  -9 -14 33.6286 15.4271   1
  -1  -9 -15-15.2809 13.5949   1
   1  10 -15 2.84023 15.1599   5
   1  10 -14-21.7216 20.1641   5
   1  10 -13 16.5569 18.4177   5
   1  10 -12 293.543 38.4670   5
   1  10 -11 95.3287 23.1235   5
   1  10 -10 113.349 23.4033   5
   1  10 -10 72.0815 13.9040   2
   1  10  -9 25.3601 9.02461   2
   1  10  -9 46.3607 18.3247   5
   1  10  -8 14.2923 12.4897   5
   1  10  -8-0.94135 5.98548   2
   1  10  -7-2.35358 11.8952   5
   1  10  -7-2.48992 6.52054   2
   1  10  -6 802.175 45.2236   5
   1  10  -6 732.428 40.3659   2
   1  10  -5-0.59730 6.29821   2
   1  10  -5 12.9698 9.05815   5
   1  10  -5 8.46501 8.07059   6
   1  10  -4 175.288 19.9854   6
   1  10  -4 159.960 17.9851   5
   1  10  -4 169.599 21.5637   3
   1  10  -3 18.5745 7.38461   5
   1  10  -3 26.5119 8.98807   6
   1  10  -3 32.5075 11.1189   3
   1  10  -2 9.63719 6.17725   5
   1  10  -2 8.51476 8.15409   3
   1  10  -2 4.54384 5.17755   6
  -1 -10   2 18.6874 9.91134   2
   1  10  -1 149.467 19.4796   3
   1  10  -1 139.859 10.5529   5
   1  10  -1 125.847 14.5925   6
  -1 -10   1 115.456 17.6783   2
   1  10   0 721.939 40.2713   3
   1  10   0 729.925 30.6552   6
  -1 -10   0 690.044 41.8250   2
   1  10   1 199.113 14.1681   4
  -1 -10  -1 181.094 22.5751   2
   1  10   1 183.714 21.5896   3
  -1 -10  -2 4.37938 10.8773   2
  -1 -10  -2 24.7727 10.3198   1
   1  10   2 13.2630 9.48329   3
  -1 -10  -3-10.5475 11.0708   2
  -1 -10  -3-1.83241 10.2542   1
  -1 -10  -4-4.32079 10.7157   2
  -1 -10  -4 9.90615 9.60430   1
  -1 -10  -5 406.810 37.1866   2
  -1 -10  -5 403.157 33.8116   1
  -1 -10  -6 171.116 25.7016   2
  -1 -10  -6 178.309 23.9952   1
  -1 -10  -7 262.034 28.8040   1
  -1 -10  -8 15.7717 13.0839   1
  -1 -10  -9 17.2161 11.6761   1
  -1 -10 -10 29.2103 12.8051   1
  -1 -10 -11 217.605 29.8454   1
  -1 -10 -12-2.59660 10.9583   1
  -1 -10 -13 101.806 23.0575   1
   1  11 -15-36.9344 20.6251   5
   1  11 -14 15.7753 16.5096   5
   1  11 -13 35.5106 20.2141   5
   1  11 -12 253.090 36.6323   5
   1  11 -11 322.368 39.4367   5
   1  11 -10 1.46467 13.4894   5
   1  11  -9 5.75699 12.6707   5
   1  11  -8 15.2069 8.58608   2
   1  11  -8 11.8447 13.1728   5
   1  11  -7 124.624 17.9444   2
   1  11  -7 170.496 23.9185   5
   1  11  -6 31.6690 10.5278   2
   1  11  -6 37.3272 13.8455   3
   1  11  -6 73.9007 16.7060   5
   1  11  -5 416.381 35.2967   3
   1  11  -5 356.451 28.5218   5
   1  11  -5 345.587 30.4964   6
   1  11  -4 1.41592 5.80285   6
   1  11  -4 9.04388 10.3062   3
   1  11  -4-3.97548 7.27286   5
   1  11  -3 15.3502 8.13787   5
   1  11  -3-5.80531 9.81830   3
   1  11  -3 3.21090 5.53208   6
   1  11  -2 8.60505 6.93397   6
   1  11  -2 9.72093 9.09957   3
  -1 -11   2 5.08999 7.09139   2
   1  11  -2 3.50696 4.33772   5
   1  11  -1 469.969 27.8180   6
   1  11  -1 518.436 36.2551   3
  -1 -11   1 491.115 35.4930   2
  -1 -11   0 14.7121 10.1243   2
   1  11   0 31.9778 11.5682   3
   1  11   1 429.815 20.3513   4
  -1 -11  -1 454.868 36.2448   2
   1  11   1 484.307 34.8481   3
   1  11   2 12.9214 10.5968   3
  -1 -11  -2-4.59545 9.78856   2
  -1 -11  -3 9.53799 12.5088   2
  -1 -11  -3 18.8868 10.4427   1
  -1 -11  -4 103.008 20.7305   2
  -1 -11  -4 77.3685 17.8199   1
  -1 -11  -5 189.310 25.4903   1
  -1 -11  -5 188.830 27.5460   2
  -1 -11  -6 290.885 34.8074   2
  -1 -11  -6 299.428 31.8314   1
  -1 -11  -7 174.989 25.7441   1
  -1 -11  -7 122.228 24.1110   2
  -1 -11  -8 40.2512 17.8851   2
  -1 -11  -8 61.1745 17.7267   1
  -1 -11  -9 17.5483 14.0895   1
  -1 -11 -10 28.9057 15.3194   1
  -1 -11 -11 55.1259 19.3259   1
  -1 -11 -12 315.496 38.4630   1
   1  12 -14-16.0956 16.1852   5
   1  12 -13 87.6755 24.5973   5
   1  12 -12 20.1640 14.3124   5
   1  12 -11 236.150 35.2444   5
   1  12 -10 8.25364 12.1440   5
   1  12  -9-2.95927 14.5587   5
   1  12  -8 25.8006 13.5828   5
   1  12  -7 86.2991 19.7661   3
   1  12  -7 102.057 19.5259   5
   1  12  -6 529.046 42.8976   3
   1  12  -6 523.676 37.7271   5
   1  12  -5 116.328 21.7659   3
   1  12  -5 85.7061 15.3643   5
   1  12  -4 42.9780 11.4561   6
   1  12  -4 45.1294 14.2850   3
   1  12  -4 47.8970 11.3590   5
   1  12  -3 11.0499 10.5482   3
   1  12  -3 22.7268 8.91376   6
   1  12  -3 32.6005 7.95654   5
   1  12  -2 12.4195 9.71207   3
   1  12  -2 33.7651 9.39915   6
   1  12  -2 24.8458 4.84277   5
   1  12  -1 3.96937 4.97911   6
  -1 -12   1-8.96665 7.88496   2
   1  12  -1-2.86100 8.14783   3
  -1 -12   0 723.126 46.0306   2
   1  12   0 730.814 45.7095   3
   1  12   1 15.5408 4.46077   4
  -1 -12  -1 34.7836 13.9473   2
   1  12   1 42.3897 13.5398   3
   1  12   2 11.0177 9.52933   3
  -1 -12  -2 43.6210 15.4045   2
  -1 -12  -3 98.7878 20.5323   2
  -1 -12  -4 42.9457 14.3142   1
  -1 -12  -4 3.40381 11.6970   2
  -1 -12  -5 25.6131 16.3891   2
  -1 -12  -5 75.1996 18.5028   1
  -1 -12  -6 453.752 44.0687   2
  -1 -12  -6 475.612 42.2707   1
  -1 -12  -7 30.6397 15.2296   2
  -1 -12  -7 37.8945 15.9322   1
  -1 -12  -8 3.69173 15.3593   2
  -1 -12  -8 9.25834 11.3303   1
  -1 -12  -9 35.3422 15.0159   1
  -1 -12  -9 24.8288 16.1747   2
  -1 -12 -10 43.2900 19.4129   2
  -1 -12 -10 32.0199 16.8100   1
   1  13 -13 6.42764 14.7145   5
   1  13 -12 173.003 31.2107   5
   1  13 -11 7.60541 13.4899   5
   1  13 -10 15.2599 14.8402   5
   1  13  -9 10.7394 13.4036   3
   1  13  -9 36.6767 17.1658   5
   1  13  -8 8.85087 12.7875   3
   1  13  -8 18.5197 12.8937   5
   1  13  -7 80.6414 19.0646   3
   1  13  -6 412.826 39.7349   3
   1  13  -5 158.732 24.4500   3
   1  13  -4 7.62610 10.1146   3
   1  13  -3-8.39655 11.6172   3
   1  13  -2 9.66283 9.28504   3
  -1 -13   1 329.827 31.6838   2
   1  13  -1 324.015 32.5150   3
  -1 -13   0 50.3574 15.6712   2
   1  13   0 103.078 19.8874   3
   1  13   1 312.670 31.6554   3
  -1 -13  -1 328.082 34.2511   2
   1  13   2 95.3551 20.4177   3
  -1 -13  -2 97.0577 20.7076   2
  -1 -13  -3-6.22571 11.6277   2
  -1 -13  -4-4.57921 11.3461   2
  -1 -13  -5 438.566 44.5172   2
  -1 -13  -5 426.499 40.0744   1
  -1 -13  -6 35.8482 17.0978   1
  -1 -13  -6 25.2204 16.3459   2
  -1 -13  -7 109.457 25.1312   2
  -1 -13  -7 138.179 25.7863   1
  -1 -13  -8 1.98011 14.0289   2
  -1 -13  -8 7.60233 10.3961   1
  -1 -13  -9 45.1743 20.2251   2
   1  14  -8 31.9069 14.7975   3
   1  14  -7 248.259 33.2460   3
   1  14  -6 113.246 22.4821   3
   1  14  -5 244.184 31.5433   3
   1  14  -4 51.6153 16.2396   3
   1  14  -3-4.89693 10.0511   3
   1  14  -2 57.2256 16.3747   3
   1  14  -1 182.692 26.2160   3
  -1 -14   1 130.184 21.0089   2
   1  14   0 341.822 34.9863   3
  -1 -14   0 366.955 36.4284   2
  -1 -14  -1 9.15848 11.6568   2
   1  14   1-11.6363 11.3220   3
  -1 -14  -2 13.1846 14.2031   2
  -1 -14  -3 34.7230 16.6804   2
  -1 -14  -4 100.860 22.8940   2
  -1 -14  -5 29.2214 17.3236   2
  -1 -14  -6 315.628 40.3060   2
  -1 -14  -7 17.7465 15.2059   2
   1  15  -6 293.733 36.8873   3
   1  15  -5-4.27984 12.6624   3
   1  15  -4-1.71615 9.70307   3
   1  15  -3 13.4875 11.7018   3
   1  15  -2 50.6378 16.8391   3
   1  15  -1 94.2892 20.2540   3
   1  15   0 193.433 27.6388   3
  -1 -15   0 173.847 25.8509   2
  -1 -15  -1 58.9154 16.5284   2
   1  15   1 72.2687 18.9959   3
  -1 -15  -2 5.37727 11.6487   2
  -1 -15  -3 20.1193 13.6105   2
  -1 -15  -4 18.3832 14.6595   2
  -1 -15  -5 186.395 32.4205   2
  -1 -15  -6 28.0280 15.4097   2
   1  16  -1 173.248 28.1184   3
   1  16   0 16.4550 13.5127   3
  -1 -16  -1 130.456 25.0010   2
  -1 -16  -2 18.5339 12.6936   2
  -1 -16  -3 21.2282 15.5947   2
  -1 -16  -4 59.3222 20.6111   2
   2 -15  -7 65.5080 20.7247   2
   2 -15  -6-3.34451 11.2947   2
   2 -15  -5 2.00809 10.3578   2
  -2  15   0 39.2486 17.7675   3
  -2  15  -1 50.6747 17.2839   3
  -2  15  -2 94.8417 22.4336   3
  -2  15  -3 52.9856 20.1214   3
  -2  15  -4 371.916 41.8814   3
   2 -14  -7 103.470 23.8460   2
   2 -14  -6 13.4605 12.3505   2
   2 -14  -5 29.4712 16.2935   2
   2 -14  -5-12.2521 12.3651   1
   2 -14  -4 52.2291 18.1937   1
   2 -14  -4 30.5582 13.6161   2
   2 -14  -3 259.799 33.3331   1
   2 -14  -3 205.691 27.0823   2
   2 -14  -2 111.043 19.7829   2
   2 -14  -2 122.306 22.3969   1
  -2  14   1 218.188 29.7693   3
   2 -14  -1 188.435 23.3603   2
  -2  14   0 22.1282 15.4371   3
  -2  14  -1 11.8921 11.1316   3
  -2  14  -1 14.2422 11.8815   4
  -2  14  -2 29.6877 12.8286   4
  -2  14  -2 50.5918 17.2830   3
  -2  14  -3 490.120 45.0013   3
  -2  14  -3 403.309 38.5998   4
  -2  14  -4-11.7455 14.7383   3
  -2  14  -5 150.004 26.7567   3
  -2  14  -6 31.8091 14.6076   3
  -2  14  -7-14.5530 14.8983   3
  -2  14  -8 16.0727 16.2174   3
   2 -13  -7 226.101 32.7625   1
   2 -13  -6 11.4664 10.7616   1
   2 -13  -5-0.89752 10.7694   2
   2 -13  -5-10.9662 10.6878   1
   2 -13  -4 9.96998 11.5267   1
   2 -13  -4 1.93330 9.81427   2
   2 -13  -3 234.881 27.8139   2
   2 -13  -3 262.940 31.7062   1
  -2  13   2 239.891 22.4012   4
   2 -13  -2 253.345 30.1353   1
   2 -13  -2 298.275 29.4981   2
  -2  13   1 74.2555 19.1810   3
   2 -13  -1 64.7524 16.9564   1
  -2  13   1 75.8804 14.9155   4
   2 -13  -1 69.2794 14.8514   2
  -2  13   0 17.6298 13.1575   3
   2 -13   0 7.03812 7.88576   2
  -2  13   0-1.77888 8.98639   4
  -2  13  -1 7.36145 11.2431   4
  -2  13  -1 28.4045 13.2744   3
   2 -13   1 19.2841 8.11052   2
  -2  13  -2 38.4946 14.8201   4
  -2  13  -2 17.2072 12.4456   3
  -2  13  -3 150.780 24.5745   3
  -2  13  -4 675.341 49.4979   3
  -2  13  -5 12.6626 11.5316   3
  -2  13  -6-9.60782 14.7113   3
  -2  13  -7 10.3179 11.3445   3
  -2  13  -8 244.562 34.3904   3
  -2  13  -9 20.5447 12.6823   5
  -2  13  -9 17.9990 15.7610   3
  -2  13 -10 222.275 34.1991   3
  -2  13 -10 229.835 32.0232   5
  -2  13 -11 29.3783 17.3393   5
  -2  13 -12 9.97746 15.1557   5
  -2  13 -13 38.6513 20.4508   5
   2 -12  -9 15.8707 14.0015   1
   2 -12  -8 478.198 44.6890   1
   2 -12  -7 4.53927 9.94489   1
   2 -12  -6 27.0901 14.8450   1
   2 -12  -5 15.0479 10.4915   1
   2 -12  -4 97.6109 20.5518   1
  -2  12   3 130.343 15.8211   4
   2 -12  -3 146.701 24.0858   1
   2 -12  -3 137.818 21.1904   2
   2 -12  -2 370.587 34.8346   1
   2 -12  -2 395.925 32.7443   2
  -2  12   2 374.891 27.1294   4
   2 -12  -1 65.8941 13.6823   2
  -2  12   1 60.0978 16.1884   3
  -2  12   1 80.6552 15.5298   4
   2 -12  -1 39.3037 15.1609   1
   2 -12   0 3.17024 6.18559   2
  -2  12   0 1.07192 8.06595   4
  -2  12   0 13.3515 11.8188   3
   2 -12   0 4.01211 8.23570   1
  -2  12  -1 16.9833 12.5415   3
  -2  12  -1 26.4249 12.3013   4
  -2  12  -2 60.9318 11.7286   6
  -2  12  -2 53.8134 16.7920   3
  -2  12  -3 410.989 36.2848   3
  -2  12  -3 372.990 28.6882   6
  -2  12  -4 134.254 23.3633   3
  -2  12  -4 101.428 16.6603   6
  -2  12  -5 96.5164 15.5812   5
  -2  12  -5 83.1065 16.5598   6
  -2  12  -5 139.740 24.4520   3
  -2  12  -6 5.92543 8.85542   5
  -2  12  -6 40.2217 16.1177   3
  -2  12  -7-6.25161 9.47571   5
  -2  12  -7-15.2519 13.6763   3
  -2  12  -8 8.87189 12.8472   3
  -2  12  -8 34.4874 15.0858   5
  -2  12  -9 647.302 51.8240   3
  -2  12  -9 531.239 44.7948   5
  -2  12 -10 18.4772 15.6867   5
  -2  12 -10-18.8981 12.7860   3
  -2  12 -11 50.2474 18.5633   5
  -2  12 -12 1.61393 13.3890   5
  -2  12 -13 37.4499 17.2456   5
  -2  12 -14 9.65570 16.9174   5
   2 -11 -11 17.4172 13.8287   1
   2 -11 -10 1.38593 11.8182   1
   2 -11  -9 312.289 35.8100   1
   2 -11  -8 62.3369 17.3793   1
   2 -11  -7 218.954 29.0928   1
   2 -11  -6 25.1017 13.6046   1
   2 -11  -5 10.9247 12.1129   1
   2 -11  -4-2.26620 9.57700   1
  -2  11   3 664.421 34.1900   4
   2 -11  -3 645.004 44.3542   1
  -2  11   2 114.772 20.4648   3
   2 -11  -2 79.6221 15.0528   2
   2 -11  -2 82.9916 17.7322   1
  -2  11   2 66.7096 13.0083   4
   2 -11  -1 295.788 28.8782   1
   2 -11  -1 333.103 27.1334   2
  -2  11   1 215.739 8.77267   6
  -2  11   1 266.552 28.2278   3
  -2  11   1 302.038 25.9946   4
   2 -11   0 8.60284 9.31224   1
  -2  11   0 9.22948 9.03119   4
  -2  11   0 29.8745 6.50141   6
  -2  11   0 22.2844 12.4182   3
  -2  11  -1 34.2299 8.52588   6
  -2  11  -1 56.0090 15.5997   4
  -2  11  -1 43.3431 15.0208   3
  -2  11  -2 27.2671 11.7744   3
  -2  11  -2 35.3543 9.75062   6
   2 -11   2 26.9355 7.74345   2
  -2  11  -3 461.465 37.0216   3
  -2  11  -3 456.195 30.4379   6
  -2  11  -4 278.556 29.4907   3
  -2  11  -4 249.330 24.5725   6
  -2  11  -4 298.387 22.5605   5
  -2  11  -5 57.0627 13.0619   5
  -2  11  -5 65.1842 13.8499   6
  -2  11  -5 53.2145 15.9326   3
  -2  11  -6-11.7471 12.9905   3
  -2  11  -6 10.5455 10.3514   5
  -2  11  -7 27.0289 14.8484   3
  -2  11  -7 22.0230 13.0677   5
  -2  11  -8 265.358 32.2414   3
  -2  11  -8 239.664 29.2945   5
  -2  11  -9 106.134 23.5734   5
  -2  11 -10 385.798 39.7443   5
  -2  11 -11 39.9148 19.2953   5
  -2  11 -12 27.0919 17.6312   5
  -2  11 -13 25.0590 17.1378   5
  -2  11 -14 136.875 31.0785   5
  -2  11 -15 19.9621 16.6268   5
   2 -10 -12 3.53059 11.0181   1
   2 -10 -11-14.3179 11.9559   1
   2 -10 -10-0.64091 12.4693   1
   2 -10  -9 215.054 29.1589   1
   2 -10  -8 486.521 40.7879   1
   2 -10  -7 50.9644 16.1776   1
   2 -10  -6-5.73906 11.4929   1
   2 -10  -5 7.52329 9.73338   1
   2 -10  -4 220.090 25.8151   1
   2 -10  -3 24.4311 11.8494   1
  -2  10   3 36.0104 10.2797   4
  -2  10   2 972.301 41.4940   4
  -2  10   2 964.794 49.3962   3
   2 -10  -2 946.319 49.1986   1
  -2  10   1 2.83917 2.29896   6
  -2  10   1-2.27500 8.03360   4
  -2  10   1 6.83242 8.76562   3
   2 -10  -1 3.35132 7.54292   1
  -2  10   0 1.37075 3.93202   6
  -2  10   0-2.46045 9.58526   3
  -2  10   0-1.16119 9.14819   4
   2 -10   0-1.96337 6.99529   1
   2 -10   1 3.00914 4.77353   2
  -2  10  -1 17.7304 6.93363   6
   2 -10   1-1.62385 8.23206   1
  -2  10  -1-7.09364 9.93174   3
  -2  10  -2 337.210 29.5326   3
   2 -10   2 319.663 20.2678   2
  -2  10  -2 334.672 23.1923   6
  -2  10  -3 242.538 21.9346   6
  -2  10  -3 225.092 24.4291   3
   2 -10   3 247.336 19.7296   5
  -2  10  -3 218.960 17.6321   5
  -2  10  -4 731.456 44.6077   3
  -2  10  -4 699.706 34.6735   5
   2 -10   4 679.472 36.1896   5
  -2  10  -4 631.041 36.8860   6
  -2  10  -5 20.4144 9.51083   6
   2 -10   5 6.71422 9.87370   5
  -2  10  -5-4.65488 11.0442   3
  -2  10  -5 13.4544 8.87897   5
   2 -10   6 6.83011 8.69006   5
  -2  10  -6-11.9117 9.81399   6
  -2  10  -6 9.69387 10.3620   3
  -2  10  -6 7.63828 9.41443   5
  -2  10  -7 17.5121 11.6361   5
  -2  10  -7 34.2566 14.8376   3
   2 -10   7-9.42842 10.6354   5
   2 -10   8 210.719 28.3034   5
  -2  10  -8 265.440 29.2594   5
  -2  10  -9 445.219 39.6688   5
  -2  10 -10 126.143 24.7002   5
  -2  10 -11-4.46374 16.4247   5
  -2  10 -12 43.8721 20.2189   5
  -2  10 -13-14.9506 16.3648   5
  -2  10 -14 21.2166 14.7674   5
  -2  10 -15 367.462 48.1530   5
   2  -9 -13-5.37232 10.6561   1
   2  -9 -12 0.17336 11.3589   1
   2  -9 -11 18.0540 11.1621   1
   2  -9 -10 92.4403 20.9597   1
   2  -9 -10 69.2516 12.8527   5
   2  -9  -9 207.992 18.3988   5
   2  -9  -9 221.547 28.6619   1
   2  -9  -8 369.907 21.1658   5
   2  -9  -8 370.411 34.4132   1
   2  -9  -7 111.931 9.94376   5
   2  -9  -7 108.932 19.6956   1
   2  -9  -6-17.8436 13.7442   1
   2  -9  -5 9.55420 9.91221   1
   2  -9  -4 87.1249 16.4604   1
  -2   9   3 1372.31 45.5403   4
   2  -9  -3 1381.72 57.0651   1
  -2   9   2 145.803 20.1949   3
   2  -9  -2 127.929 18.3331   1
  -2   9   2 117.525 15.1536   4
  -2   9   1 255.650 24.3221   3
  -2   9   1 234.455 23.8216   1
  -2   9   1 286.256 23.5629   4
   2  -9  -1 275.064 24.6158   1
  -2   9   1 284.197 12.8077   6
   2  -9   0-1.18809 8.11586   1
   2  -9   0 3.62489 5.51048   2
  -2   9   0 4.69680 7.85718   4
  -2   9   0 6.33926 4.10323   6
  -2   9   0 5.51988 6.72897   3
  -2   9   0 8.44872 6.84135   1
  -2   9  -1 2.43602 5.14952   6
   2  -9   1 6.96682 5.56092   2
   2  -9   1-6.53264 7.79034   1
   2  -9   1 3.90501 3.61894   5
  -2   9  -1 4.11855 7.27480   3
  -2   9  -1 5.31852 7.02712   1
   2  -9   2-1.92203 6.04081   5
  -2   9  -2-3.98369 5.32165   6
   2  -9   2-1.55055 4.79065   2
  -2   9  -2-1.23233 6.74037   1
  -2   9  -2-9.12708 8.75820   3
  -2   9  -3 1194.42 49.0395   1
  -2   9  -3 1190.59 52.2732   3
  -2   9  -3 1268.75 41.8966   5
   2  -9   3 1234.30 44.8735   5
  -2   9  -4 17.8697 9.08220   1
  -2   9  -4 5.45292 8.77748   3
   2  -9   4 7.36927 7.53860   5
  -2   9  -4 24.4307 10.1676   5
  -2   9  -5 40.4738 12.6968   3
  -2   9  -5 50.2444 11.2786   1
   2  -9   5 51.5418 13.2875   5
  -2   9  -5 46.7667 12.9779   5
   2  -9   6 47.9410 13.8010   5
  -2   9  -6 47.4085 12.8201   3
  -2   9  -6 87.6311 16.8117   5
  -2   9  -6 77.7256 13.8981   1
  -2   9  -7 4.46289 10.0968   5
  -2   9  -7 12.7355 7.75174   1
   2  -9   7 12.7013 10.8250   5
   2  -9   8 43.7912 14.4561   5
  -2   9  -8 72.0424 14.8259   1
  -2   9  -8 52.4063 15.1088   5
  -2   9  -9 480.848 20.1748   2
  -2   9  -9 521.842 42.6445   5
  -2   9 -10 83.0922 21.3415   5
  -2   9 -11 1.95548 14.8510   5
  -2   9 -12 15.7293 13.9144   5
  -2   9 -13 34.6483 18.1845   5
  -2   9 -14 241.363 37.8698   5
  -2   9 -15 41.1777 21.1537   5
  -2   9 -16 92.8444 29.9735   5
   2  -8 -14 13.7680 13.9089   1
   2  -8 -13 101.271 19.4526   5
   2  -8 -13 119.628 22.6740   1
   2  -8 -12 9.87101 10.8260   1
   2  -8 -12 9.50354 9.93592   5
   2  -8 -11-8.37108 8.32259   5
   2  -8 -11-11.7106 13.2472   1
   2  -8 -10 9.97891 11.1183   1
   2  -8  -9 630.081 43.8080   1
   2  -8  -9 733.961 37.9108   5
   2  -8  -9 633.286 34.7344   4
   2  -8  -8 25.8290 13.2167   1
   2  -8  -8 34.7534 10.4900   4
   2  -8  -8 24.1230 8.63254   5
   2  -8  -7 80.5951 16.7650   1
   2  -8  -7 81.5321 13.0699   4
   2  -8  -7 73.7372 11.0671   5
   2  -8  -6 180.673 13.7612   5
   2  -8  -6 171.816 22.1210   1
   2  -8  -5-8.44406 9.74924   1
   2  -8  -5 1.63571 2.89862   5
   2  -8  -4 59.9020 13.4046   3
   2  -8  -4 38.6034 12.1646   1
   2  -8  -3 562.688 35.0497   1
   2  -8  -3 588.644 35.4155   3
  -2   8   3 583.180 29.4488   4
  -2   8   2 757.045 40.3326   1
   2  -8  -2 817.191 40.1108   1
  -2   8   2 788.990 34.7906   4
   2  -8  -2 828.347 41.8464   3
  -2   8   2 795.493 39.7245   3
  -2   8   1 48.3666 5.61517   6
  -2   8   1 45.4489 10.6810   4
   2  -8  -1 38.2074 10.6485   3
  -2   8   1 35.8479 11.0474   3
  -2   8   1 55.4807 11.5298   1
   2  -8  -1 59.5753 12.4713   1
  -2   8   0 23.7347 9.62649   4
   2  -8   0 40.8230 10.3955   1
  -2   8   0 47.8570 11.2037   1
   2  -8   0 32.4121 5.31958   5
  -2   8   0 32.1954 10.3192   3
   2  -8   0 30.3288 8.06805   2
   2  -8   1 50.9391 11.4567   1
  -2   8  -1 43.0740 9.97251   1
   2  -8   1 53.0055 8.30773   5
  -2   8  -1 46.2854 11.5207   3
   2  -8   1 40.7548 7.47437   2
   2  -8   2 532.482 21.3905   2
   2  -8   2 537.446 26.9686   5
  -2   8  -2 592.446 34.1487   3
  -2   8  -2 611.082 26.1868   5
  -2   8  -2 606.397 32.6678   1
  -2   8  -3 83.6853 11.7912   5
  -2   8  -3 83.2121 14.6113   3
  -2   8  -3 73.0793 12.1114   1
   2  -8   3 68.3813 12.0533   5
  -2   8  -4 718.235 39.7876   3
   2  -8   4 669.142 36.1986   5
  -2   8  -4 659.911 33.6089   5
  -2   8  -4 714.454 35.1297   1
  -2   8  -5-5.86143 6.20531   1
  -2   8  -5-4.70869 9.29650   3
   2  -8   5 11.0664 9.09372   5
  -2   8  -5 14.2171 9.26216   5
   2  -8   6 10.2918 8.68316   5
  -2   8  -6 34.6788 12.9087   5
  -2   8  -6 22.0991 8.30822   1
   2  -8   7 11.3747 11.1159   5
  -2   8  -7 6.32149 3.45195   2
  -2   8  -7 9.92106 10.7163   5
  -2   8  -7 5.64361 5.56443   1
  -2   8  -8 834.346 49.4833   5
  -2   8  -8 813.475 24.4976   2
   2  -8   8 806.701 51.3090   5
  -2   8  -8 816.030 40.2512   1
  -2   8  -9 93.0767 14.7341   1
  -2   8  -9 73.5255 8.43172   2
  -2   8  -9 78.5460 19.6783   5
  -2   8 -10 436.712 39.6860   5
  -2   8 -10 361.350 18.7193   2
  -2   8 -10 398.580 28.9277   1
  -2   8 -11 37.3429 17.6663   5
  -2   8 -12 17.2558 17.8497   5
  -2   8 -13-1.42096 16.4220   5
  -2   8 -14 242.285 37.5114   5
  -2   8 -15 211.560 36.0396   5
  -2   8 -16 32.7486 20.3663   5
   2  -7 -15 89.0847 20.7136   1
   2  -7 -15 98.1344 22.4895   5
   2  -7 -14 260.428 32.5739   1
   2  -7 -14 358.146 36.8948   5
   2  -7 -13 67.1865 18.0258   5
   2  -7 -13 31.1449 15.4661   1
   2  -7 -12 8.11987 10.8550   1
   2  -7 -12-7.18729 10.2227   5
   2  -7 -11 22.5587 12.0924   1
   2  -7 -11 11.8242 10.4597   5
   2  -7 -11-5.11327 6.30686   4
   2  -7 -10 297.161 31.1294   1
   2  -7 -10 280.954 14.6721   6
   2  -7 -10 304.884 26.6214   4
   2  -7  -9 47.9283 12.2406   4
   2  -7  -9 11.9239 9.79369   1
   2  -7  -8 563.356 32.8084   4
   2  -7  -8 675.510 42.6926   1
   2  -7  -8 666.749 35.0852   5
   2  -7  -7 8.18807 6.80275   4
   2  -7  -7 3.64147 7.94533   1
   2  -7  -7-2.08703 6.87993   5
   2  -7  -6 13.4981 8.55610   1
   2  -7  -6 4.07009 6.27891   5
   2  -7  -6 12.3834 8.32976   4
   2  -7  -6 13.1078 9.07681   3
   2  -7  -5-3.19144 8.97615   1
   2  -7  -5 13.4143 5.48417   5
   2  -7  -5 8.84941 7.83498   3
   2  -7  -4 557.306 33.3040   1
   2  -7  -4 544.875 19.7557   5
   2  -7  -4 582.234 34.1662   3
   2  -7  -3 684.607 35.9051   1
  -2   7   3 667.524 30.3422   4
   2  -7  -3 639.123 17.3696   5
   2  -7  -3 722.252 36.8760   3
   2  -7  -3 609.338 16.6039   5
   2  -7  -2 784.702 37.1398   1
  -2   7   2 775.223 33.1624   4
   2  -7  -2 737.815 36.7176   3
   2  -7  -2 690.937 16.2910   5
  -2   7   2 699.297 13.3577   6
  -2   7   2 709.687 13.4368   6
  -2   7   2 744.136 35.8110   3
  -2   7   1 19.2218 7.27652   1
  -2   7   1 12.0664 7.52404   4
   2  -7  -1 5.78818 5.78147   1
   2  -7  -1 8.17692 6.17851   3
   2  -7  -1 11.7507 3.69052   5
  -2   7   0 1.15382 7.28684   4
   2  -7   0 2.60301 3.84630   5
  -2   7   0 0.32341 4.22170   1
   2  -7   0 5.35368 6.48111   1
   2  -7   0 3.51555 5.77259   3
   2  -7   1 5.27202 6.40437   1
   2  -7   1 4.53165 3.96182   2
   2  -7   1 6.02733 4.82487   5
   2  -7   2 307.895 14.3746   2
  -2   7  -2 315.514 19.1088   5
   2  -7   2 304.838 19.7233   5
   2  -7   2 279.782 19.8657   1
   2  -7   3 1424.37 46.6962   5
  -2   7  -3 1511.58 45.1002   5
  -2   7  -4 156.174 18.0501   3
  -2   7  -4 129.277 15.8818   5
   2  -7   4 149.175 17.8091   5
   2  -7   5 18.2269 10.5973   5
  -2   7  -5 14.3692 8.58308   5
  -2   7  -6-3.40978 8.30781   5
  -2   7  -6 3.42618 2.25614   2
   2  -7   6 0.85431 9.31835   5
  -2   7  -7 26.8614 7.96171   1
  -2   7  -7 124.205 19.7078   5
   2  -7   7 170.566 23.4278   5
  -2   7  -7 132.216 9.20815   2
   2  -7   8-4.29276 10.9035   5
  -2   7  -8 21.5429 13.1295   5
  -2   7  -8 7.75178 5.98734   1
  -2   7  -8 0.23459 3.26830   2
  -2   7  -9 1164.54 60.5363   5
  -2   7 -10 31.8567 16.4975   5
  -2   7 -11-7.24788 14.2209   5
  -2   7 -12 7.37426 15.8795   5
  -2   7 -13 56.9949 19.7717   5
  -2   7 -14 90.3487 25.7327   5
  -2   7 -15 396.778 48.0239   5
  -2   7 -16-11.1886 19.0409   5
   2  -6 -17-3.77435 13.0820   5
   2  -6 -16 20.9323 12.6628   1
   2  -6 -16 0.58764 12.6700   5
   2  -6 -15 218.218 30.0332   1
   2  -6 -15 226.910 32.5450   5
   2  -6 -14 181.265 26.1430   1
   2  -6 -14 166.079 27.4793   5
   2  -6 -13 55.0281 15.2234   1
   2  -6 -13 97.1919 21.9600   5
   2  -6 -12-4.12072 8.88772   1
   2  -6 -12 18.0279 9.58984   4
   2  -6 -12 1.56204 10.7037   5
   2  -6 -11-6.43688 10.8714   5
   2  -6 -11 0.81085 8.60277   1
   2  -6 -11 0.54208 4.89049   6
   2  -6 -11 3.65944 8.05033   4
   2  -6 -10 41.9955 11.3775   4
   2  -6 -10 68.5918 9.90263   6
   2  -6 -10 75.7299 16.5132   5
   2  -6 -10 71.5677 17.5693   1
   2  -6  -9 1070.29 46.4068   4
   2  -6  -9 1098.40 31.5309   6
   2  -6  -9 1098.62 53.2518   1
   2  -6  -8 11.7733 9.68175   1
   2  -6  -8 1.80041 3.09432   6
   2  -6  -8 4.86347 7.57809   5
   2  -6  -8-1.33158 6.82282   4
   2  -6  -7 78.6207 15.4693   3
   2  -6  -7 105.205 14.7488   4
   2  -6  -7 91.5278 16.4575   1
   2  -6  -7 82.0116 13.2832   5
   2  -6  -6 16.8771 11.0356   1
   2  -6  -6-0.89377 7.19545   3
   2  -6  -6 0.37127 6.21143   5
   2  -6  -6 13.2044 7.37209   4
   2  -6  -5 37.0118 9.36145   4
   2  -6  -5 45.3389 9.11490   5
   2  -6  -5 46.8114 11.5698   1
   2  -6  -5 39.8854 10.8210   3
   2  -6  -4 96.0043 10.3185   5
   2  -6  -4 104.095 15.1632   1
   2  -6  -4 90.5039 12.9835   4
   2  -6  -4 81.8093 13.2022   3
   2  -6  -3 1505.03 48.7422   1
   2  -6  -3 1436.57 48.6883   3
  -2   6   3 1432.54 42.1429   4
   2  -6  -2 43.8133 5.71851   5
  -2   6   2 38.4686 9.21620   4
   2  -6  -2 46.0082 10.4722   1
   2  -6  -2 46.9726 10.5872   3
  -2   6   1 57.6694 10.6837   4
   2  -6  -1 76.2155 12.4538   3
   2  -6  -1 74.0560 7.19855   5
   2  -6  -1 79.9277 12.1165   1
  -2   6   0 124.295 13.8618   1
   2  -6   0 122.478 13.6866   1
   2  -6   0 128.257 10.1282   5
   2  -6   0 128.491 15.1604   3
  -2   6   0 126.292 14.4042   4
   2  -6   1 33.5223 6.94171   5
   2  -6   1 29.1952 8.29036   1
  -2   6  -1 31.2410 7.52906   1
   2  -6   1 24.7352 5.13378   2
   2  -6   2 645.559 17.2178   2
  -2   6  -2 631.171 26.7844   5
   2  -6   2 633.675 27.1444   5
  -2   6  -2 609.772 27.4117   1
   2  -6   2 665.786 27.8348   1
  -2   6  -3 617.061 27.2593   1
   2  -6   3 601.294 29.4997   5
  -2   6  -3 666.730 30.0661   5
   2  -6   4 423.768 27.3367   5
  -2   6  -4 394.347 21.9043   1
  -2   6  -4 462.263 28.0509   5
   2  -6   5 7.08420 8.44948   5
  -2   6  -5-1.22093 7.80212   5
  -2   6  -5 4.72325 4.51807   1
   2  -6   6-0.95152 8.48315   5
  -2   6  -6 8.19705 8.86342   5
  -2   6  -6-2.04563 2.40215   2
  -2   6  -6 5.34811 5.07964   1
   2  -6   7 67.4501 16.1264   5
  -2   6  -7 63.9658 15.8921   5
  -2   6  -8 1119.27 55.7178   5
   2  -6   8 1121.84 58.1835   5
   2  -6   9 131.462 22.5372   5
  -2   6  -9 101.627 20.1295   5
  -2   6 -10 402.240 38.6902   5
  -2   6 -11 12.8027 13.5831   5
  -2   6 -12-24.5396 19.3368   5
  -2   6 -13 11.8104 13.5520   5
  -2   6 -14 665.385 59.6536   5
  -2   6 -15 65.1762 24.6894   5
  -2   6 -16 82.6577 25.9220   5
  -2   6 -17 14.6218 17.1594   5
   2  -5 -18-2.65838 14.3257   5
   2  -5 -17-7.19029 14.0790   5
   2  -5 -16 43.1114 20.3547   5
   2  -5 -15 312.041 38.7230   5
   2  -5 -14 198.662 30.7777   5
   2  -5 -13 67.9633 19.5605   5
   2  -5 -12 20.0713 14.1218   5
   2  -5 -12 21.8687 8.46275   6
   2  -5 -11-1.34922 7.11805   4
   2  -5 -11-3.71165 5.98756   6
   2  -5 -11 9.61771 11.5228   5
   2  -5 -10 176.910 20.5244   4
   2  -5 -10 215.115 17.8913   6
   2  -5 -10 192.800 24.1148   5
   2  -5  -9 348.608 20.6412   6
   2  -5  -9 338.371 26.4343   4
   2  -5  -8 1020.00 43.2580   4
   2  -5  -8 1017.63 31.6808   6
   2  -5  -7 4.87597 3.63058   6
   2  -5  -7-4.57415 6.29694   4
   2  -5  -7-2.07197 7.84616   5
   2  -5  -6 2.01710 2.87701   6
   2  -5  -6 10.8676 9.97041   1
   2  -5  -6-0.45925 6.00233   4
   2  -5  -6 5.99489 7.53167   5
   2  -5  -5 18.4935 8.05353   3
   2  -5  -5 10.7138 9.26561   1
   2  -5  -5 8.58829 6.13640   5
   2  -5  -5 1.92373 5.99408   4
   2  -5  -4 1172.31 39.3995   4
   2  -5  -4 1223.99 43.0500   3
   2  -5  -4 1230.85 44.6930   1
   2  -5  -4 1135.98 33.5357   5
  -2   5   3 67.1159 4.68047   6
   2  -5  -3 72.9629 12.3052   3
   2  -5  -3 57.6072 11.3281   1
  -2   5   3 71.9666 10.4955   4
   2  -5  -3 65.1612 10.9898   4
  -2   5   2 1511.09 41.5183   4
   2  -5  -2 1533.43 44.7231   3
   2  -5  -2 1474.73 43.2810   1
  -2   5   2 1416.71 22.9385   6
  -2   5   1 33.9325 9.09250   1
  -2   5   1 43.7669 10.1600   4
   2  -5  -1 28.7307 5.33155   5
   2  -5  -1 22.7531 7.89613   1
   2  -5  -1 38.2714 8.90271   3
  -2   5   0 6.69144 6.12285   1
   2  -5   0 1.76254 5.33382   1
  -2   5   0-6.94108 8.78373   4
   2  -5   0 2.76796 4.41551   5
   2  -5   0-3.46874 6.10902   3
  -2   5  -1-5.20799 4.84528   1
   2  -5   1-1.74473 5.94458   1
   2  -5   1 6.27283 5.69057   5
   2  -5   2 1419.25 19.2518   2
  -2   5  -2 1471.10 38.1708   1
   2  -5   2 1438.04 40.4788   5
  -2   5  -2 1579.60 40.6745   5
   2  -5   2 1530.97 37.9235   1
  -2   5  -3 650.057 30.0381   5
  -2   5  -3 639.161 24.9790   1
   2  -5   3 659.677 30.8017   5
  -2   5  -4 307.933 22.6025   5
   2  -5   4 357.191 24.5167   5
  -2   5  -4 311.463 17.7354   1
  -2   5  -5 49.0957 12.3940   5
  -2   5  -5 27.8501 3.30197   2
   2  -5   5 31.5496 9.81695   5
  -2   5  -5 36.6183 7.43918   1
  -2   5  -6-18.0696 11.4455   5
   2  -5   6 6.33839 8.57756   5
   2  -5   7 112.095 19.1255   5
  -2   5  -7 104.833 19.1900   5
   2  -5   8 449.947 36.4337   5
  -2   5  -8 465.062 36.8801   5
   2  -5   9 681.992 47.3501   5
  -2   5  -9 722.697 47.6710   5
  -2   5 -10 95.1064 20.9021   5
  -2   5 -11-5.57229 13.5544   5
  -2   5 -12 13.5108 14.4470   5
  -2   5 -13 130.920 28.7752   5
  -2   5 -14 7.81363 15.5089   5
  -2   5 -15 446.322 49.8194   5
  -2   5 -16-41.5837 23.1180   5
  -2   5 -17 12.6466 20.1396   5
   2  -4 -18 30.7766 20.1097   5
   2  -4 -17 58.0321 23.3416   5
   2  -4 -16 140.671 29.0130   5
   2  -4 -15 95.4179 24.5454   5
   2  -4 -14 413.722 42.7093   5
   2  -4 -13 5.56443 12.4771   5
   2  -4 -13-4.17020 7.67419   6
   2  -4 -12 3.68304 6.28349   6
   2  -4 -12 21.1723 13.6737   5
   2  -4 -11-2.07034 6.35043   6
   2  -4 -11 18.0260 13.8179   5
   2  -4 -10 278.264 21.2681   6
   2  -4 -10 302.735 30.5376   5
   2  -4  -9 632.816 29.4118   6
   2  -4  -9-4.47032 7.69379   5
   2  -4  -8 333.912 20.0080   6
   2  -4  -7 41.2984 11.5999   5
   2  -4  -7 39.7594 9.79908   4
   2  -4  -7 54.4918 8.29630   6
   2  -4  -6 15.0311 5.16113   6
   2  -4  -6 6.24999 7.12331   5
   2  -4  -6 9.55167 6.82878   4
   2  -4  -5 8.57193 6.57572   4
   2  -4  -5 17.6468 7.80485   5
   2  -4  -5 9.97921 4.18814   6
  -2   4   4 274.323 11.6681   6
   2  -4  -4 284.865 19.9518   4
   2  -4  -4 276.513 20.0849   3
   2  -4  -3 3058.14 61.4682   3
   2  -4  -3 3223.04 61.2369   4
  -2   4   3 3107.26 58.3339   4
  -2   4   3 3156.38 36.1825   6
   2  -4  -3 3358.14 64.9226   1
  -2   4   2 166.377 14.3717   4
   2  -4  -2 158.355 13.7662   3
   2  -4  -2 145.217 13.7475   1
  -2   4   2 154.473 8.62392   6
   2  -4  -2 169.247 15.3797   4
   2  -4  -1 5.66220 5.68087   1
  -2   4   1 3.58184 6.96823   4
   2  -4  -1 7.42731 5.30744   3
  -2   4   0 188.180 16.5472   4
   2  -4   0 188.018 13.2733   1
  -2   4   0 196.621 13.9041   1
   2  -4   0 199.051 12.6624   5
   2  -4   0 203.908 15.1775   3
  -2   4  -1 214.605 13.6922   1
   2  -4   1 216.838 14.7050   5
   2  -4   1 228.942 13.7624   1
  -2   4  -2 54.2430 9.53219   5
   2  -4   2 44.2633 6.80227   1
  -2   4  -2 38.6944 6.52412   1
   2  -4   2 50.1771 9.25878   5
  -2   4  -3 2860.85 45.4847   1
  -2   4  -3 2819.27 59.8814   5
   2  -4   3 2919.89 61.3573   5
  -2   4  -4 216.970 12.8816   1
   2  -4   4 191.841 19.0016   5
  -2   4  -4 215.628 19.7398   5
   2  -4   5 8.16429 7.69969   5
  -2   4  -5 3.25158 9.76427   5
   2  -4   6 33.3711 11.8543   5
  -2   4  -6 22.2673 9.61081   5
   2  -4   7 247.713 25.7619   5
  -2   4  -7 287.022 27.5071   5
  -2   4  -8 539.814 38.7846   5
   2  -4   8 533.324 39.2765   5
   2  -4   9 511.390 41.2615   5
  -2   4  -9 598.986 42.5307   5
  -2   4 -10 19.8946 14.6580   5
  -2   4 -11 58.4544 19.1780   5
  -2   4 -12 32.6459 17.0691   5
  -2   4 -13 63.4778 21.9398   5
  -2   4 -14 579.708 53.6140   5
  -2   4 -15 20.2503 17.4595   5
  -2   4 -16 87.5047 27.3365   5
  -2   4 -17-24.0660 21.5716   5
   2  -3 -18 25.5103 21.4402   5
   2  -3 -17 12.2344 17.6535   5
   2  -3 -16-24.9032 18.1818   5
   2  -3 -15 647.794 54.9332   5
   2  -3 -14 33.2137 17.8192   5
   2  -3 -13 30.8529 11.2142   6
   2  -3 -13 19.0276 13.6788   5
   2  -3 -12 15.0137 14.3842   5
   2  -3 -12 9.58293 7.66596   6
   2  -3 -11 30.2996 9.63113   6
   2  -3 -11 7.71653 10.7728   5
   2  -3 -10 94.6552 13.7385   6
   2  -3 -10 87.8315 18.5845   5
   2  -3  -9 1090.64 40.7330   6
   2  -3  -9 1076.47 52.3089   5
   2  -3  -8 169.366 15.5779   6
   2  -3  -7 6.77894 5.35243   6
   2  -3  -7 16.7428 10.2503   5
   2  -3  -6 176.698 13.2011   6
   2  -3  -6 168.015 17.5763   5
   2  -3  -5 36.8108 9.09564   4
   2  -3  -5 60.0475 7.95576   6
  -2   3   5 70.0547 8.32377   6
  -2   3   4 1078.76 25.7335   6
   2  -3  -4 1118.25 36.4353   4
   2  -3  -4 1121.38 26.2804   6
   2  -3  -3 557.165 25.7617   4
  -2   3   3 607.038 18.2333   6
   2  -3  -2 868.865 30.3324   4
  -2   3   2 894.584 30.3171   4
   2  -3  -2 957.961 29.6747   3
  -2   3   2 908.049 21.0319   6
   2  -3  -1 0.80251 7.19985   4
   2  -3  -1 7.77094 6.57791   1
  -2   3   1 14.1868 8.09759   4
   2  -3  -1-14.5444 6.53013   3
  -2   3   0 283.790 18.8034   4
   2  -3   0 329.181 16.8183   3
   2  -3   0 308.770 16.0550   5
   2  -3   0 323.409 15.3434   1
   2  -3   1 7.45246 4.41042   1
  -2   3  -1 8.06146 4.36858   1
   2  -3   1-0.50153 5.94446   5
  -2   3  -2 2458.48 36.1062   1
   2  -3   2 2565.09 51.6728   5
  -2   3  -2 2603.03 46.8752   3
  -2   3  -2 2517.91 50.7560   5
   2  -3   2 2571.99 35.4391   1
  -2   3  -3 1.19605 8.04999   5
  -2   3  -3-0.08905 3.16676   1
   2  -3   3 3.76670 7.35248   5
   2  -3   4 575.535 29.8255   5
  -2   3  -4 582.189 30.6406   5
   2  -3   5 23.5329 11.0653   5
  -2   3  -5 15.2583 11.5203   5
   2  -3   6 12.4112 9.65994   5
  -2   3  -6 2.30240 8.61478   5
   2  -3   7 57.1692 14.7811   5
  -2   3  -7 69.9850 16.5719   5
  -2   3  -8 1507.55 63.7146   5
   2  -3   8 1605.59 65.9980   5
  -2   3  -9 205.468 26.2346   5
   2  -3   9 202.037 26.9485   5
  -2   3 -10 142.603 24.0812   5
  -2   3 -11 108.860 21.3209   5
  -2   3 -12 12.2298 12.2415   5
  -2   3 -13 148.129 28.3323   5
  -2   3 -14 223.931 34.5132   5
  -2   3 -15 390.808 45.7359   5
  -2   3 -16-0.56435 14.5246   5
  -2   3 -17 17.6851 20.3996   5
   2  -2 -18-7.92155 18.5873   5
   2  -2 -17 23.8446 20.1705   5
   2  -2 -16 183.582 35.1681   5
   2  -2 -15 54.6060 21.6955   5
   2  -2 -14 357.796 41.1436   5
   2  -2 -13 10.6733 11.9213   5
   2  -2 -13 12.5626 9.36058   6
   2  -2 -12 17.1955 9.18131   6
   2  -2 -12 41.7181 18.0088   5
   2  -2 -11 1.30035 6.26732   6
   2  -2 -11 5.98471 11.4999   5
   2  -2 -10 656.728 34.1565   6
   2  -2 -10 674.537 44.6902   5
   2  -2  -9 111.097 14.2120   6
   2  -2  -9 114.363 19.9998   5
   2  -2  -8 499.275 26.4943   6
   2  -2  -7-2.84417 5.25844   6
   2  -2  -6 7.92819 7.62102   5
   2  -2  -6 8.64557 5.79423   6
  -2   2   5 104.281 10.4339   6
   2  -2  -5 112.159 10.5403   6
   2  -2  -4 2184.17 50.0097   4
  -2   2   4 2167.26 39.2554   6
   2  -2  -4 1992.74 38.6984   6
   2  -2  -3 1513.29 40.1496   4
  -2   2   3 1538.08 30.8477   6
   2  -2  -3 1507.02 30.7042   6
   2  -2  -2 934.653 31.0680   4
  -2   2   2 981.715 31.0097   4
  -2   2   2 985.345 23.5150   6
   2  -2  -1 385.862 19.9502   4
   2  -2  -1 381.004 16.4090   3
   2  -2   0 101.839 8.25394   1
   2  -2   0 79.5534 7.89133   3
   2  -2   1 365.856 11.6173   1
  -2   2  -1 382.532 15.1582   3
   2  -2   1 382.536 19.0770   5
  -2   2  -2 164.371 6.35738   2
  -2   2  -2 162.641 7.30809   1
  -2   2  -2 171.276 14.8198   5
   2  -2   2 177.910 15.0034   5
   2  -2   3 3345.28 64.0895   5
  -2   2  -3 3118.64 30.1236   1
   2  -2   4 51.3148 11.9590   5
   2  -2   5 6.03116 9.78932   5
   2  -2   6 5.17521 9.33428   5
   2  -2   7 756.519 42.7494   5
   2  -2   8 21.8478 10.1374   5
  -2   2  -9 1337.11 62.6527   5
   2  -2   9 1363.57 63.8711   5
   2  -2  10 36.0715 14.1585   5
  -2   2 -10 24.7889 13.3802   5
  -2   2 -11 49.6785 18.0499   5
  -2   2 -12 8.81598 14.7697   5
  -2   2 -13 409.834 43.0360   5
  -2   2 -14 466.754 47.0193   5
  -2   2 -15 249.059 38.2652   5
  -2   2 -16-1.41667 16.6961   5
  -2   2 -17 3.05047 16.9200   5
   2  -1 -18 28.6148 22.2375   5
   2  -1 -17 18.2045 18.0574   5
   2  -1 -16 79.3083 24.6164   5
   2  -1 -15 443.054 47.6314   5
   2  -1 -14 71.1514 21.1915   5
   2  -1 -13 29.4832 17.2050   5
   2  -1 -12 21.1147 9.84533   6
   2  -1 -12 16.8839 13.0513   5
   2  -1 -11 61.6721 13.1165   6
   2  -1 -11 54.1128 15.5207   5
   2  -1 -10 15.6070 8.08667   6
   2  -1 -10 5.20910 8.85296   5
   2  -1  -9 1491.02 50.7479   6
   2  -1  -9 1453.00 61.3972   5
   2  -1  -8 7.79865 6.75577   6
   2  -1  -7 24.6471 7.89660   6
   2  -1  -6 3.04150 5.38204   6
   2  -1  -6-4.79976 8.91801   5
  -2   1   6 0.75829 6.05377   6
   2  -1  -5 247.957 16.2871   6
  -2   1   5 237.460 15.9053   6
   2  -1  -4 505.643 21.2801   6
  -2   1   4 506.679 20.8387   6
  -2   1   3 2506.70 42.6018   6
   2  -1  -3 2621.73 43.2852   6
   2  -1  -2 207.863 14.9412   4
   2  -1  -2 218.518 12.6466   6
  -2   1   2 235.050 13.1554   6
   2  -1  -1 423.700 19.8566   4
   2  -1   0 27.8517 6.95781   4
   2  -1   0 26.5682 4.92484   3
  -2   1  -1-3.45804 3.69429   3
   2  -1   1 0.58119 3.27715   2
   2  -1   1 0.16183 6.62059   5
  -2   1  -2 2348.61 32.0379   2
   2  -1   2 2176.17 46.4317   5
   2  -1   3 498.495 24.8360   5
   2  -1   4 197.330 18.9079   5
   2  -1   5 9.54428 7.47559   5
   2  -1   6-1.27286 8.86389   5
   2  -1   7 129.045 19.3842   5
   2  -1   8 2429.77 80.0074   5
   2  -1   9 7.40025 9.97854   5
  -2   1  -9 11.0532 10.7469   5
  -2   1 -10 36.0556 14.6636   5
   2  -1  10 70.3737 18.0374   5
  -2   1 -11 13.5109 13.1548   5
  -2   1 -12 4.89165 13.8144   5
  -2   1 -13 17.2900 13.3855   5
  -2   1 -14 788.682 60.9234   5
  -2   1 -15 27.9586 19.0632   5
  -2   1 -16 39.5890 19.2125   5
  -2   1 -17 16.3234 15.8796   5
  -2   1 -18 17.4360 16.0900   5
   2   0 -18 1.83559 18.1426   5
   2   0 -17 6.63075 14.7496   5
   2   0 -16 77.4888 25.1897   5
   2   0 -15 400.953 45.8695   5
   2   0 -14 186.109 31.2176   5
   2   0 -13 37.7657 17.6865   5
   2   0 -12-15.7435 12.4096   5
   2   0 -11-2.84082 7.48705   6
   2   0 -11-4.50081 11.6296   5
   2   0 -10 743.060 47.4788   5
   2   0 -10 754.599 39.1247   6
   2   0  -9 216.391 20.1055   6
   2   0  -9 181.673 24.3355   5
   2   0  -8 548.560 29.9461   6
   2   0  -8 20.9731 9.63095   5
   2   0  -7 3.75846 5.34501   6
   2   0  -6 20.0529 7.61511   6
  -2   0   6 19.5898 8.43766   6
   2   0  -5 2.40778 5.83973   6
  -2   0   5-0.73900 6.80117   6
   2   0  -4 2425.02 47.8807   6
  -2   0   4 2534.92 48.3483   6
   2   0  -3 41.3567 8.29357   6
  -2   0   3 45.1830 7.63195   6
   2   0  -2 844.487 25.3210   6
   2   0  -1 73.1618 10.0258   4
   2   0   0 106.516 10.3671   4
   2   0   0 100.890 8.33656   2
  -2   0  -1 1.11509 4.51193   2
   2   0   1 2.23437 3.94278   2
  -2   0  -2 4346.56 53.1648   2
   2   0   2 4552.24 66.6078   5
  -2   0  -3 315.347 8.47356   1
   2   0   3 339.206 20.6534   5
   2   0   4 140.183 14.7702   5
   2   0   5 98.2768 14.4732   5
   2   0   6 24.5151 11.2803   5
   2   0   7 860.649 44.4190   5
  -2   0  -8 338.915 29.6761   5
   2   0   8 367.545 31.9027   5
   2   0   9 724.807 46.1797   5
  -2   0  -9 716.782 44.7490   5
   2   0  10 22.6757 13.0249   5
  -2   0 -10-13.4963 13.0381   5
  -2   0 -11 110.620 23.2479   5
  -2   0 -12 20.5565 15.6695   5
  -2   0 -13 317.333 37.9225   5
  -2   0 -14 21.0552 18.0324   5
  -2   0 -15 303.464 40.6780   5
  -2   0 -16 7.41339 16.6363   5
  -2   0 -17 12.3630 14.2377   5
  -2   0 -18-45.6436 22.3851   5
   2   1 -18 3.98483 18.2009   5
   2   1 -17-1.57821 18.4719   5
   2   1 -16 418.816 48.9421   5
   2   1 -15 127.720 28.6489   5
   2   1 -14 321.556 39.9371   5
   2   1 -13-2.27022 10.7664   5
   2   1 -12 2.12885 14.5494   5
   2   1 -11 14.6219 8.06874   6
   2   1 -11 16.8630 15.1481   5
   2   1 -10 594.443 36.3840   6
   2   1 -10 603.653 44.1260   5
   2   1  -9 818.237 47.9472   5
   2   1  -9 830.979 40.3218   6
   2   1  -8 86.1195 13.9857   6
   2   1  -7-1.78685 4.99575   6
  -2  -1   6-7.37779 6.72457   6
   2   1  -6 5.21918 6.45177   6
  -2  -1   5 789.885 30.8959   6
   2   1  -5 743.201 30.3016   6
   2   1  -4 167.826 14.8696   6
   2   1  -3 2533.73 48.3638   6
   2   1  -2 9.46187 6.42477   6
   2   1  -1 853.470 26.0946   4
   2   1  -1 861.653 26.3026   6
   2   1   0 59.8069 8.27776   4
   2   1   0 45.9303 7.95038   2
   2   1   1 813.189 25.8261   2
   2   1   1 833.448 23.9310   4
  -2  -1  -1 794.825 22.8197   4
  -2  -1  -2 326.790 17.9820   2
  -2  -1  -2 329.143 16.2097   4
   2   1   2 329.666 10.8408   1
   2   1   2 285.057 17.8699   5
  -2  -1  -2 329.856 10.6253   1
  -2  -1  -3 2456.73 31.0982   1
   2   1   3 2529.09 53.6654   5
  -2  -1  -4 57.2677 6.38179   1
   2   1   4 58.4600 11.0535   5
  -2  -1  -5 101.950 9.82909   1
   2   1   5 116.945 15.3917   5
  -2  -1  -5 116.483 16.3321   5
   2   1   6 32.2246 10.0099   5
  -2  -1  -6 33.0048 10.5789   5
   2   1   7 969.731 45.8547   5
   2   1   8 1078.67 51.7768   5
  -2  -1  -8 298.007 27.4855   5
  -2  -1  -9 372.915 32.1891   5
   2   1   9 356.211 32.1273   5
  -2  -1 -10 28.9637 14.5048   5
   2   1  10 18.1553 12.3179   5
  -2  -1 -11 55.9093 17.3458   5
  -2  -1 -12 46.0112 18.7854   5
  -2  -1 -13 51.9010 20.6559   5
  -2  -1 -14 728.377 57.2677   5
  -2  -1 -15 16.1922 16.1494   5
  -2  -1 -16-7.61520 16.6978   5
  -2  -1 -17-14.8987 17.1532   5
  -2  -1 -18 43.6988 23.9295   5
   2   2 -18 12.6396 16.9908   5
   2   2 -17 43.8862 22.0362   5
   2   2 -16 23.1229 19.5592   5
   2   2 -15 563.306 54.4375   5
   2   2 -14 27.1263 15.3746   5
   2   2 -13 13.8996 16.1762   5
   2   2 -12-16.2931 12.2315   5
   2   2 -11 186.043 27.1410   5
   2   2 -10 361.207 35.7351   5
   2   2 -10 373.077 29.4988   6
   2   2  -9 519.016 39.5238   5
   2   2  -9 588.707 35.9092   6
   2   2  -8 159.220 18.7220   6
   2   2  -7 19.2820 8.03130   6
   2   2  -6 3.06437 5.23993   6
   2   2  -5 90.3190 12.1149   6
   2   2  -4 2399.28 53.5285   6
   2   2  -3 384.857 20.8942   6
   2   2  -2 408.038 20.6001   6
   2   2  -1 228.666 14.7013   6
   2   2  -1 204.439 14.8992   2
   2   2   0 7.95819 4.84204   4
   2   2   0-5.34561 6.64596   2
   2   2   1 58.6512 6.75427   1
   2   2   1 51.0570 6.79221   4
   2   2   1 56.8112 8.59062   2
   2   2   1 60.6758 4.45450   3
  -2  -2  -1 55.7936 6.89153   4
   2   2   2 2879.43 39.6857   1
  -2  -2  -2 2848.05 39.2625   4
  -2  -2  -2 2859.30 27.7623   3
   2   2   2 2872.79 52.9296   5
  -2  -2  -2 2897.53 39.4091   1
  -2  -2  -3 105.759 9.31769   4
  -2  -2  -3 123.292 13.4741   5
   2   2   3 101.977 12.1491   5
   2   2   3 106.138 9.17465   1
  -2  -2  -3 108.542 8.93264   1
  -2  -2  -4 66.6622 10.8653   5
  -2  -2  -4 66.5808 8.09817   1
   2   2   4 63.4336 11.4065   5
  -2  -2  -5-1.23682 4.52039   1
   2   2   5 8.77259 8.52726   5
  -2  -2  -5 6.72816 8.10913   5
   2   2   6-2.49802 8.63103   5
  -2  -2  -6 7.16048 5.21539   1
  -2  -2  -6 16.7455 10.0187   5
   2   2   7 96.7036 16.1713   5
  -2  -2  -7 106.497 12.4177   1
  -2  -2  -8 1101.14 38.7464   1
   2   2   8 1100.51 51.8850   5
   2   2   9 166.459 23.5681   5
  -2  -2  -9 167.527 23.0397   5
  -2  -2  -9 176.570 17.6711   1
   2   2  10 14.6518 11.6743   5
  -2  -2 -10-3.49973 11.0836   5
  -2  -2 -11 14.8157 12.8049   5
  -2  -2 -12 32.2127 16.5749   5
  -2  -2 -13 512.723 46.6466   5
  -2  -2 -14 188.100 31.2129   5
  -2  -2 -15 152.400 29.3399   5
  -2  -2 -16 43.9368 22.5929   5
  -2  -2 -16 8.28814 9.79505   1
  -2  -2 -17-12.2695 17.5946   5
  -2  -2 -17 7.55046 10.0872   1
  -2  -2 -18 20.7954 19.4690   5
   2   3 -17 18.7785 19.0634   5
   2   3 -16 406.968 49.6300   5
   2   3 -15 13.4685 15.3408   5
   2   3 -14 140.073 29.2994   5
   2   3 -13-7.88031 14.4608   5
   2   3 -12-2.59451 12.7551   5
   2   3 -11 12.3181 13.4117   5
   2   3 -10 862.450 46.6102   6
   2   3 -10 943.485 56.7505   5
   2   3  -9 176.182 25.6406   5
   2   3  -9 212.802 22.5665   6
   2   3  -8 80.9137 18.0618   5
   2   3  -8 85.3664 14.6613   6
   2   3  -7 99.1877 15.0166   6
   2   3  -7 115.591 19.2855   5
   2   3  -6-0.72973 8.94677   5
   2   3  -6-4.50704 6.76649   6
   2   3  -5 126.820 14.7926   6
   2   3  -4 1151.46 38.9989   6
   2   3  -3 933.565 33.1154   6
   2   3  -2 212.504 16.1658   2
   2   3  -2 224.981 15.6516   6
   2   3  -1 10.8873 6.23744   6
  -2  -3   1 31.5997 8.57123   6
   2   3  -1 16.6870 7.55513   2
  -2  -3   0 20.8928 7.22489   6
   2   3   0 18.1498 5.80255   1
   2   3   0 6.21325 6.32955   2
   2   3   1 1049.10 23.5866   4
   2   3   1 1040.22 35.5020   2
   2   3   1 1067.28 21.8683   3
  -2  -3  -1 1038.77 28.9854   6
   2   3   1 1033.52 28.2706   1
   2   3   2 55.9555 8.84123   5
   2   3   2 67.0533 8.11807   1
  -2  -3  -2 70.4721 6.50279   3
  -2  -3  -2 89.2044 9.50193   1
  -2  -3  -2 77.3038 6.37679   4
  -2  -3  -3 1828.48 28.8866   4
   2   3   3 1776.77 38.6378   1
  -2  -3  -3 1792.38 31.3066   3
   2   3   3 1729.66 43.9685   5
  -2  -3  -3 1765.48 38.2016   1
  -2  -3  -4 52.8138 10.5171   5
  -2  -3  -4 49.4768 8.46619   1
   2   3   4 52.7921 10.5248   5
   2   3   4 49.2282 8.87450   1
  -2  -3  -5 58.1804 11.1141   5
  -2  -3  -5 42.2403 7.80333   1
   2   3   5 68.9297 12.3831   5
  -2  -3  -6 4.52158 5.66527   1
  -2  -3  -6 17.2911 8.99043   5
   2   3   6 12.5640 7.76412   5
   2   3   7 1410.66 54.1028   5
  -2  -3  -7 1367.87 41.4430   1
  -2  -3  -8 188.796 17.4728   1
   2   3   8 206.783 23.1592   5
  -2  -3  -9 585.823 31.4826   1
  -2  -3  -9 562.886 38.9942   5
   2   3   9 565.340 39.6702   5
  -2  -3 -10 0.28513 7.22865   1
   2   3  10-7.70592 11.0766   5
  -2  -3 -10-25.2044 14.5277   5
  -2  -3 -11 0.97505 9.13013   5
  -2  -3 -11 0.80611 8.13485   1
  -2  -3 -12 65.1702 19.7302   5
  -2  -3 -12 63.4639 14.9944   1
  -2  -3 -13 460.609 43.5995   5
  -2  -3 -13 446.400 34.2338   1
  -2  -3 -14 342.943 40.8687   5
  -2  -3 -14 306.588 30.5955   1
  -2  -3 -15 75.9917 17.9124   1
  -2  -3 -15 67.5527 21.3723   5
  -2  -3 -16 13.7646 11.0139   1
  -2  -3 -16 40.0802 21.2272   5
  -2  -3 -17 29.1540 13.3645   1
  -2  -3 -17-7.02859 17.7060   5
  -2  -3 -18 59.4137 23.2824   5
   2   4 -17 47.7183 24.0402   5
   2   4 -16 117.279 31.5370   5
   2   4 -15 433.953 50.3709   5
   2   4 -14 19.5353 16.3303   5
   2   4 -13 4.73442 13.5054   5
   2   4 -12 7.11672 16.8982   5
   2   4 -11 313.082 36.1169   5
   2   4 -10 21.1622 14.9592   5
   2   4  -9 1071.19 50.8993   6
   2   4  -9 1038.87 57.9179   5
   2   4  -8 111.431 19.8383   5
   2   4  -8 112.401 17.5830   6
   2   4  -7 117.471 16.2200   6
   2   4  -7 66.6870 16.5045   5
   2   4  -6 35.0083 13.9860   5
   2   4  -6 33.2223 9.49540   6
   2   4  -5 823.839 40.2258   5
   2   4  -5 853.330 37.4259   6
   2   4  -4 622.565 30.4856   6
  -2  -4   3 1094.52 36.6697   6
   2   4  -3 1109.18 37.5624   6
   2   4  -3 1117.50 39.0906   2
  -2  -4   2 11.7798 6.71714   6
   2   4  -2 9.33732 7.49414   6
   2   4  -2 1.21608 6.05912   2
   2   4  -1 6.58285 5.52047   6
   2   4  -1-1.08871 5.83606   2
  -2  -4   1-7.39122 6.97816   6
   2   4   0 311.106 21.6892   2
   2   4   0 299.025 17.6836   6
   2   4   0 272.385 14.7620   3
   2   4   0 303.315 17.6382   1
  -2  -4   0 259.704 16.2682   6
   2   4   1 393.538 14.2183   4
   2   4   1 400.206 16.7112   3
  -2  -4  -1 414.118 19.5866   6
   2   4   1 386.838 20.1647   1
   2   4   2 2080.19 46.0706   1
  -2  -4  -2 2113.00 42.7888   6
   2   4   2 2173.06 37.3197   3
  -2  -4  -2 2125.37 38.2411   3
   2   4   2 2097.30 45.3529   5
  -2  -4  -2 2087.88 45.7168   1
   2   4   3 69.7326 9.95147   1
  -2  -4  -3 55.6452 8.52077   1
  -2  -4  -3 64.0694 7.64568   3
   2   4   3 72.7487 10.1143   5
  -2  -4  -4 18.1428 7.34420   1
  -2  -4  -4 19.2976 3.45152   4
   2   4   4 19.3445 7.98710   1
   2   4   4 16.5148 7.58247   5
  -2  -4  -4 18.6177 5.93965   3
  -2  -4  -5 6.74198 3.31425   4
  -2  -4  -5 11.5340 6.44444   1
  -2  -4  -5 7.20005 7.14318   5
  -2  -4  -5 7.84179 5.60648   3
   2   4   5 11.9020 8.06431   5
  -2  -4  -6 35.8337 8.89310   1
  -2  -4  -6 14.7982 7.58276   5
   2   4   6 37.2155 10.4894   5
   2   4   7 21.2237 9.31200   5
  -2  -4  -7 25.7217 7.87769   1
  -2  -4  -8 1259.24 44.9637   1
   2   4   8 1330.55 56.0544   5
  -2  -4  -9 7.01833 8.95599   5
  -2  -4  -9-4.76113 8.06313   1
   2   4   9 5.54272 9.18626   5
  -2  -4 -10-0.75168 7.52182   1
   2   4  10 32.1890 14.2777   5
  -2  -4 -10 25.6936 12.0032   5
  -2  -4 -11 35.3703 15.3896   5
  -2  -4 -11 4.56051 8.26559   1
   2   4  11-5.48072 8.98744   5
  -2  -4 -12 148.903 20.6741   1
  -2  -4 -12 195.520 27.4591   5
  -2  -4 -13 125.052 20.2205   1
  -2  -4 -13 124.675 24.5405   5
  -2  -4 -14 433.242 36.8713   1
  -2  -4 -14 488.812 46.9739   5
  -2  -4 -15 23.7096 16.7882   5
  -2  -4 -15 11.1019 10.9168   1
  -2  -4 -16 29.5812 14.7591   1
  -2  -4 -16-7.46059 14.5181   5
  -2  -4 -17 0.90042 16.2124   5
  -2  -4 -17 5.61292 9.19226   1
  -2  -4 -18 59.5135 23.6258   5
   2   5 -17 30.0617 21.6725   5
   2   5 -16 219.315 37.8274   5
   2   5 -15 230.010 37.4311   5
   2   5 -14 83.2450 26.7402   5
   2   5 -13 40.3038 23.3257   5
   2   5 -12-27.9283 18.2403   5
   2   5 -11 25.7364 17.1539   5
   2   5 -10 1070.61 62.3585   5
   2   5  -9 4.21118 14.0443   5
   2   5  -8 157.341 20.4614   6
   2   5  -8 130.762 23.3403   5
   2   5  -7 24.9207 13.0143   5
   2   5  -7 12.5887 8.73871   6
   2   5  -6 62.8069 12.5910   6
   2   5  -6 34.4337 14.0917   5
   2   5  -5 42.7404 12.8602   5
   2   5  -5 28.3060 9.71181   6
   2   5  -4 3069.41 70.7677   2
   2   5  -4 3057.72 68.9697   6
   2   5  -3 75.0801 11.8889   6
  -2  -5   3 69.8775 11.4513   6
   2   5  -3 75.3123 12.3209   2
   2   5  -2 55.5837 10.3755   2
   2   5  -2 65.7477 10.4680   6
  -2  -5   2 60.3983 9.90641   6
  -2  -5   1 61.5149 9.81988   6
   2   5  -1 57.8047 11.1497   2
   2   5  -1 69.3184 10.2323   6
  -2  -5   1 54.2665 11.0811   2
   2   5   0 343.327 23.7193   2
  -2  -5   0 308.469 22.4479   2
   2   5   0 341.132 19.7538   6
  -2  -5   0 303.534 18.4159   6
   2   5   0 353.866 18.7607   3
   2   5   0 350.860 21.0201   1
  -2  -5  -1 810.995 27.6329   6
   2   5   1 781.790 20.0042   4
   2   5   1 796.700 31.7228   1
   2   5   1 794.446 26.8888   3
   2   5   2 1197.76 38.9407   1
   2   5   2 1264.08 33.2866   3
  -2  -5  -2 1247.41 34.2162   3
   2   5   2 1240.61 34.7897   5
  -2  -5  -2 1206.08 33.0694   6
  -2  -5  -2 1211.36 38.7405   1
   2   5   3 323.607 21.1770   1
  -2  -5  -3 305.266 17.2071   6
  -2  -5  -3 341.833 21.9280   1
  -2  -5  -3 327.867 17.7470   3
   2   5   3 309.941 18.6647   5
   2   5   4 0.43268 5.66742   1
  -2  -5  -4 10.9165 6.62753   1
  -2  -5  -4 9.65330 5.05910   3
   2   5   4 6.99058 5.71601   5
  -2  -5  -5 3.68393 6.29042   1
   2   5   5 26.1225 9.40939   5
  -2  -5  -5 9.00065 5.53268   3
   2   5   5 19.6006 8.42020   1
  -2  -5  -6-0.54684 6.77344   5
  -2  -5  -6 4.29900 6.26101   1
  -2  -5  -6 0.00448 1.94548   4
   2   5   6 5.33544 7.65394   5
  -2  -5  -6 13.2462 6.67553   3
  -2  -5  -7 726.295 34.5142   1
  -2  -5  -7 693.685 31.3133   3
   2   5   7 775.089 39.1087   5
   2   5   8 211.224 23.0564   5
  -2  -5  -8 234.412 21.3100   1
   2   5   9 319.325 29.6311   5
  -2  -5  -9 340.399 26.7945   1
  -2  -5  -9 355.607 30.0312   5
   2   5  10 12.2710 11.7493   5
  -2  -5 -10 0.79282 9.05574   5
  -2  -5 -10 8.49633 7.98474   1
  -2  -5 -11 7.60073 8.84427   1
   2   5  11 4.27553 11.0258   5
  -2  -5 -11 5.23468 11.8282   5
  -2  -5 -12 37.3766 13.3329   1
  -2  -5 -12 52.6448 17.0574   5
  -2  -5 -13 520.813 38.5705   1
  -2  -5 -13 490.153 44.3845   5
  -2  -5 -14 14.0282 9.57765   1
  -2  -5 -14 28.0310 16.6815   5
  -2  -5 -15 60.9479 16.4900   1
  -2  -5 -15 94.6728 25.2025   5
  -2  -5 -16-0.16175 9.38354   1
  -2  -5 -16 29.3874 20.0824   5
  -2  -5 -17 11.2792 10.7733   1
  -2  -5 -17-17.7930 16.5641   5
  -2  -5 -18-0.75003 13.3325   5
   2   6 -17 31.8273 22.1620   5
   2   6 -16 486.524 56.8207   5
   2   6 -15 103.296 29.3445   5
   2   6 -14 42.0049 23.2229   5
   2   6 -13 0.27722 16.4495   5
   2   6 -12 40.2261 19.5354   5
   2   6 -11 221.339 32.0960   5
   2   6 -10 269.208 33.8368   5
   2   6  -9 575.010 45.0382   5
   2   6  -8-17.9781 12.5200   5
   2   6  -8 10.4019 8.55349   6
   2   6  -7 30.5401 11.6683   6
   2   6  -7 6.47635 11.0189   5
   2   6  -6 24.0028 10.2570   6
   2   6  -6 11.8384 10.5617   5
   2   6  -6 28.8948 10.2711   2
   2   6  -5 1120.71 48.3784   5
   2   6  -5 1135.65 46.3317   2
  -2  -6   5 1072.05 44.1393   6
   2   6  -5 1141.54 46.8731   6
   2   6  -4 1.09791 5.69797   6
   2   6  -4-0.33991 8.90144   5
   2   6  -4 10.5586 8.22990   2
   2   6  -3 605.001 30.5265   6
   2   6  -3 596.383 31.8812   2
   2   6  -2 13.6861 7.33801   6
  -2  -6   2 6.58237 6.57855   6
   2   6  -2 11.6903 6.65091   2
   2   6  -1 174.075 18.3744   2
  -2  -6   1 159.690 14.6816   6
   2   6  -1 196.075 16.2257   3
   2   6  -1 187.983 16.1511   6
   2   6   0 18.4172 6.31291   6
  -2  -6   0 22.0811 7.14110   6
   2   6   0 21.1000 7.56658   3
   2   6   0 43.1515 10.3817   1
   2   6   1 955.971 37.5672   1
  -2  -6  -1 907.694 30.3941   6
   2   6   1 931.666 32.4252   3
   2   6   2 573.220 29.6756   1
  -2  -6  -2 546.540 23.2874   6
   2   6   2 558.421 24.9565   3
   2   6   2 546.102 23.3128   5
  -2  -6  -2 563.139 28.1343   1
  -2  -6  -3 568.597 35.0007   2
  -2  -6  -3 524.305 22.2820   6
   2   6   3 526.843 29.0212   1
  -2  -6  -3 509.342 24.6216   3
   2   6   3 497.098 23.1501   5
  -2  -6  -3 523.245 28.5868   1
  -2  -6  -4 1.70697 4.37266   6
  -2  -6  -4 2.99213 5.92289   1
  -2  -6  -4 2.06609 8.80230   2
   2   6   4 3.02130 5.75955   5
  -2  -6  -4 2.76030 5.11988   3
   2   6   4 6.09991 6.62833   1
   2   6   5 6.42924 7.36323   1
   2   6   5 11.2623 7.58511   5
  -2  -6  -5-3.75270 5.77183   3
  -2  -6  -5 9.18476 6.69762   1
  -2  -6  -6 74.0968 13.2533   1
  -2  -6  -6 109.233 13.5434   3
   2   6   6 103.354 14.4347   5
  -2  -6  -7 533.971 32.2759   1
  -2  -6  -7 494.259 27.9674   3
  -2  -6  -7 572.196 32.5347   5
   2   6   7 554.178 33.2084   5
  -2  -6  -8 519.947 15.3761   4
  -2  -6  -8 734.950 38.5213   1
  -2  -6  -8 628.832 32.8280   3
   2   6   8 627.228 38.2024   5
  -2  -6  -9 45.8890 12.1285   5
   2   6   9 26.1477 10.9131   5
  -2  -6  -9 60.2335 13.7550   1
  -2  -6  -9 42.0244 11.0883   3
   2   6  10 10.0374 11.1632   5
  -2  -6 -10-1.94549 7.48230   3
  -2  -6 -10-1.35990 8.34147   1
  -2  -6 -10-8.91324 9.96060   5
   2   6  11 12.8165 12.3848   5
  -2  -6 -11 15.4083 11.2597   5
  -2  -6 -11 6.65806 9.14147   1
  -2  -6 -12 301.783 29.6803   1
  -2  -6 -12 280.753 32.2881   5
  -2  -6 -13 12.9365 13.5786   5
  -2  -6 -13 24.6501 12.6069   1
  -2  -6 -14 384.398 36.1923   1
  -2  -6 -14 406.300 42.0406   5
  -2  -6 -15-11.9152 11.9146   1
  -2  -6 -15 15.3168 14.8406   5
  -2  -6 -16 18.8993 13.8838   5
  -2  -6 -16 25.5237 14.1272   1
  -2  -6 -17-13.1388 14.8157   5
  -2  -6 -17-1.80374 11.1141   1
   2   7 -16 21.6431 20.3280   5
   2   7 -15 234.123 41.1985   5
   2   7 -14 10.5492 17.8487   5
   2   7 -13 88.3823 26.2079   5
   2   7 -12 24.8498 18.6390   5
   2   7 -11 265.188 34.9958   5
   2   7 -10 305.640 35.5155   5
   2   7  -9 200.864 28.5040   5
   2   7  -8 17.1916 13.5568   5
   2   7  -8 32.2038 11.1749   2
   2   7  -7 19.7088 13.9276   5
   2   7  -7 21.7888 9.47502   2
   2   7  -7 27.3438 11.0399   6
   2   7  -6 142.285 20.7729   5
   2   7  -6 150.554 18.6717   2
   2   7  -6 148.182 19.5946   6
   2   7  -5 221.644 21.9319   2
   2   7  -5 218.509 23.5347   5
   2   7  -5 241.039 22.7937   6
   2   7  -4 1518.32 54.3478   2
   2   7  -4 1459.87 52.4063   5
   2   7  -4 1519.11 52.5282   6
   2   7  -3 2.53490 6.07911   6
   2   7  -3-2.04600 6.51875   2
   2   7  -3 3.48277 3.66721   1
   2   7  -3-3.63769 6.86671   5
   2   7  -2 14.2279 7.80260   2
   2   7  -2 19.8869 7.78586   1
   2   7  -2 25.0924 8.05500   6
   2   7  -1 82.8647 12.1753   3
   2   7  -1 107.790 16.3747   2
   2   7  -1 86.3097 11.8960   6
   2   7  -1 83.5602 13.3382   1
  -2  -7   1 75.3179 11.0163   6
   2   7   0 188.927 19.2475   1
   2   7   0 189.840 16.4022   6
  -2  -7   0 195.056 15.4913   6
   2   7   0 157.966 15.5673   3
  -2  -7  -1 0.90650 4.91315   6
   2   7   1 2.66406 5.89214   3
   2   7   1 19.0322 8.67888   1
  -2  -7  -1 12.6020 9.07410   2
  -2  -7  -2 1386.26 54.8116   2
  -2  -7  -2 1337.52 37.1461   6
   2   7   2 1387.91 49.6190   1
   2   7   2 1390.24 42.9092   3
   2   7   2 1363.46 35.4033   5
  -2  -7  -2 1371.33 47.6700   1
  -2  -7  -3 100.673 14.9836   1
   2   7   3 91.5869 14.5248   1
  -2  -7  -3 88.7086 16.2320   2
  -2  -7  -3 82.0752 10.1020   6
  -2  -7  -3 75.6079 11.5987   3
   2   7   3 79.8372 9.67792   5
  -2  -7  -4 12.4037 8.32102   1
  -2  -7  -4 15.2987 9.71190   2
   2   7   4 16.2975 6.83545   5
  -2  -7  -4 7.85675 6.27937   3
   2   7   4 12.1173 8.64717   1
  -2  -7  -4 31.1881 6.70840   6
  -2  -7  -5 8.72617 4.91904   6
  -2  -7  -5 8.00077 10.5946   2
   2   7   5 12.0968 7.89211   1
  -2  -7  -5 0.75273 6.99451   1
  -2  -7  -5-0.91801 5.44212   3
   2   7   5-1.11161 6.13659   5
  -2  -7  -6 206.430 21.1849   1
  -2  -7  -6 205.545 15.4684   6
   2   7   6 195.559 18.7113   5
  -2  -7  -6 200.997 18.8866   3
  -2  -7  -7 540.953 34.1926   1
  -2  -7  -7 504.864 29.7319   3
   2   7   7 549.147 32.8304   5
  -2  -7  -8 288.383 23.9432   3
  -2  -7  -8 340.720 28.2076   1
   2   7   8 313.280 27.3158   5
  -2  -7  -9 63.7283 13.7201   1
   2   7   9 55.1828 14.0676   5
  -2  -7  -9 57.5855 12.3037   3
  -2  -7 -10 47.8007 14.0666   5
   2   7  10 32.7185 13.2166   5
  -2  -7 -10 49.2108 14.0003   1
  -2  -7 -11-4.95585 8.57963   1
   2   7  11 17.4688 12.0299   5
  -2  -7 -11-13.1987 10.6292   5
  -2  -7 -12 77.4978 18.3177   5
  -2  -7 -12 34.8113 12.9990   1
  -2  -7 -13 362.135 35.4141   1
  -2  -7 -13 350.244 36.4029   5
  -2  -7 -14 28.7921 15.0230   5
  -2  -7 -14 36.2129 14.2136   1
  -2  -7 -15 9.38099 11.7355   5
  -2  -7 -15 10.5099 9.85192   1
  -2  -7 -16-11.2074 12.8494   1
  -2  -7 -17 32.1142 15.4317   1
   2   8 -16 319.877 47.5466   5
   2   8 -15 26.8118 23.3398   5
   2   8 -14 23.3215 19.1452   5
   2   8 -13 2.40971 14.1770   5
   2   8 -12 24.9035 16.8645   5
   2   8 -11 46.9496 18.2539   5
   2   8 -10 646.032 51.0355   5
   2   8  -9 150.123 26.0354   5
   2   8  -9 114.178 18.1395   2
   2   8  -8 1.44551 6.53579   2
   2   8  -8-0.33082 11.5173   5
   2   8  -7 1.21025 7.06712   2
   2   8  -7-14.6089 11.8418   5
   2   8  -6 2.29828 6.87129   2
   2   8  -6 2.50236 10.2861   5
   2   8  -6 12.8096 9.77538   6
   2   8  -5 332.229 27.1212   2
   2   8  -5 329.677 27.4906   6
   2   8  -5 307.668 27.2592   5
   2   8  -4 309.835 26.3930   2
   2   8  -4 314.933 25.3461   5
   2   8  -4 359.863 27.1881   6
   2   8  -4 318.215 26.2821   1
   2   8  -3 172.543 17.7004   5
   2   8  -3 152.713 19.2419   2
   2   8  -3 167.814 17.8550   6
   2   8  -3 173.921 19.5983   1
   2   8  -2 65.3498 11.0906   5
   2   8  -2 71.4755 14.1280   2
   2   8  -2 53.4576 11.3499   3
  -2  -8   2 81.0074 14.0304   2
   2   8  -2 56.0709 11.6431   1
   2   8  -2 69.9783 11.8666   6
  -2  -8   1 26.0942 7.96794   6
   2   8  -1 33.6900 8.75273   6
   2   8  -1 27.9603 9.30026   3
  -2  -8   1 31.7528 10.8261   2
   2   8  -1 23.3095 9.57929   1
   2   8   0 31.7316 10.8939   1
   2   8   0 27.5838 9.09227   3
  -2  -8   0 33.5754 7.86976   6
  -2  -8   0 49.9663 12.6261   2
   2   8   0 34.0020 8.64530   6
   2   8   1 1063.67 46.3818   1
  -2  -8  -1 1071.81 49.3962   2
   2   8   1 1121.04 32.4034   5
   2   8   1 1149.06 42.9377   3
  -2  -8  -1 1051.67 35.4325   6
  -2  -8  -2 28.1256 7.21154   6
   2   8   2 20.7656 8.62161   1
   2   8   2 25.8468 8.51708   3
  -2  -8  -2 33.3907 11.7669   2
   2   8   2 28.9185 6.18029   5
  -2  -8  -3 268.483 27.0382   2
  -2  -8  -3 252.725 16.3495   6
   2   8   3 270.666 16.3322   5
   2   8   3 261.487 24.0107   1
  -2  -8  -3 269.635 23.4585   1
  -2  -8  -4-0.86750 8.08294   2
  -2  -8  -4 8.50072 4.78799   6
  -2  -8  -4-2.56173 6.25237   1
  -2  -8  -4 6.69125 6.68334   3
   2   8   4 18.8439 6.70994   5
   2   8   4 16.7504 9.06218   1
   2   8   5 27.3213 7.89771   5
  -2  -8  -5 41.7374 11.7041   1
  -2  -8  -5 39.5293 9.66832   3
  -2  -8  -5 61.4741 15.2775   2
  -2  -8  -5 44.5467 7.85214   6
  -2  -8  -6 102.556 15.1523   3
  -2  -8  -6 134.055 12.4285   6
   2   8   6 113.459 14.6408   5
  -2  -8  -6 121.146 17.0272   1
  -2  -8  -6 98.1223 19.7468   2
   2   8   7 1015.42 42.8551   5
  -2  -8  -7 845.085 41.1745   3
  -2  -8  -7 994.041 49.4673   1
  -2  -8  -7 1117.64 34.9114   6
  -2  -8  -8 133.825 19.9779   1
  -2  -8  -8 145.331 13.9223   6
   2   8   8 111.342 16.2089   5
  -2  -8  -8 92.7697 15.3071   3
   2   8   9 85.6479 16.2598   5
  -2  -8  -9 99.3453 18.9904   1
  -2  -8 -10 8.38273 9.49368   1
   2   8  10 4.32993 9.21639   5
  -2  -8 -11 26.2423 12.6639   5
  -2  -8 -11 28.0042 13.9773   1
  -2  -8 -12 103.431 20.0207   1
  -2  -8 -12 76.2059 17.8909   5
  -2  -8 -13 261.978 31.2103   1
  -2  -8 -13 228.307 29.1725   5
  -2  -8 -14 141.928 24.9148   1
  -2  -8 -15 7.99850 10.9350   1
  -2  -8 -16 19.6611 12.6424   1
   2   9 -15 211.566 37.3092   5
   2   9 -14-38.9652 22.2326   5
   2   9 -13 50.7152 22.7804   5
   2   9 -12-2.50759 12.8478   5
   2   9 -11 370.858 41.2108   5
   2   9 -10 44.7730 18.0070   5
   2   9  -9 323.771 35.9244   5
   2   9  -8 70.6486 14.6585   2
   2   9  -8 38.5882 15.5797   5
   2   9  -7 29.5190 13.4217   5
   2   9  -7 6.93462 7.62700   2
   2   9  -6 125.831 18.3287   2
   2   9  -6 131.830 20.7184   5
   2   9  -5 956.572 47.6250   2
   2   9  -5 978.868 47.7744   5
   2   9  -5 956.577 48.2573   6
   2   9  -4 421.085 32.1199   2
   2   9  -4 455.307 30.6036   5
   2   9  -4 413.488 30.3862   6
   2   9  -3 168.604 21.0085   2
   2   9  -3 154.870 18.6214   6
   2   9  -3 166.171 17.8098   5
   2   9  -3 165.194 20.0572   3
   2   9  -2 13.3309 8.42529   6
   2   9  -2 11.0842 8.16736   3
   2   9  -2 9.01764 7.06519   5
  -2  -9   2 10.4085 9.04772   2
   2   9  -1 18.5948 7.10332   5
   2   9  -1 17.9297 7.82562   6
   2   9  -1 13.5245 7.57214   3
  -2  -9   1 9.64728 8.83792   2
  -2  -9   0 194.980 22.0867   2
  -2  -9   0 207.453 17.7760   6
   2   9   0 220.359 20.8446   3
  -2  -9  -1 164.271 15.1275   6
   2   9   1 144.447 11.4470   5
  -2  -9  -1 139.141 20.0288   2
   2   9   1 136.277 17.3440   3
   2   9   2 936.757 41.8640   3
  -2  -9  -2 860.183 47.9179   2
  -2  -9  -2 964.287 33.1590   6
   2   9   2 916.197 26.3823   5
  -2  -9  -3 8.30585 8.84264   1
  -2  -9  -3 5.25957 9.27092   2
  -2  -9  -3 7.85082 4.96374   6
   2   9   3 12.1112 4.62247   5
  -2  -9  -4 12.5825 4.58926   6
   2   9   4 15.4652 5.37667   5
  -2  -9  -4 9.74061 10.1280   1
  -2  -9  -4 0.67029 10.6072   2
  -2  -9  -5 4.68685 11.6529   2
  -2  -9  -5 4.02173 4.08197   6
  -2  -9  -5-7.62897 9.39852   1
  -2  -9  -5 7.06276 7.27906   3
   2   9   5 13.6253 6.14132   5
  -2  -9  -6 250.934 29.9186   2
  -2  -9  -6 269.384 15.5342   6
   2   9   6 244.389 18.4487   5
  -2  -9  -6 213.708 22.0432   3
  -2  -9  -6 266.634 26.9130   1
  -2  -9  -7 1.13512 10.0545   2
  -2  -9  -7 7.47610 10.0097   1
  -2  -9  -7-4.29805 6.92923   3
   2   9   7-4.15484 6.57461   5
  -2  -9  -7-3.09497 3.81390   6
   2   9   8 340.379 25.9934   5
  -2  -9  -8 358.245 18.7433   6
  -2  -9  -8 355.309 32.5496   1
  -2  -9  -9 18.5749 11.8383   1
  -2  -9 -10 39.0236 14.5401   1
  -2  -9 -11 48.1297 15.4038   1
  -2  -9 -12 259.075 31.9404   1
  -2  -9 -13 131.150 24.6076   1
  -2  -9 -14 115.041 23.3639   1
  -2  -9 -15 15.6296 12.4919   1
   2  10 -15 63.9880 24.6494   5
   2  10 -14 59.8890 23.7951   5
   2  10 -13 50.1637 21.5925   5
   2  10 -12 51.1487 18.9319   5
   2  10 -11-2.78635 13.0813   5
   2  10 -10 467.764 43.6365   5
   2  10  -9 20.7771 13.7623   5
   2  10  -8 3.45456 13.1200   5
   2  10  -7-0.84468 6.88053   2
   2  10  -7 23.5439 12.8469   5
   2  10  -6 147.457 20.3466   2
   2  10  -6 116.037 19.3939   5
   2  10  -5 24.9010 11.1725   2
   2  10  -5 17.9027 11.1466   6
   2  10  -5 29.2178 10.7399   5
   2  10  -4 512.369 36.8606   2
   2  10  -4 512.578 35.0553   6
   2  10  -4 625.929 40.0121   3
   2  10  -4 537.422 33.7312   5
   2  10  -3 68.3214 13.6328   6
   2  10  -3 58.9919 13.7742   3
   2  10  -3 80.1927 13.6927   5
   2  10  -2 3.55508 6.47169   6
   2  10  -2 7.78719 7.39068   5
   2  10  -2-0.43833 7.72174   3
   2  10  -1 29.5640 9.12606   6
   2  10  -1 8.59329 8.33510   3
   2  10  -1 15.9405 6.96239   5
  -2 -10   1 19.3675 10.1752   2
   2  10   0 160.357 13.1878   5
  -2 -10   0 118.124 19.1458   2
   2  10   0 141.529 11.7859   5
   2  10   0 142.377 19.1196   3
  -2 -10  -1 446.890 35.9678   2
   2  10   1 461.742 17.5023   5
   2  10   1 562.918 35.1164   3
  -2 -10  -1 498.111 26.3818   6
   2  10   1 482.540 18.7544   5
  -2 -10  -2 268.051 29.0489   2
  -2 -10  -2 314.608 19.9297   6
   2  10   2 271.404 11.6540   5
   2  10   2 264.783 11.3595   5
   2  10   2 322.851 27.1019   3
  -2 -10  -3 231.062 28.6002   2
  -2 -10  -3 223.586 16.0171   6
  -2 -10  -4 70.9528 18.4930   2
  -2 -10  -4 66.7201 15.5768   1
   2  10   4 36.6481 4.38235   5
  -2 -10  -4 51.3839 7.67959   6
  -2 -10  -5 17.2050 12.8486   2
  -2 -10  -5 5.56807 3.65455   6
   2  10   5 12.4857 3.87573   5
  -2 -10  -5-5.16156 8.71775   1
  -2 -10  -6 9.36100 10.2130   1
  -2 -10  -6 29.4072 13.7505   2
  -2 -10  -6 22.8174 4.57265   6
  -2 -10  -7 468.858 44.3296   2
  -2 -10  -7 582.256 42.5413   1
  -2 -10  -8-3.76114 11.4779   2
  -2 -10  -8 19.6955 13.3553   1
  -2 -10  -9 8.60653 15.5357   2
  -2 -10  -9 19.1052 11.6888   1
  -2 -10 -10 0.28286 10.3605   1
  -2 -10 -11 79.0686 20.1353   1
  -2 -10 -12-8.60866 11.9873   1
  -2 -10 -13 250.400 32.9068   1
  -2 -10 -14 27.9576 15.9715   1
   2  11 -15 38.3408 21.3864   5
   2  11 -14 14.4457 17.7461   5
   2  11 -13 23.0586 17.4766   5
   2  11 -12-21.5361 16.4596   5
   2  11 -11 257.490 35.6731   5
   2  11 -10 72.0026 20.7998   5
   2  11  -9 157.408 26.8148   5
   2  11  -8 6.18586 12.8909   5
   2  11  -7-4.01187 11.1699   5
   2  11  -6-0.45242 9.48893   5
   2  11  -5 604.630 43.1407   3
   2  11  -5 538.699 37.5743   5
   2  11  -4-2.87852 10.6740   3
   2  11  -4 1.26341 7.86205   5
   2  11  -4 16.0324 10.0547   6
   2  11  -3 82.4751 15.0644   6
   2  11  -3 116.125 15.8181   5
   2  11  -3 124.018 19.5487   3
   2  11  -2 34.3771 10.2937   6
   2  11  -2 59.5505 11.1527   5
   2  11  -2 30.6229 10.9378   3
   2  11  -1 1.41163 5.51688   6
  -2 -11   1 5.90582 9.55078   2
   2  11  -1-6.44796 8.82144   3
   2  11  -1 5.34078 5.58323   5
  -2 -11   0 62.9132 15.7951   2
   2  11   0 41.1338 5.99070   5
   2  11   0 48.6532 6.52498   5
   2  11   0 37.4045 11.9596   3
   2  11   1 477.666 16.8362   4
  -2 -11  -1 634.555 45.2817   2
   2  11   1 695.571 41.4047   3
  -2 -11  -2 250.491 29.7429   2
   2  11   2 261.933 26.0642   3
  -2 -11  -3 13.0869 11.8092   2
  -2 -11  -4-5.09331 9.29091   1
  -2 -11  -4-13.8272 13.2163   2
  -2 -11  -5 28.6835 15.1326   2
  -2 -11  -5 2.36550 9.89400   1
  -2 -11  -6 180.206 29.5927   2
  -2 -11  -6 168.218 24.1773   1
  -2 -11  -7 173.872 25.5376   1
  -2 -11  -7 196.085 30.7484   2
  -2 -11  -8 215.163 28.7156   1
  -2 -11  -8 255.793 36.6066   2
  -2 -11  -9 17.2533 15.4961   2
  -2 -11  -9-7.02121 10.4285   1
  -2 -11 -10-3.28362 10.4582   1
  -2 -11 -10 12.2557 13.4601   2
  -2 -11 -11 0.06525 12.9006   2
  -2 -11 -11 5.39395 11.0065   1
  -2 -11 -12 173.676 28.5901   1
   2  12 -14-16.1909 18.1071   5
   2  12 -13 29.7536 19.2892   5
   2  12 -12 62.0458 22.0262   5
   2  12 -11 122.312 26.6789   5
   2  12 -10 149.191 28.0613   5
   2  12  -9 43.4496 17.8723   5
   2  12  -8-1.02081 12.7562   5
   2  12  -7 28.4679 13.7447   3
   2  12  -7 22.9822 13.6677   5
   2  12  -6 114.041 21.7098   3
   2  12  -6 136.131 21.7384   5
   2  12  -5 79.1267 18.1773   3
   2  12  -5 87.1844 16.5817   5
   2  12  -4 482.057 32.8010   5
   2  12  -4 475.715 38.5891   3
   2  12  -3 11.6982 8.25178   5
   2  12  -3 9.24608 9.33225   3
   2  12  -3 2.27450 6.47930   6
   2  12  -2-3.24877 6.68332   6
   2  12  -2 0.07778 5.63966   5
   2  12  -2 7.69285 9.34840   3
  -2 -12   1 38.4150 13.8347   2
   2  12  -1 31.8925 12.2963   3
  -2 -12   0 240.093 29.2192   2
   2  12   0 236.104 25.8957   3
  -2 -12  -1 85.9669 19.2850   2
   2  12   1 103.331 18.4419   3
  -2 -12  -2 330.293 35.8532   2
   2  12   2 368.258 32.1233   3
  -2 -12  -3 11.0692 11.0068   2
  -2 -12  -4 3.39212 10.8331   2
  -2 -12  -5 47.2865 19.2965   2
  -2 -12  -5 16.2344 12.5927   1
  -2 -12  -6 241.582 33.7666   2
  -2 -12  -6 260.303 30.4084   1
  -2 -12  -7 293.386 38.5690   2
  -2 -12  -7 270.694 31.7165   1
  -2 -12  -8 59.6153 18.1513   1
  -2 -12  -8 104.420 25.2977   2
  -2 -12  -9 49.1396 16.6087   1
  -2 -12  -9 7.58228 13.4795   2
  -2 -12 -10 38.7885 17.2589   1
   2  13 -13 36.4190 19.1475   5
   2  13 -12 39.5887 19.1138   5
   2  13 -11 150.628 28.5549   5
   2  13 -10 144.367 27.4741   5
   2  13  -9 52.8504 17.7146   5
   2  13  -8 9.97601 11.6607   3
   2  13  -8 4.50333 11.2579   5
   2  13  -7 28.4179 14.0305   3
   2  13  -6 64.1258 17.5416   3
   2  13  -5 313.471 34.2460   3
   2  13  -4 83.8272 19.7916   3
   2  13  -3 53.5879 16.0972   3
   2  13  -2 39.9491 13.8267   3
  -2 -13   1 27.2481 12.2810   2
   2  13  -1 47.7433 14.4436   3
   2  13   0 8.43498 9.33818   3
  -2 -13   0-1.17609 11.7663   2
  -2 -13  -1 415.387 40.0605   2
   2  13   1 400.608 35.2246   3
   2  13   2 21.1021 12.3955   3
  -2 -13  -2-26.2424 13.4908   2
  -2 -13  -3 32.8548 15.6917   2
  -2 -13  -4 17.1296 15.7938   2
  -2 -13  -5 34.9243 16.1742   2
  -2 -13  -6 26.3652 15.6057   2
  -2 -13  -7 432.877 47.7302   2
  -2 -13  -7 380.258 39.6992   1
  -2 -13  -8 70.4120 18.4840   1
  -2 -13  -8 90.5985 24.2660   2
   2  14  -8 18.6518 14.6057   3
   2  14  -7 7.57425 10.9940   3
   2  14  -6 95.6296 22.0210   3
   2  14  -5 274.546 34.0168   3
   2  14  -4 127.725 23.6505   3
   2  14  -3 8.10805 11.4106   3
   2  14  -2 44.0710 15.7973   3
   2  14  -1-22.6995 13.6712   3
   2  14   0 205.006 27.3650   3
  -2 -14   0 187.399 28.0962   2
   2  14   1 89.9055 18.7663   3
  -2 -14  -1 82.1426 20.8415   2
  -2 -14  -2 232.408 33.4506   2
  -2 -14  -3 2.61889 10.3732   2
  -2 -14  -4 1.72114 11.8567   2
  -2 -14  -5 51.3369 21.3781   2
  -2 -14  -6 200.236 34.9778   2
   2  15  -6 102.890 23.5707   3
   2  15  -5 41.1585 17.5592   3
   2  15  -4 137.254 25.7017   3
   2  15  -3 60.9710 18.1330   3
   2  15  -2 33.0206 15.0891   3
   2  15  -1 40.0331 15.4646   3
   2  15   0 134.646 24.0670   3
  -2 -15   0 159.753 26.5658   2
   2  15   1 238.522 30.0860   3
  -2 -15  -1 213.860 31.1639   2
  -2 -15  -2 25.4863 14.0771   2
  -2 -15  -3 9.72627 13.1023   2
  -2 -15  -4 9.45222 13.0076   2
   2  16  -2 0.83232 9.37593   3
   2  16  -1 24.6020 14.5006   3
   2  16   0 40.6803 15.2808   3
  -2 -16  -1 173.168 29.0543   2
  -2 -16  -2 53.7523 19.2451   2
  -3  15  -3 0.28324 11.0441   4
  -3  15  -4 165.813 30.0047   4
  -3  15  -5 137.085 29.0156   4
   3 -14  -6 59.6741 17.0882   2
   3 -14  -5 32.7109 14.4631   2
   3 -14  -5 4.10372 9.72765   1
   3 -14  -4 22.9793 13.7453   2
   3 -14  -4 28.9351 13.5345   1
   3 -14  -3 14.5932 13.3848   1
   3 -14  -2 40.5150 15.5260   1
   3 -14  -1 474.210 41.7176   1
  -3  14   0 24.2825 13.1000   3
  -3  14   0 22.3429 11.6907   4
  -3  14  -1 52.8594 15.9368   4
  -3  14  -1 34.1724 15.2109   3
  -3  14  -2 15.0994 13.4745   3
  -3  14  -2 27.5375 13.7798   4
  -3  14  -3 68.0219 21.0641   4
  -3  14  -3 70.8562 20.3026   3
  -3  14  -4 7.85155 12.7054   3
  -3  14  -4 15.0999 13.8730   4
  -3  14  -5 430.852 43.0418   3
  -3  14  -6 18.9045 16.3103   3
  -3  14  -7 25.4695 14.4305   3
   3 -13  -7 250.167 34.0408   1
   3 -13  -6 91.0126 21.3476   1
   3 -13  -5 29.5048 15.3306   1
   3 -13  -4 22.5449 12.9360   2
   3 -13  -4 7.63206 9.62378   1
   3 -13  -3 10.8193 8.16227   2
   3 -13  -3 14.3680 12.8669   1
   3 -13  -2 211.030 24.3777   2
  -3  13   2 250.907 25.6452   4
   3 -13  -2 236.709 29.8063   1
  -3  13   1 103.190 20.7623   3
  -3  13   1 102.185 18.6651   4
   3 -13  -1 120.058 21.5045   1
   3 -13  -1 119.424 17.3595   2
  -3  13   0 152.217 22.4222   4
   3 -13   0 179.788 19.3676   2
  -3  13   0 204.082 28.6178   3
  -3  13  -1 29.0006 13.0449   4
  -3  13  -1 69.8464 18.2957   3
  -3  13  -2 0.19877 10.7637   4
  -3  13  -2 7.29326 12.4425   3
  -3  13  -3 23.1126 14.8184   4
  -3  13  -3 9.14152 13.7195   3
  -3  13  -4 462.231 43.0744   3
  -3  13  -5 17.5691 14.2686   3
  -3  13  -6 159.937 26.5352   3
  -3  13  -7 24.0252 14.7947   3
  -3  13  -8 3.02137 10.3976   3
  -3  13  -9 6.70136 12.2421   3
   3 -12  -9-3.36688 9.94841   1
   3 -12  -8 266.770 33.9713   1
   3 -12  -7 54.2436 18.6673   1
   3 -12  -6 291.456 34.3674   1
   3 -12  -5 7.31248 12.2760   1
   3 -12  -4-0.35636 10.7649   1
  -3  12   3 18.1594 9.22213   4
   3 -12  -3-3.09351 11.1723   1
   3 -12  -2 265.849 26.1150   2
  -3  12   2 236.015 25.2768   4
   3 -12  -2 250.119 29.8561   1
   3 -12  -1 408.446 29.9138   2
  -3  12   1 357.129 31.3854   4
  -3  12   1 396.449 36.3690   3
   3 -12  -1 390.911 35.2381   1
  -3  12   0 93.4119 19.0766   4
   3 -12   0 104.610 18.7873   1
  -3  12   0 107.936 21.2805   3
   3 -12   1 7.07980 5.57815   2
  -3  12  -1 4.46467 10.6749   4
  -3  12  -1 39.1254 16.6532   3
  -3  12  -2 23.0726 12.9099   4
  -3  12  -2 21.3298 11.2928   3
  -3  12  -3 142.539 24.1372   3
  -3  12  -4 28.4962 11.5851   6
  -3  12  -4 43.0646 15.4283   3
  -3  12  -5 611.592 46.1419   3
  -3  12  -6 2.50900 9.06372   5
  -3  12  -6 37.6415 18.1433   3
  -3  12  -7 2.92110 9.84068   5
  -3  12  -7 10.0369 12.1566   3
  -3  12  -8 7.50828 11.6727   5
  -3  12  -8 18.4858 15.0330   3
  -3  12  -9 185.587 29.3383   3
  -3  12  -9 116.194 23.2333   5
  -3  12 -10 5.80152 12.8088   3
  -3  12 -10 6.62512 11.1936   5
  -3  12 -11 395.668 43.2778   3
  -3  12 -11 306.066 38.5281   5
  -3  12 -12 11.3473 15.6670   5
  -3  12 -13 19.8817 14.3813   5
  -3  12 -14 16.4623 16.9398   5
   3 -11 -10 16.8471 12.9429   1
   3 -11  -9 25.2500 13.0250   1
   3 -11  -8 45.4258 17.5524   1
   3 -11  -7 660.653 48.9091   1
   3 -11  -6 1.21493 12.2307   1
   3 -11  -5 8.05311 9.50384   1
   3 -11  -4 14.5037 10.2502   1
  -3  11   3 72.9591 13.9567   4
   3 -11  -3 99.5823 19.4261   1
   3 -11  -2 112.716 19.1565   1
  -3  11   2 116.183 18.5995   4
  -3  11   1 691.604 45.1205   3
  -3  11   1 629.057 39.8754   4
  -3  11   1 649.467 20.0372   6
   3 -11  -1 639.266 42.1981   1
  -3  11   0 73.8559 17.9390   4
   3 -11   0 68.5527 15.2066   1
  -3  11   0 64.7481 9.53659   6
  -3  11   0 78.6271 16.9535   3
  -3  11  -1 9.11311 6.49900   6
  -3  11  -1 6.60516 11.7961   4
   3 -11   1 27.8509 11.0752   1
  -3  11  -1 10.6909 9.25160   3
   3 -11   1 15.7965 6.49063   2
  -3  11  -2 56.4541 15.8353   4
   3 -11   2 46.6140 9.32897   5
  -3  11  -2 51.0647 11.7336   6
   3 -11   2 59.9485 9.18420   2
  -3  11  -2 40.2637 13.7917   3
  -3  11  -3 177.919 20.6160   6
   3 -11   3 157.831 17.8399   5
  -3  11  -3 187.322 25.1032   3
  -3  11  -4 432.894 36.8675   3
   3 -11   4 374.300 29.0649   5
   3 -11   5 83.5660 16.1448   5
  -3  11  -5 101.187 17.6962   5
  -3  11  -5 100.831 20.3231   3
  -3  11  -6 112.961 19.1171   5
   3 -11   6 80.2309 17.8163   5
  -3  11  -6 128.828 22.5340   3
  -3  11  -7 10.9233 10.2737   5
  -3  11  -7 12.5182 12.0123   3
  -3  11  -8 0.34341 11.4131   3
  -3  11  -8 1.63246 10.1798   5
  -3  11  -9 38.8990 14.7636   3
  -3  11  -9 9.94521 13.7858   5
  -3  11 -10 429.310 42.8701   5
  -3  11 -10 463.343 43.8581   3
  -3  11 -11-3.24309 12.7703   5
  -3  11 -12 64.6578 21.2968   5
  -3  11 -13 54.5854 21.3305   5
  -3  11 -14-13.9564 17.1779   5
   3 -10 -12 111.035 23.5171   1
   3 -10 -11-1.86951 14.4614   1
   3 -10 -10 2.92028 11.3198   1
   3 -10  -9 47.2009 15.3341   1
   3 -10  -8 420.869 39.4884   1
   3 -10  -7-2.00378 10.7873   1
   3 -10  -6 447.442 37.9194   1
   3 -10  -5 21.1657 10.2811   1
   3 -10  -4 15.3419 11.4105   1
  -3  10   4-12.0100 11.6677   4
   3 -10  -3 0.43351 9.83354   1
  -3  10   3-1.23990 7.57809   4
  -3  10   2 843.154 44.2575   4
   3 -10  -2 940.256 49.3043   1
  -3  10   1 92.0272 18.3546   3
  -3  10   1 70.2477 7.95251   6
  -3  10   1 60.9505 14.0857   4
   3 -10  -1 61.3451 14.8648   1
   3 -10   0 196.937 17.6792   2
   3 -10   0 214.221 12.9223   5
  -3  10   0 232.610 17.1100   6
  -3  10   0 186.199 23.5689   3
   3 -10   0 174.877 21.0589   1
  -3  10   0 194.258 23.5594   4
  -3  10  -1 31.2055 13.2578   4
   3 -10   1 16.9496 9.57243   1
   3 -10   1 25.6722 6.84693   2
   3 -10   1 21.1431 7.24228   5
  -3  10  -1 60.2198 16.0717   3
  -3  10  -2 9.99165 9.92684   3
   3 -10   2 14.9357 8.32232   5
   3 -10   2-1.16643 3.89282   2
   3 -10   3 27.7841 10.6384   5
  -3  10  -3 17.8676 10.7482   3
   3 -10   4 641.768 38.6037   5
  -3  10  -4 722.285 44.6208   3
  -3  10  -4 744.854 38.2929   5
  -3  10  -5 557.551 40.4122   3
  -3  10  -5 566.424 36.9335   5
   3 -10   5 480.812 36.3772   5
   3 -10   6 111.800 20.5661   5
  -3  10  -6 137.492 22.0220   3
  -3  10  -6 154.325 22.2390   5
  -3  10  -7-4.84779 8.50473   3
   3 -10   7-2.94908 11.8819   5
  -3  10  -7 4.24926 9.18767   5
  -3  10  -8 70.6733 19.2696   3
  -3  10  -8 42.9936 15.6741   5
  -3  10  -9 219.721 29.2761   5
  -3  10 -10 43.3700 17.4318   5
  -3  10 -11 458.040 45.3643   5
  -3  10 -12 23.0729 15.8337   5
  -3  10 -13 0.64322 12.9820   5
  -3  10 -14 24.9807 17.3722   5
  -3  10 -15 164.804 32.9587   5
   3  -9 -13 76.9924 20.5841   1
   3  -9 -12 158.461 26.5225   1
   3  -9 -11 7.78906 13.2760   1
   3  -9 -10-15.5759 10.6144   1
   3  -9  -9 30.0900 12.8832   1
   3  -9  -9 25.2569 9.17330   5
   3  -9  -8 128.522 21.8644   1
   3  -9  -8 130.717 15.0454   5
   3  -9  -7 719.710 46.2425   1
   3  -9  -7 709.228 29.9488   5
   3  -9  -6 60.5976 16.1573   1
   3  -9  -6 64.7635 8.92391   5
   3  -9  -5 15.3969 4.22345   5
   3  -9  -5 14.8741 9.46738   1
   3  -9  -5 14.4911 4.52599   5
   3  -9  -4 24.5196 10.9791   1
  -3   9   4 25.4287 9.89621   4
   3  -9  -4 14.3061 3.47291   5
   3  -9  -3 302.896 27.7270   1
  -3   9   3 280.834 24.2578   4
   3  -9  -3 290.824 11.4378   5
   3  -9  -3 253.144 10.4987   5
   3  -9  -2 15.6246 9.92590   1
  -3   9   2 7.04421 2.52173   6
  -3   9   2 11.4216 8.80751   4
   3  -9  -2 9.13222 3.45653   5
  -3   9   2 9.31673 2.80824   6
  -3   9   1 1171.01 50.3910   4
   3  -9  -1 1194.76 29.8316   5
  -3   9   1 1239.31 53.5518   3
   3  -9  -1 1239.09 51.9128   1
   3  -9   0 2.12457 5.19467   2
  -3   9   0 5.34994 7.76554   3
  -3   9   0 4.72000 9.72006   4
  -3   9   0 9.78876 9.20893   1
   3  -9   0 10.6511 9.83613   1
   3  -9   0 3.67268 4.91909   5
  -3   9  -1 7.50194 9.75609   4
   3  -9   1 8.38804 4.94799   2
  -3   9  -1 9.04676 7.98442   1
   3  -9   1 11.7038 8.08422   1
   3  -9   1 9.91412 6.17072   5
  -3   9  -1-8.11964 8.51201   3
   3  -9   2 26.8494 9.23289   1
   3  -9   2 33.3931 9.87610   5
  -3   9  -2 11.3780 7.57570   1
   3  -9   2 23.2854 4.98675   2
  -3   9  -2 36.0536 11.0051   3
  -3   9  -3 278.717 24.0708   1
  -3   9  -3 283.941 26.8934   3
   3  -9   3 257.630 22.7214   5
  -3   9  -4 131.590 17.3513   5
   3  -9   4 118.171 17.7352   5
  -3   9  -4 123.086 16.2495   1
  -3   9  -4 147.309 20.1281   3
  -3   9  -5 587.041 36.4887   5
  -3   9  -5 562.469 33.1664   1
  -3   9  -5 619.837 41.2171   3
   3  -9   5 564.873 37.8851   5
  -3   9  -6 10.1997 7.15065   1
   3  -9   6 12.1749 9.71513   5
  -3   9  -6 28.9554 11.6808   3
  -3   9  -6 29.5451 12.0930   5
  -3   9  -7 4.97814 8.73781   3
  -3   9  -7-10.5698 8.35609   1
   3  -9   7 15.6475 10.3441   5
  -3   9  -7 0.68279 9.34152   5
  -3   9  -8 42.3682 15.4460   5
  -3   9  -8 30.1538 9.68054   1
  -3   9  -9 207.933 28.5921   5
  -3   9  -9 184.298 20.7216   1
  -3   9 -10 389.535 39.4941   5
  -3   9 -10 386.526 29.9078   1
  -3   9 -11 96.5877 23.9263   5
  -3   9 -12 31.6229 18.3326   5
  -3   9 -13 10.0462 14.4143   5
  -3   9 -14 8.55880 17.6460   5
  -3   9 -15 21.9740 19.3818   5
   3  -8 -14 28.3662 16.0169   1
   3  -8 -13 360.270 38.3096   1
   3  -8 -12 43.9094 16.2648   1
   3  -8 -12 2.19289 8.93121   5
   3  -8 -11 6.46516 9.40074   5
   3  -8 -11 6.18471 9.22719   1
   3  -8 -10-4.36215 7.53128   5
   3  -8 -10 14.7890 12.6918   1
   3  -8  -9 65.5540 17.3137   1
   3  -8  -9 39.3516 12.3573   4
   3  -8  -8 164.613 24.7376   1
   3  -8  -8 122.351 15.8044   5
   3  -8  -8 143.502 19.5238   4
   3  -8  -7 451.609 32.1391   4
   3  -8  -7 527.445 39.0099   1
   3  -8  -7 575.191 30.5339   5
   3  -8  -6 58.6677 14.4586   1
   3  -8  -6 41.3694 8.97425   5
   3  -8  -5 7.08034 9.13605   1
   3  -8  -5 3.22370 4.69278   5
   3  -8  -4 29.5129 11.2476   1
   3  -8  -4 28.5336 6.36496   5
  -3   8   4-1.58916 8.53582   4
   3  -8  -3 44.3441 6.78848   5
  -3   8   3 40.0378 11.1648   4
   3  -8  -3 43.1249 11.8725   1
  -3   8   2 1248.60 48.6173   4
   3  -8  -2 1167.63 51.0853   3
   3  -8  -2 1195.70 30.8382   5
   3  -8  -2 1212.05 48.8069   1
   3  -8  -1 77.4762 13.4164   1
  -3   8   1 68.5363 14.1771   4
   3  -8  -1 86.4215 9.74901   5
   3  -8  -1 108.505 16.6087   3
  -3   8   1 104.636 17.1677   3
  -3   8   0 193.712 21.7200   4
  -3   8   0 218.523 22.2040   3
   3  -8   0 210.047 15.5646   5
   3  -8   0 219.964 20.6951   1
  -3   8   0 212.096 21.0861   1
  -3   8  -1 22.7100 9.33211   1
  -3   8  -1 9.09919 9.12955   4
   3  -8   1 6.65576 5.68585   5
   3  -8   1 6.41762 4.01551   2
  -3   8  -1 7.36481 6.53360   3
   3  -8   1 7.46652 7.46466   1
  -3   8  -2-3.83237 5.82382   1
   3  -8   2-6.60833 6.42286   1
   3  -8   2 1.71171 5.96660   5
   3  -8   2 1.83157 2.60979   2
  -3   8  -2-5.36795 7.64386   3
  -3   8  -3-1.78234 5.40888   1
   3  -8   3-3.15409 6.66209   5
  -3   8  -3-1.61417 7.92915   3
  -3   8  -4 1073.16 42.2380   1
   3  -8   4 967.432 45.5591   5
  -3   8  -4 1033.86 47.2152   3
  -3   8  -4 1017.51 44.2057   5
  -3   8  -5 138.448 15.6692   1
  -3   8  -5 144.569 19.2069   3
  -3   8  -5 118.327 17.5621   5
   3  -8   5 145.550 20.1707   5
  -3   8  -6 89.8380 17.1582   3
  -3   8  -6 99.2202 19.6254   5
  -3   8  -6 70.5692 11.7657   1
   3  -8   6 79.5700 16.8678   5
  -3   8  -7 35.7612 12.7675   5
   3  -8   7 21.2074 11.4521   5
  -3   8  -7 12.3938 6.64777   1
   3  -8   8 43.8178 15.1839   5
  -3   8  -8 47.2210 10.8999   1
  -3   8  -8 44.2808 15.1188   5
  -3   8  -9 115.452 15.7093   1
  -3   8  -9 95.6398 21.2074   5
  -3   8 -10 465.975 14.0387   2
  -3   8 -10 616.009 48.6499   5
  -3   8 -10 520.155 32.3233   1
  -3   8 -11 136.146 17.7617   1
  -3   8 -11 174.927 29.2831   5
  -3   8 -12 9.91821 15.6342   5
  -3   8 -13 77.8588 24.5606   5
  -3   8 -14 26.7643 19.4250   5
  -3   8 -15 144.529 32.4469   5
  -3   8 -16 71.8774 24.9234   5
   3  -7 -15-1.83905 11.3112   1
   3  -7 -15 6.69072 11.2206   5
   3  -7 -14 314.498 35.2228   1
   3  -7 -14 347.418 37.0377   5
   3  -7 -13 23.7739 13.7716   1
   3  -7 -13 3.67513 10.1782   5
   3  -7 -12 195.294 27.6949   1
   3  -7 -12 195.576 26.0708   5
   3  -7 -11 5.25868 10.4185   4
   3  -7 -11-13.5606 11.3806   5
   3  -7 -11-5.65840 11.2301   1
   3  -7 -10 35.6844 12.5179   4
   3  -7 -10 49.2550 14.3632   5
   3  -7 -10 27.3830 13.5632   1
   3  -7  -9 15.4200 11.5353   1
   3  -7  -9-3.91167 9.04119   4
   3  -7  -8 625.710 38.8788   4
   3  -7  -8 654.152 43.0300   1
   3  -7  -7 240.088 23.8397   4
   3  -7  -7 245.627 26.2442   1
   3  -7  -7 237.593 21.4797   5
   3  -7  -6 232.572 22.7703   4
   3  -7  -6 207.465 18.3060   5
   3  -7  -6 239.504 25.2150   1
   3  -7  -5 35.2170 10.7699   4
   3  -7  -5 34.1964 10.4849   1
   3  -7  -5 51.0646 9.79080   5
   3  -7  -4 8.08093 8.29005   1
  -3   7   4 4.50839 7.29905   4
  -3   7   4 12.5930 2.48642   6
   3  -7  -4 14.5292 9.55884   3
  -3   7   3 107.968 7.37357   6
  -3   7   3 107.551 16.1874   4
   3  -7  -3 116.504 16.1796   3
   3  -7  -3 130.404 17.1506   1
   3  -7  -2 851.581 38.7611   1
  -3   7   2 778.282 37.8090   4
   3  -7  -2 857.340 41.2442   3
   3  -7  -2 812.431 27.5379   5
   3  -7  -1 588.531 31.3272   1
  -3   7   1 565.550 32.4014   4
   3  -7  -1 621.740 34.5386   3
  -3   7   1 496.215 30.5484   3
   3  -7  -1 569.287 24.0285   5
  -3   7   0 78.2634 14.2607   4
  -3   7   0 0.97743 5.14014   1
   3  -7   0 94.3425 14.6258   3
   3  -7   0 80.8483 12.8751   1
  -3   7   0 74.7303 12.6720   3
   3  -7   0 65.7567 9.55637   5
  -3   7  -1 46.0211 12.3776   4
   3  -7   1 50.5970 10.1710   1
  -3   7  -1 58.5129 11.0605   3
   3  -7   1 48.8557 9.69570   5
   3  -7   2 4.66347 2.25539   2
  -3   7  -2 6.97651 6.96668   3
   3  -7   2 7.39405 6.86396   5
   3  -7   2 3.16960 5.27514   1
   3  -7   3 715.277 35.5251   5
  -3   7  -3 707.441 36.4962   3
  -3   7  -3 727.628 34.6526   5
  -3   7  -4 35.1721 10.3847   5
  -3   7  -4 45.5552 10.2975   3
   3  -7   4 35.6818 11.0106   5
  -3   7  -5 1302.22 51.9847   3
   3  -7   5 1206.31 52.3636   5
  -3   7  -5 1255.21 51.3276   5
   3  -7   6 45.7368 13.7901   5
  -3   7  -6 21.5062 12.1448   5
   3  -7   7 13.6360 11.1306   5
  -3   7  -7 9.55025 10.4443   5
   3  -7   8 13.8951 13.2856   5
  -3   7  -8 2.90118 10.5293   5
  -3   7  -9 570.110 43.6961   5
  -3   7  -9 486.357 14.9668   2
  -3   7  -9 325.111 23.3883   1
  -3   7 -10 193.193 29.6653   5
  -3   7 -10 175.765 18.1995   1
  -3   7 -11 328.939 37.0008   5
  -3   7 -12-11.1252 13.9260   5
  -3   7 -13 10.7591 17.7488   5
  -3   7 -14 7.86153 16.6293   5
  -3   7 -15 95.6773 27.0882   5
  -3   7 -16 220.549 39.7844   5
   3  -6 -17-1.51640 14.2870   5
   3  -6 -16-29.4819 16.4675   5
   3  -6 -15 36.6810 16.3695   1
   3  -6 -15 60.9160 19.5808   5
   3  -6 -14 65.7636 19.7755   5
   3  -6 -13 459.552 42.0292   5
   3  -6 -12 17.5800 11.8181   5
   3  -6 -11 8.18675 5.77606   6
   3  -6 -11 4.27900 8.18217   4
   3  -6 -11-8.79542 11.0469   5
   3  -6 -10 14.2330 9.00813   4
   3  -6 -10 4.88306 4.83514   6
   3  -6 -10 5.21947 9.70412   5
   3  -6  -9 215.173 24.0621   4
   3  -6  -9 231.250 26.9327   1
   3  -6  -9 55.7885 12.9638   5
   3  -6  -9 255.026 16.9738   6
   3  -6  -8 46.4444 13.5998   4
   3  -6  -8 46.3075 14.2700   1
   3  -6  -7 1235.62 51.8733   4
   3  -6  -7 1178.56 47.5256   5
   3  -6  -7 1260.20 55.7087   1
   3  -6  -6 37.8650 13.3442   1
   3  -6  -6 9.87075 7.33684   4
   3  -6  -6 20.2778 8.46153   5
   3  -6  -6 27.4678 11.0312   3
  -3   6   5 3.96385 2.93494   6
   3  -6  -5 10.3564 9.27747   4
   3  -6  -5 4.83742 9.62363   1
   3  -6  -5 16.7011 9.52065   3
   3  -6  -4-1.74474 7.47909   4
  -3   6   4 2.11217 2.75241   6
   3  -6  -4-0.34920 7.77713   1
   3  -6  -4-1.76500 6.76278   3
  -3   6   3 712.611 34.3727   4
   3  -6  -3 661.131 34.1401   1
  -3   6   3 702.398 20.4858   6
   3  -6  -3 735.216 36.2736   3
  -3   6   2 641.365 32.7465   4
   3  -6  -2 670.111 32.2616   1
   3  -6  -2 624.787 33.0726   3
  -3   6   1 760.945 36.2817   4
   3  -6  -1 696.879 31.6508   1
   3  -6  -1 700.191 34.1124   3
   3  -6  -1 692.691 27.2364   5
   3  -6   0 90.7707 12.2439   1
   3  -6   0 88.0863 13.3190   3
  -3   6   0 77.0460 14.2621   4
   3  -6   0 76.4521 10.7653   5
  -3   6  -1 92.0579 12.2086   1
   3  -6   1 107.658 12.6822   1
   3  -6   1 65.7907 10.7439   5
  -3   6  -1 66.2418 13.7706   4
  -3   6  -2 11.2277 5.83083   1
   3  -6   2 5.56602 5.21461   1
   3  -6   2 11.5780 7.34583   5
  -3   6  -3 130.265 12.9086   1
  -3   6  -3 120.724 15.8483   5
  -3   6  -3 103.847 13.7579   3
   3  -6   3 138.059 16.2843   5
  -3   6  -4 1743.66 44.2556   1
   3  -6   4 1738.02 58.0216   5
  -3   6  -4 1856.55 56.5519   3
  -3   6  -4 1725.13 55.8149   5
  -3   6  -5 136.570 12.9154   1
   3  -6   5 155.259 19.9240   5
  -3   6  -5 133.055 17.4057   5
  -3   6  -6 103.604 11.2903   1
   3  -6   6 123.817 19.1227   5
  -3   6  -6 87.7664 16.5831   5
  -3   6  -7 4.70461 4.66091   1
   3  -6   7 12.8584 11.1979   5
  -3   6  -7-4.72107 11.6181   5
  -3   6  -8 51.7232 8.86725   1
   3  -6   8 61.2000 17.6672   5
  -3   6  -8 66.4542 17.7160   5
  -3   6  -9 7.40611 14.1296   5
  -3   6 -10 781.881 54.2925   5
  -3   6 -11 3.05088 11.4740   5
  -3   6 -12-23.7682 17.2925   5
  -3   6 -13 1.79314 16.3252   5
  -3   6 -14 105.411 27.1142   5
  -3   6 -15 64.2247 23.3168   5
  -3   6 -16 297.737 43.8419   5
   3  -5 -18 19.1969 17.7343   5
   3  -5 -17-26.2101 22.2682   5
   3  -5 -16-7.61003 14.8648   5
   3  -5 -15 23.2881 16.1379   5
   3  -5 -14 237.404 33.6116   5
   3  -5 -13 88.8144 20.3506   5
   3  -5 -12 60.9115 12.4483   6
   3  -5 -12 78.5296 19.5903   5
   3  -5 -11 2.69637 11.2358   5
   3  -5 -11 3.17508 5.69886   6
   3  -5 -11 20.0999 10.8054   4
   3  -5 -10 14.2797 6.87482   6
   3  -5 -10-3.48960 7.68451   4
   3  -5 -10 14.4177 11.0683   5
   3  -5  -9-2.98610 8.68869   5
   3  -5  -9-0.33075 8.42832   4
   3  -5  -9 5.90623 5.69672   6
   3  -5  -8 1302.38 53.6878   4
   3  -5  -8 1299.27 38.3015   6
   3  -5  -7 6.85947 8.18501   4
   3  -5  -7 9.29834 4.82694   6
  -3   5   6 146.447 11.5428   6
   3  -5  -6 120.015 15.5020   5
   3  -5  -6 121.614 16.9903   4
   3  -5  -5 23.6298 10.2016   3
   3  -5  -5 15.6724 8.11334   4
  -3   5   5 8.43004 4.19087   6
   3  -5  -4 18.5215 9.33569   4
   3  -5  -4 18.2922 8.25412   3
   3  -5  -4 42.4800 12.0709   1
  -3   5   4 12.8387 4.40715   6
   3  -5  -3-8.08639 6.32294   1
   3  -5  -3 16.1428 8.60879   4
  -3   5   3 7.56687 7.13878   4
  -3   5   3-1.12125 3.50924   6
   3  -5  -3 7.66592 7.14704   3
  -3   5   2 2551.13 62.0737   4
   3  -5  -2 2621.31 59.7439   1
   3  -5  -2 2575.99 60.9472   3
   3  -5  -1 99.8306 12.0492   1
   3  -5  -1 124.847 14.4570   3
  -3   5   1 124.013 15.8900   4
   3  -5   0 80.8929 10.9927   5
   3  -5   0 73.1133 9.95522   1
  -3   5   0 91.8121 14.9514   4
   3  -5   0 72.0636 11.1437   3
   3  -5   1 31.9718 7.17944   1
  -3   5  -1 44.5576 11.9113   4
  -3   5  -1 35.9733 7.79620   1
   3  -5   1 42.7879 9.70012   5
   3  -5   2 90.9372 9.87259   1
  -3   5  -2 80.8575 9.69181   1
   3  -5   2 79.8984 12.6077   5
   3  -5   3 372.257 25.1129   5
  -3   5  -3 395.882 19.2372   1
  -3   5  -3 372.690 25.6537   5
  -3   5  -4 1000.81 30.1033   1
   3  -5   4 1016.67 43.8401   5
  -3   5  -4 1038.44 43.3276   5
   3  -5   5 585.481 36.1117   5
  -3   5  -5 670.356 37.1589   5
  -3   5  -5 632.083 23.7905   1
  -3   5  -6 44.2101 7.56278   1
   3  -5   6 47.4795 14.0176   5
  -3   5  -6 49.8716 13.3841   5
  -3   5  -7 56.9271 8.21586   1
   3  -5   7 45.2489 14.1217   5
  -3   5  -7 56.0417 14.7284   5
  -3   5  -8 60.5984 16.7212   5
   3  -5   8 36.3737 14.4206   5
  -3   5  -9 732.940 48.6139   5
  -3   5 -10 84.5922 19.7120   5
  -3   5 -11 292.168 36.2712   5
  -3   5 -12 1.62584 13.7741   5
  -3   5 -13-9.76756 15.5652   5
  -3   5 -14-10.1353 17.8194   5
  -3   5 -15 408.461 48.2683   5
  -3   5 -16 38.7099 23.3574   5
   3  -4 -18 42.8883 22.6189   5
   3  -4 -17 4.49731 15.5399   5
   3  -4 -16 39.6403 20.3618   5
   3  -4 -15-5.20671 15.4375   5
   3  -4 -14 415.866 43.6908   5
   3  -4 -13 162.516 20.7757   6
   3  -4 -13 183.631 29.7697   5
   3  -4 -12 111.187 17.0847   6
   3  -4 -12 81.3534 21.3350   5
   3  -4 -11 20.0745 8.56183   6
   3  -4 -11 7.71726 12.2093   5
   3  -4 -10 20.0587 7.79566   6
   3  -4 -10 9.49918 7.77342   4
   3  -4 -10 15.0604 12.2821   5
   3  -4  -9 410.683 31.2087   4
   3  -4  -9 461.086 26.6355   6
   3  -4  -9 441.509 35.0892   5
   3  -4  -8 266.238 24.7031   4
   3  -4  -8 262.765 18.9984   6
   3  -4  -7 811.341 41.3438   4
   3  -4  -7 845.933 31.2866   6
   3  -4  -6 15.0693 5.83321   6
   3  -4  -6 24.2242 10.0347   4
  -3   4   6 12.8107 5.75613   6
  -3   4   5 18.5588 6.11424   6
   3  -4  -5 18.7489 8.67043   4
   3  -4  -4 10.0220 7.57362   4
  -3   4   4-1.85264 4.49135   6
   3  -4  -4 7.15772 7.05028   3
   3  -4  -3 948.449 39.0909   4
  -3   4   3 1068.96 40.2696   4
  -3   4   3 1060.53 28.6674   6
   3  -4  -3 1022.62 37.1852   3
   3  -4  -2 9.24603 7.96505   1
   3  -4  -2 12.7638 8.35293   4
  -3   4   2 1.14173 8.42523   4
  -3   4   2 0.49655 4.22855   6
   3  -4  -2-6.74741 7.19487   3
  -3   4   1 991.080 38.4963   4
   3  -4  -1 1001.34 32.6763   1
   3  -4  -1 986.056 34.1648   3
  -3   4   1 909.230 32.2495   3
   3  -4   0-1.73711 5.73967   5
  -3   4   0 4.05045 9.24275   4
  -3   4   0 4.94604 6.36803   3
   3  -4   0 7.42568 6.54204   3
   3  -4   0 0.28517 5.05671   1
   3  -4   1 39.1872 7.26423   1
  -3   4  -1 25.4416 10.6681   4
   3  -4   1 29.0785 7.88743   3
  -3   4  -1 19.9437 6.91940   3
   3  -4   1 36.1861 9.29664   5
   3  -4   2 11.4478 4.95632   1
  -3   4  -2 4.53548 5.60024   3
  -3   4  -2 13.6035 5.13149   1
   3  -4   2 13.7820 7.49627   5
  -3   4  -3 1217.96 29.2156   1
  -3   4  -3 1304.97 39.0316   3
   3  -4   3 1275.15 45.3162   5
  -3   4  -3 1286.84 44.6654   5
  -3   4  -4 435.969 17.0239   1
   3  -4   4 430.108 29.2294   5
  -3   4  -4 444.004 28.4287   5
  -3   4  -5 465.842 12.2144   2
   3  -4   5 518.168 33.3359   5
  -3   4  -5 504.234 32.8790   5
  -3   4  -5 526.308 18.8148   1
  -3   4  -6 25.9569 5.11473   1
  -3   4  -6 41.6900 14.1638   5
   3  -4   6 41.0588 13.2512   5
   3  -4   7-5.29369 10.6525   5
  -3   4  -7 4.53482 12.2048   5
   3  -4   8 21.8069 10.3635   5
  -3   4  -8 26.7055 12.4140   5
   3  -4   9 429.996 38.3057   5
  -3   4  -9 454.329 38.7918   5
  -3   4 -10 809.657 53.5834   5
  -3   4 -11 25.6306 17.1040   5
  -3   4 -12-3.30610 14.4721   5
  -3   4 -13-10.3679 17.0512   5
  -3   4 -14 84.4482 25.2018   5
  -3   4 -15 3.70728 14.6088   5
  -3   4 -16 415.043 51.5610   5
  -3   4 -17 4.56790 13.5933   5
   3  -3 -18 14.0108 19.0857   5
   3  -3 -17-2.83131 15.1839   5
   3  -3 -16-6.86530 15.8413   5
   3  -3 -15 132.181 29.2172   5
   3  -3 -14-3.87479 13.6384   5
   3  -3 -13 532.620 48.5855   5
   3  -3 -13 408.753 32.5776   6
   3  -3 -12 17.9884 9.09266   6
   3  -3 -12-5.11330 13.9886   5
   3  -3 -11 28.6393 9.54071   6
   3  -3 -11 35.2583 14.6202   5
   3  -3 -10 12.3994 12.0394   5
   3  -3 -10-4.30904 6.74373   6
   3  -3  -9 358.985 32.3849   5
   3  -3  -9 388.330 25.7880   6
   3  -3  -8 774.823 33.8411   6
   3  -3  -8 16.5173 10.4810   5
   3  -3  -7 399.715 28.8142   4
   3  -3  -7 421.417 23.6879   6
  -3   3   7 408.840 22.8899   6
   3  -3  -6-1.53728 4.54180   6
  -3   3   6 1.56132 4.98862   6
   3  -3  -6 0.23453 7.81868   4
   3  -3  -5 8.77026 5.24255   6
   3  -3  -5 1.85291 6.40238   4
  -3   3   5 7.05885 4.95779   6
  -3   3   4 45.2294 8.91656   6
   3  -3  -4 14.0661 8.34146   4
   3  -3  -3 102.344 14.0409   4
  -3   3   3 94.3126 12.8215   4
  -3   3   3 113.930 10.8508   6
   3  -3  -2 1498.89 46.8103   4
  -3   3   2 1510.32 45.5043   4
   3  -3  -2 1485.18 39.9897   3
  -3   3   2 1415.12 34.6442   6
  -3   3   1 32.7118 9.52536   4
   3  -3  -1 35.4346 10.5245   4
   3  -3  -1 41.6270 8.01567   3
  -3   3   0 53.0866 9.12574   3
   3  -3   0 49.1635 7.43692   1
   3  -3   0 42.7465 6.95380   3
   3  -3   1-10.2018 7.63960   5
   3  -3   1 3.85064 4.27825   1
   3  -3   1 3.22905 5.63040   3
  -3   3  -1 2.25517 4.88402   3
   3  -3   2 382.326 11.7286   2
   3  -3   2 394.034 13.9921   1
  -3   3  -2 398.265 19.2856   3
   3  -3   2 389.201 24.2644   5
  -3   3  -3 321.088 18.5849   3
   3  -3   3 361.449 24.8807   5
  -3   3  -3 304.138 11.8570   1
  -3   3  -3 334.755 24.3340   5
  -3   3  -4 1821.55 27.9230   1
  -3   3  -4 1908.85 28.3773   2
   3  -3   4 1888.52 57.9842   5
  -3   3  -4 1899.50 57.8298   5
  -3   3  -5 86.1844 7.80680   2
   3  -3   5 60.6396 14.2608   5
  -3   3  -5 79.7642 6.48703   1
  -3   3  -5 85.6306 15.6612   5
   3  -3   6 22.6040 12.2661   5
  -3   3  -6 32.0537 13.2298   5
   3  -3   7 30.0948 11.5510   5
  -3   3  -7 15.8598 10.2373   5
  -3   3  -8 259.780 28.3953   5
   3  -3   8 286.160 29.8278   5
   3  -3   9 361.128 35.6258   5
  -3   3  -9 384.952 36.1351   5
  -3   3 -10 611.742 46.6810   5
  -3   3 -11 183.333 28.2306   5
  -3   3 -12-15.6361 16.3055   5
  -3   3 -13-22.6792 18.0228   5
  -3   3 -14 36.5599 19.3774   5
  -3   3 -15 475.603 51.7562   5
  -3   3 -16 31.1693 19.9232   5
  -3   3 -17 14.6583 17.2113   5
   3  -2 -18 9.93496 17.5616   5
   3  -2 -17-12.5945 18.4315   5
   3  -2 -16 0.42999 14.6718   5
   3  -2 -15 18.1721 17.6262   5
   3  -2 -14 725.292 58.4951   5
   3  -2 -13-13.2115 14.8826   5
   3  -2 -12 23.7336 10.2380   6
   3  -2 -12 27.4790 16.1442   5
   3  -2 -11 11.2361 7.94278   6
   3  -2 -11 35.3243 17.7258   5
   3  -2 -10-3.50712 6.60588   6
   3  -2 -10 14.5992 13.2699   5
   3  -2  -9 131.585 21.6494   5
   3  -2  -9 93.6368 14.0209   6
   3  -2  -8 1502.50 48.4917   6
   3  -2  -8 1491.68 59.7826   5
  -3   2   7 522.916 27.1165   6
   3  -2  -7 471.042 26.4051   6
   3  -2  -6 25.1995 7.74894   6
  -3   2   6 34.6630 8.30604   6
   3  -2  -5 12.1805 6.52957   6
   3  -2  -5-3.49340 7.13146   4
  -3   2   5-1.68633 6.14299   6
  -3   2   4 110.528 11.8975   6
   3  -2  -4 91.7422 13.7175   4
   3  -2  -4 88.4841 10.3873   6
   3  -2  -3 881.959 35.6759   4
  -3   2   3 856.787 28.5065   6
   3  -2  -2 574.302 28.4965   4
  -3   2   2 515.450 21.5874   6
   3  -2  -1 374.473 17.7105   3
   3  -2  -1 383.314 23.0441   4
  -3   2   0 40.1971 7.27975   3
   3  -2   0 17.8915 4.89960   3
   3  -2   0 15.4312 9.46949   4
   3  -2   1 32.4493 8.95195   5
   3  -2   1 42.0971 5.20242   1
   3  -2   1 32.4494 5.21615   2
   3  -2   1 39.9255 6.67725   3
  -3   2  -1 28.9938 6.13814   3
   3  -2   2 22.0427 8.84861   5
   3  -2   2 16.3270 4.45891   2
  -3   2  -2 14.8988 5.23717   3
   3  -2   2 12.3108 2.75027   1
  -3   2  -3 2583.37 37.5281   2
   3  -2   3 2640.77 63.4904   5
  -3   2  -3 2625.23 63.6780   5
  -3   2  -4-0.06258 4.05580   2
   3  -2   4 8.60016 8.83614   5
   3  -2   5 809.803 40.6725   5
   3  -2   6 110.537 18.0112   5
   3  -2   7 6.73154 8.14613   5
   3  -2   8 22.8629 13.6045   5
  -3   2  -8 33.5408 12.9760   5
  -3   2  -9 879.705 52.0861   5
   3  -2   9 894.791 52.8118   5
  -3   2 -10 256.492 30.1363   5
  -3   2 -11 154.646 26.7410   5
  -3   2 -12 19.4585 13.6759   5
  -3   2 -13 27.3634 16.5646   5
  -3   2 -14 200.572 35.2617   5
  -3   2 -15 232.525 35.2370   5
  -3   2 -16 304.997 43.3064   5
  -3   2 -17 21.8801 17.7612   5
   3  -1 -18 24.7302 18.2415   5
   3  -1 -17 30.8549 21.7175   5
   3  -1 -16-3.52449 15.8186   5
   3  -1 -15 270.231 38.0105   5
   3  -1 -14 11.9905 15.1070   5
   3  -1 -13 462.634 45.5112   5
   3  -1 -12-9.70068 13.7224   5
   3  -1 -11 58.6745 13.5868   6
   3  -1 -11 36.6272 15.0917   5
   3  -1 -10 17.6278 9.06837   6
   3  -1 -10-4.14248 11.7247   5
   3  -1  -9 886.934 50.5912   5
   3  -1  -9 870.386 40.4727   6
   3  -1  -8 85.4936 13.1561   6
   3  -1  -8 86.7670 16.7170   5
   3  -1  -7 839.443 35.9537   6
  -3   1   7 875.906 36.1401   6
   3  -1  -6 2.51093 5.70813   6
  -3   1   6 9.16504 6.60154   6
  -3   1   5 10.1608 7.51489   6
   3  -1  -5 11.3778 6.51499   6
   3  -1  -4 47.6735 8.58080   6
   3  -1  -4 24.4851 8.51600   4
  -3   1   4 37.7458 8.87237   6
  -3   1   3 1360.01 37.1064   6
   3  -1  -3 1396.00 43.8751   4
   3  -1  -3 1329.57 37.2745   6
   3  -1  -2 2323.79 54.6871   4
  -3   1   2 2197.28 45.8159   6
   3  -1  -1 237.066 18.4473   4
   3  -1   0 152.247 15.8689   4
   3  -1   0 130.110 8.84164   3
   3  -1   1 77.5396 8.58497   2
  -3   1  -1 70.3097 6.38395   3
   3  -1   1 71.8690 6.88226   3
   3  -1   2 556.200 20.6690   2
   3  -1   2 528.365 27.6519   5
  -3   1  -2 548.101 19.8135   2
  -3   1  -2 558.185 16.1965   3
  -3   1  -3 168.736 12.4165   2
   3  -1   3 189.062 18.4821   5
  -3   1  -4 2549.38 47.6228   2
   3  -1   4 2508.98 65.7376   5
   3  -1   5 2.51489 9.04769   5
   3  -1   6 10.4426 10.2115   5
   3  -1   7 29.2324 13.5703   5
  -3   1  -8 317.556 30.2841   5
   3  -1   8 329.394 31.3413   5
   3  -1   9 37.3511 13.3892   5
  -3   1  -9 39.8744 14.4354   5
  -3   1 -10 697.023 48.6161   5
  -3   1 -11-1.40459 11.4445   5
  -3   1 -12-8.75042 13.0470   5
  -3   1 -13 3.34190 11.7853   5
  -3   1 -14 292.641 40.0168   5
  -3   1 -15 152.719 32.4200   5
  -3   1 -16 247.227 38.9965   5
  -3   1 -17 43.3955 22.9200   5
   3   0 -18 37.7166 22.2350   5
   3   0 -17 22.3880 20.3571   5
   3   0 -16-3.42913 17.6240   5
   3   0 -15 40.2658 19.4271   5
   3   0 -14 542.611 51.8315   5
   3   0 -13 39.4199 19.7152   5
   3   0 -12 51.2681 20.6293   5
   3   0 -11 81.3590 20.0031   5
   3   0 -11 43.4867 10.9074   6
   3   0 -10 59.1829 17.3694   5
   3   0 -10 72.2468 13.7354   6
   3   0  -9 2.04604 6.30128   6
   3   0  -9-1.21759 10.6426   5
   3   0  -8 1915.59 69.4970   5
  -3   0   8 1827.03 56.8423   6
   3   0  -8 1848.82 57.7387   6
   3   0  -7-4.25623 7.72954   6
  -3   0   7 8.34950 8.67969   6
   3   0  -6 28.2397 8.43495   6
  -3   0   6 38.0553 9.77152   6
   3   0  -5 5.29662 5.78995   6
  -3   0   5 6.88119 7.35191   6
   3   0  -4 378.851 22.0584   6
  -3   0   4 376.731 22.0875   6
   3   0  -3 210.112 18.1585   4
  -3   0   3 205.636 16.0755   6
   3   0  -3 215.049 15.8856   6
   3   0  -2 2727.58 59.1132   4
   3   0  -1 156.238 15.7311   4
   3   0   0 101.933 11.0145   2
   3   0   0 120.827 13.7888   4
   3   0   1 436.914 23.6398   4
   3   0   1 403.639 19.6054   2
  -3   0  -1 386.728 18.4604   2
   3   0   1 378.473 10.3897   3
   3   0   2 774.472 27.2808   2
  -3   0  -2 780.628 31.1168   4
  -3   0  -2 776.561 26.7244   2
  -3   0  -2 733.640 13.3744   3
   3   0   2 795.552 34.0792   5
   3   0   2 725.475 11.9561   1
  -3   0  -3 922.862 30.3566   2
   3   0   3 885.745 36.5096   5
  -3   0  -4 1304.90 38.0202   2
   3   0   4 1293.93 46.9185   5
  -3   0  -4 1120.39 15.4281   1
   3   0   5 220.773 22.3553   5
  -3   0  -5 225.539 9.03259   1
  -3   0  -6 40.7725 5.78621   1
   3   0   6 61.5389 14.0451   5
   3   0   7-8.38123 7.65608   5
   3   0   8 19.3522 11.8716   5
  -3   0  -8 16.6042 12.4489   5
   3   0   9 1294.78 62.6880   5
  -3   0  -9 1341.81 63.3323   5
  -3   0 -10 13.8769 12.6338   5
  -3   0 -11 39.2074 17.5387   5
  -3   0 -12-2.29200 13.4785   5
  -3   0 -13 37.2234 18.7809   5
  -3   0 -14 36.3180 19.1874   5
  -3   0 -15 560.484 54.4457   5
  -3   0 -16 71.9001 26.5695   5
  -3   0 -17 61.7882 21.3548   5
   3   1 -17-21.7728 20.7747   5
   3   1 -16 9.91883 15.6254   5
   3   1 -15 152.934 32.5963   5
   3   1 -14 642.520 56.3072   5
   3   1 -13 149.912 27.3500   5
   3   1 -12 61.4244 19.5156   5
   3   1 -11 36.5586 16.7354   5
   3   1 -10-11.9901 9.44016   6
   3   1 -10 3.65992 10.5833   5
   3   1  -9 982.310 45.8341   6
   3   1  -9 934.603 53.3850   5
  -3  -1   8 164.744 19.1981   6
   3   1  -8 166.109 22.5353   5
   3   1  -8 149.157 18.5797   6
   3   1  -7 647.932 34.4079   6
  -3  -1   7 614.807 32.9949   6
  -3  -1   6 21.6917 8.18269   6
   3   1  -6 6.61920 6.54162   6
   3   1  -5 13.0805 7.54218   6
  -3  -1   5 19.1880 8.76767   6
   3   1  -4-0.70610 5.11687   6
   3   1  -3 2257.95 52.5847   6
   3   1  -2 48.6906 9.59464   4
   3   1  -2 39.9860 8.84071   6
   3   1  -1 81.3596 11.5121   4
   3   1  -1 68.3908 10.2161   2
   3   1   0 23.7253 8.38416   4
  -3  -1   0 16.6406 8.00529   4
   3   1   0 7.63999 5.40957   2
  -3  -1  -1 50.2696 9.87557   4
  -3  -1  -1 46.7416 9.52591   2
   3   1   1 51.9712 10.1268   2
   3   1   1 45.4032 9.16758   4
   3   1   2 377.757 21.3803   2
  -3  -1  -2 380.215 21.3035   4
  -3  -1  -2 387.548 21.0506   2
   3   1   2 398.452 24.2278   5
   3   1   2 386.806 12.5561   1
  -3  -1  -3 2671.92 56.2442   2
  -3  -1  -3 2867.80 56.8643   4
   3   1   3 2769.08 33.1726   1
   3   1   3 2759.66 63.6162   5
  -3  -1  -4 914.665 35.2721   2
   3   1   4 918.200 39.2906   5
  -3  -1  -4 941.811 20.0759   1
  -3  -1  -5 174.772 9.98849   1
   3   1   5 191.079 20.8884   5
  -3  -1  -6 100.860 8.69290   1
   3   1   6 99.7197 15.9918   5
  -3  -1  -7 0.88801 4.06411   1
   3   1   7 0.05593 10.3735   5
  -3  -1  -7 9.34541 8.98603   5
  -3  -1  -8 360.670 19.3049   1
   3   1   8 375.714 32.7901   5
  -3  -1  -8 341.706 30.0300   5
   3   1   9 231.902 28.2330   5
  -3  -1  -9 223.014 17.4353   1
  -3  -1  -9 152.931 23.1073   5
  -3  -1 -10 668.505 46.6297   5
  -3  -1 -10 666.238 31.5948   1
  -3  -1 -11 8.82036 7.26679   1
  -3  -1 -11 7.77255 13.4568   5
  -3  -1 -12 10.0157 9.07065   1
  -3  -1 -12-1.44651 10.5535   5
  -3  -1 -13 17.6543 10.1913   1
  -3  -1 -13 0.19765 12.2575   5
  -3  -1 -14 438.360 32.6500   1
  -3  -1 -14 497.665 49.4056   5
  -3  -1 -15 10.8059 10.3091   1
  -3  -1 -15 26.1992 17.5203   5
  -3  -1 -16 212.021 25.6630   1
  -3  -1 -16 270.302 41.0493   5
  -3  -1 -17 37.9748 22.0261   5
   3   2 -17 2.83593 18.0068   5
   3   2 -16 2.76981 18.0600   5
   3   2 -15 364.711 45.5130   5
   3   2 -14 88.3982 26.6750   5
   3   2 -13 160.140 29.5249   5
   3   2 -12 0.75366 12.1206   5
   3   2 -11 57.8738 20.0915   5
   3   2 -10 12.5233 12.9105   5
   3   2 -10 46.6870 12.2827   6
   3   2  -9 555.276 42.3095   5
   3   2  -9 519.460 35.0023   6
  -3  -2   8 869.867 41.9189   6
   3   2  -8 929.593 51.2457   5
   3   2  -8 887.841 43.3776   6
   3   2  -7 180.543 19.1736   6
  -3  -2   7 163.974 18.2941   6
   3   2  -6 7.71129 7.20956   6
   3   2  -5-3.07933 6.90395   6
   3   2  -4 600.555 29.4433   6
   3   2  -3 84.4798 11.6282   6
   3   2  -2 2499.73 55.8059   6
   3   2  -1-6.75643 6.55007   2
   3   2  -1-8.12196 6.55764   4
   3   2   0 66.8980 10.2755   2
   3   2   0 55.1592 9.19073   4
   3   2   1 11.8098 5.99495   2
   3   2   1 8.24304 6.04349   4
  -3  -2  -1 15.9394 6.83389   4
   3   2   2 1159.46 39.5442   2
  -3  -2  -2 1198.80 39.9240   2
  -3  -2  -2 1141.31 32.7216   4
   3   2   2 1232.82 41.9186   5
   3   2   2 1204.35 27.5039   1
  -3  -2  -3 442.175 25.7421   2
  -3  -2  -3 432.616 21.2671   4
   3   2   3 412.258 16.2758   1
  -3  -2  -3 346.897 9.14459   3
   3   2   3 408.133 24.9074   5
  -3  -2  -4 1245.47 37.0188   4
  -3  -2  -4 1208.03 43.3096   2
   3   2   4 1202.15 29.9129   1
   3   2   4 1157.85 43.5087   5
  -3  -2  -4 1198.09 28.1453   1
  -3  -2  -5 15.6072 9.44654   5
  -3  -2  -5 19.4333 5.34679   1
   3   2   5 13.4577 9.30987   5
  -3  -2  -6 37.9790 6.59381   1
   3   2   6 49.7597 13.8081   5
  -3  -2  -7-2.56320 5.88056   5
   3   2   7 46.3107 13.1127   5
  -3  -2  -7 26.1355 6.34632   1
   3   2   8 451.484 35.1453   5
  -3  -2  -8 416.374 33.2389   5
  -3  -2  -8 399.838 21.2617   1
  -3  -2  -9 858.896 33.3147   1
   3   2   9 876.048 51.3893   5
  -3  -2  -9 861.460 49.2427   5
  -3  -2 -10 167.483 16.7234   1
   3   2  10 153.134 24.5282   5
  -3  -2 -10 156.551 24.4095   5
  -3  -2 -11 56.8730 18.9451   5
  -3  -2 -11 43.4582 11.1090   1
  -3  -2 -12 15.9488 9.82891   1
  -3  -2 -12-10.5088 13.0758   5
  -3  -2 -13 50.9378 13.5569   1
  -3  -2 -13 45.2834 19.5858   5
  -3  -2 -14 17.4973 10.2900   1
  -3  -2 -14 6.87766 14.5940   5
  -3  -2 -15 525.675 36.9203   1
  -3  -2 -15 530.705 52.4539   5
  -3  -2 -16 7.18400 9.29121   1
  -3  -2 -16-24.5664 18.6521   5
  -3  -2 -17-28.5386 18.2215   5
   3   3 -17-11.4202 19.0209   5
   3   3 -16 2.44934 18.2821   5
   3   3 -15 14.9018 17.2155   5
   3   3 -14 685.327 59.4409   5
   3   3 -13 59.3101 20.9621   5
   3   3 -12 11.3311 14.0348   5
   3   3 -11 5.01780 12.5989   5
   3   3 -10 105.647 22.4060   5
   3   3  -9 331.446 33.8630   5
   3   3  -9 333.936 28.8991   6
   3   3  -8 989.156 47.6053   6
  -3  -3   8 941.346 45.6511   6
   3   3  -8 943.779 53.0221   5
   3   3  -7 156.384 18.9103   6
   3   3  -6 170.475 19.0619   6
   3   3  -5 0.86678 6.89933   6
   3   3  -4 83.5364 12.8088   6
   3   3  -3 1435.71 45.3033   6
   3   3  -2 75.1916 12.1231   6
   3   3  -2 61.5688 11.4423   2
   3   3  -1 112.778 13.6522   6
   3   3  -1 105.336 13.7668   2
   3   3   0 129.436 14.3333   2
   3   3   0 129.808 12.5895   4
  -3  -3   0 111.733 12.6613   6
   3   3   1 6.88044 5.99175   4
   3   3   1-1.70618 6.57464   2
   3   3   1 3.98684 4.82071   1
  -3  -3  -1 10.0926 6.66640   6
   3   3   1 0.88531 2.60549   3
   3   3   2 23.3566 6.14181   1
   3   3   2 35.8930 9.56520   5
  -3  -3  -2 14.0266 5.49010   4
   3   3   2 27.4720 7.79667   4
  -3  -3  -3 1951.13 39.5375   4
   3   3   3 1892.98 40.1873   1
   3   3   3 1981.95 54.2809   5
  -3  -3  -3 1914.80 27.2936   3
  -3  -3  -4-5.36043 9.31698   2
  -3  -3  -4 3.71385 5.17182   4
  -3  -3  -4-5.69568 5.01698   1
  -3  -3  -4 1.86951 3.03778   3
   3   3   4 2.25427 4.87331   1
   3   3   4 14.7101 7.86812   5
  -3  -3  -5 14.4255 7.28700   5
  -3  -3  -5 16.1526 7.92247   2
  -3  -3  -5 29.9855 7.83547   4
  -3  -3  -5 36.3409 7.23577   1
   3   3   5 31.1492 10.8868   5
  -3  -3  -6 15.7091 5.94263   1
   3   3   6 1.73141 8.43941   5
  -3  -3  -7 55.5709 8.78119   1
   3   3   7 72.6314 15.6057   5
  -3  -3  -8 192.610 16.2488   1
  -3  -3  -8 187.282 22.6859   5
   3   3   8 179.098 23.2876   5
  -3  -3  -9 1062.32 39.0306   1
   3   3   9 1023.67 54.8292   5
  -3  -3  -9 1072.35 54.2554   5
   3   3  10 175.510 25.2738   5
  -3  -3 -10 194.160 18.6067   1
  -3  -3 -10 210.388 26.7004   5
  -3  -3 -11 13.8888 8.32173   1
  -3  -3 -11 25.7872 13.9352   5
  -3  -3 -12-9.02781 8.29827   1
  -3  -3 -12 2.93307 11.6302   5
  -3  -3 -13 38.3384 11.5115   1
  -3  -3 -13 58.9112 19.7419   5
  -3  -3 -14 297.324 38.8421   5
  -3  -3 -14 216.389 24.8417   1
  -3  -3 -15 114.610 19.2949   1
  -3  -3 -15 146.290 29.4730   5
  -3  -3 -16 104.446 19.2132   1
  -3  -3 -16 99.4847 27.4984   5
  -3  -3 -17 20.5111 15.9667   5
   3   4 -17 23.5770 22.2394   5
   3   4 -16 0.13689 14.7045   5
   3   4 -15 437.868 51.8452   5
   3   4 -14 9.84244 16.1528   5
   3   4 -13 171.201 31.8222   5
   3   4 -12 2.08325 14.6216   5
   3   4 -11 14.1584 15.9607   5
   3   4 -10 54.3101 20.5455   5
   3   4  -9 1061.31 60.2472   5
   3   4  -8 139.836 20.1124   6
   3   4  -8 126.220 23.2764   5
   3   4  -7 258.729 25.1040   6
  -3  -4   7 264.899 24.1423   6
   3   4  -7 283.019 30.0534   5
   3   4  -6 2.40585 7.22223   6
   3   4  -5 16.6142 8.78227   6
   3   4  -4 191.863 18.6572   6
   3   4  -3 1914.33 54.0065   6
   3   4  -3 1844.23 56.6804   2
   3   4  -2 1284.09 45.7902   2
  -3  -4   2 1284.85 43.1626   6
   3   4  -2 1294.49 43.4742   6
   3   4  -1 3.30972 6.54954   6
  -3  -4   1-0.12079 6.51789   6
   3   4  -1-2.33589 6.35814   2
   3   4   0-5.02587 5.48380   4
   3   4   0 7.64082 7.31101   2
   3   4   0 8.54231 5.59852   1
  -3  -4   0 3.49226 5.35748   6
   3   4   0-2.75173 3.99093   3
   3   4   1 42.4998 7.77329   4
  -3  -4  -1 34.3181 8.47208   6
   3   4   1 43.9310 11.1021   2
   3   4   1 29.1091 7.30257   1
   3   4   1 29.9481 5.44412   3
   3   4   2 972.143 32.3032   1
   3   4   2 945.471 27.5026   4
   3   4   2 924.755 36.9150   5
  -3  -4  -2 921.374 33.6137   6
   3   4   3 290.849 18.1572   1
  -3  -4  -3 290.715 13.5074   3
   3   4   3 264.556 20.4739   5
  -3  -4  -3 296.146 18.1042   1
  -3  -4  -4 898.480 24.7324   4
   3   4   4 864.338 32.1664   1
  -3  -4  -4 888.960 24.2823   3
   3   4   4 908.337 38.5750   5
  -3  -4  -4 846.645 30.7296   1
   3   4   5 6.59843 6.29174   1
  -3  -4  -5-13.4009 10.2166   2
  -3  -4  -5 2.00062 4.80066   1
  -3  -4  -5 1.29938 4.07102   4
   3   4   5 18.5120 8.99771   5
  -3  -4  -5 3.40715 4.00984   3
  -3  -4  -6 6.12190 6.28211   1
  -3  -4  -6 6.53968 5.02016   4
  -3  -4  -6 8.20971 5.01844   3
   3   4   6 2.07568 6.80422   5
  -3  -4  -7 13.2683 6.88692   1
   3   4   7 3.31874 9.08328   5
  -3  -4  -8 1009.10 38.5990   1
   3   4   8 1028.65 52.1108   5
  -3  -4  -8 913.840 47.5764   5
  -3  -4  -9 134.726 20.4744   5
  -3  -4  -9 112.017 14.6101   1
   3   4   9 112.887 20.5400   5
  -3  -4 -10 373.980 26.5125   1
   3   4  10 364.012 34.8831   5
  -3  -4 -10 331.740 32.8489   5
  -3  -4 -11 13.7042 9.10919   1
  -3  -4 -11 15.8871 11.8875   5
  -3  -4 -12-6.69228 8.83711   1
  -3  -4 -12 4.60270 12.0982   5
  -3  -4 -13 36.8454 12.1054   1
  -3  -4 -13 35.3402 15.9066   5
  -3  -4 -14 273.748 37.7039   5
  -3  -4 -14 260.288 27.0056   1
  -3  -4 -15 220.764 34.8646   5
  -3  -4 -15 183.927 24.0799   1
  -3  -4 -16 23.3691 11.2169   1
  -3  -4 -16 70.9453 22.8965   5
  -3  -4 -17 8.29549 16.9979   5
   3   5 -17 31.4838 24.3790   5
   3   5 -16 58.3445 27.0930   5
   3   5 -15 99.5085 27.0322   5
   3   5 -14 449.191 51.4246   5
   3   5 -13-6.41980 13.2308   5
   3   5 -12 3.95931 17.5644   5
   3   5 -11 39.6722 20.3112   5
   3   5 -10 430.839 43.3569   5
   3   5  -9 40.1270 18.6650   5
   3   5  -8 961.364 50.5353   6
   3   5  -8 990.658 55.7104   5
   3   5  -7 44.1683 13.2796   6
  -3  -5   7 24.5675 10.1855   6
   3   5  -7 35.9951 13.9638   5
   3   5  -6 12.5268 8.02325   6
  -3  -5   6 8.01108 8.53865   6
  -3  -5   5 3.18362 7.15783   6
   3   5  -5 5.02907 6.74405   2
   3   5  -5-2.80161 6.07132   6
   3   5  -4 560.261 34.4257   2
   3   5  -4 550.133 31.8095   6
   3   5  -3 334.930 26.0959   2
   3   5  -3 292.715 22.3650   6
   3   5  -2 1071.69 44.2400   2
   3   5  -2 1067.62 40.8321   6
   3   5  -1 103.228 13.9240   6
   3   5  -1 100.527 14.7304   2
  -3  -5   1 94.0949 12.3686   6
   3   5   0 168.972 18.9167   2
   3   5   0 165.187 13.3231   4
  -3  -5   0 187.772 16.3591   6
   3   5   0 179.854 13.0004   3
   3   5   0 163.638 15.2372   1
  -3  -5  -1 3.55414 5.26221   6
   3   5   1 7.60828 4.59959   4
   3   5   1 5.34978 3.97371   3
   3   5   1 5.25532 6.23669   1
   3   5   2 518.601 26.3162   1
   3   5   2 504.220 19.0044   4
  -3  -5  -2 499.874 25.5076   6
   3   5   2 484.896 19.5036   3
   3   5   2 458.047 26.4595   5
   3   5   3 1194.13 40.1687   1
  -3  -5  -3 1222.67 39.5561   6
   3   5   3 1066.08 40.3926   5
  -3  -5  -3 1108.15 37.0285   1
  -3  -5  -4 135.166 11.2468   3
   3   5   4 165.162 16.0720   1
   3   5   4 158.041 17.3477   5
  -3  -5  -4 150.443 15.2027   1
  -3  -5  -5-0.00579 2.59359   4
  -3  -5  -5 2.56381 6.77656   2
  -3  -5  -5 3.08979 5.72596   1
  -3  -5  -5 11.2730 5.20338   3
   3   5   5 6.62494 7.51348   5
   3   5   5 10.7448 6.98318   1
  -3  -5  -6 1.15334 3.14297   4
  -3  -5  -6 0.02960 6.58287   2
   3   5   6-0.49724 7.49603   5
  -3  -5  -6 6.57784 5.68636   1
  -3  -5  -6 2.28645 4.31152   3
  -3  -5  -7 109.718 14.2505   1
  -3  -5  -7 103.227 9.58264   4
   3   5   7 71.6359 14.9536   5
  -3  -5  -7 91.9574 11.5101   3
  -3  -5  -8 24.6985 11.1114   5
  -3  -5  -8 18.9719 6.84451   4
  -3  -5  -8 7.55413 6.84405   1
   3   5   8 6.37968 9.19493   5
  -3  -5  -8 28.4404 8.46981   3
  -3  -5  -9 841.197 39.6508   1
   3   5   9 880.741 50.6354   5
  -3  -5  -9 861.814 48.6047   5
  -3  -5  -9 692.720 32.6324   3
  -3  -5 -10-2.57865 9.53580   5
  -3  -5 -10 3.69864 7.13395   1
   3   5  10 9.36436 11.4802   5
  -3  -5 -11-12.6316 11.6957   5
  -3  -5 -11-7.90038 8.37647   1
  -3  -5 -12-2.15970 10.3728   5
  -3  -5 -12 3.98508 8.02227   1
  -3  -5 -13 85.8732 22.0262   5
  -3  -5 -13 60.4621 14.5059   1
  -3  -5 -14 74.5170 21.6108   5
  -3  -5 -14 68.7789 16.6316   1
  -3  -5 -15 277.003 38.7444   5
  -3  -5 -15 256.675 28.7188   1
  -3  -5 -16 19.9226 16.4575   5
  -3  -5 -16 14.0533 10.8484   1
  -3  -5 -17-3.50975 14.4692   5
   3   6 -16 60.8852 23.4495   5
   3   6 -15 235.777 41.3116   5
   3   6 -14 320.857 46.2861   5
   3   6 -13 7.21705 14.3448   5
   3   6 -12 18.4214 18.8134   5
   3   6 -11-4.55406 14.7293   5
   3   6 -10 52.2775 18.8827   5
   3   6  -9 947.695 58.7076   5
   3   6  -8 24.4471 14.4242   5
   3   6  -7 82.1590 15.5827   6
  -3  -6   7 77.3736 15.6392   6
   3   6  -7 63.0696 16.5996   5
  -3  -6   6 9.27051 7.79297   6
   3   6  -6 6.94666 11.8561   5
   3   6  -6 9.67999 9.30367   2
   3   6  -6 8.20122 8.79485   6
   3   6  -5 60.4483 13.1825   6
  -3  -6   5 33.6395 9.76219   6
   3   6  -5 56.0735 13.9731   2
   3   6  -4 8.10189 9.10310   6
  -3  -6   4-5.58168 6.91394   6
   3   6  -4 14.1631 8.71334   2
   3   6  -3 1526.36 52.9410   6
   3   6  -3 1446.03 54.4322   2
   3   6  -2 114.758 16.4571   2
   3   6  -2 124.704 15.1693   6
   3   6  -1 13.5898 9.24550   2
   3   6  -1 33.0187 9.25584   6
   3   6  -1 19.3052 7.88410   1
   3   6  -1 35.1745 8.38758   3
  -3  -6   1 21.3198 9.61174   2
   3   6   0 53.4670 13.2552   2
  -3  -6   0 71.6606 11.1478   6
  -3  -6   0 53.8480 13.0426   2
   3   6   0 73.8699 10.1325   3
   3   6   0 80.3608 12.0941   1
   3   6   1 24.6754 8.67822   1
  -3  -6  -1 12.7531 5.67135   6
   3   6   1 33.8984 6.45280   4
  -3  -6  -1 37.6799 11.0058   2
   3   6   1 33.0767 7.18437   3
   3   6   2 703.288 33.6428   1
   3   6   2 629.573 19.5909   4
  -3  -6  -2 651.256 37.8498   2
   3   6   2 719.976 26.9086   3
  -3  -6  -2 669.509 29.8279   6
   3   6   2 684.253 31.9565   5
  -3  -6  -3 1127.64 51.2501   2
   3   6   3 1076.54 41.8369   1
  -3  -6  -3 1045.60 36.6269   6
   3   6   3 976.765 38.4564   5
  -3  -6  -4 470.134 35.0321   2
   3   6   4 457.175 27.3726   5
  -3  -6  -4 441.438 24.8462   6
   3   6   4 509.452 29.5634   1
  -3  -6  -4 490.159 23.6078   3
  -3  -6  -4 448.211 27.5010   1
  -3  -6  -5 0.82671 7.28074   2
   3   6   5 5.08657 7.27502   1
  -3  -6  -5 0.90730 6.62563   1
  -3  -6  -5 15.2768 5.89242   3
   3   6   5 4.74641 6.72672   5
  -3  -6  -6-0.04051 6.26831   1
  -3  -6  -6 0.03238 6.34840   2
  -3  -6  -6 5.81849 5.27983   3
   3   6   6 7.70582 8.24665   5
   3   6   7 28.6219 11.3349   5
  -3  -6  -7 53.1617 10.1006   3
  -3  -6  -7 34.4419 11.2003   1
  -3  -6  -8 563.989 33.5507   1
   3   6   8 500.502 35.9932   5
  -3  -6  -8 499.152 28.2480   3
  -3  -6  -9 57.2232 15.0447   5
  -3  -6  -9 37.2888 11.0685   1
  -3  -6  -9 41.4107 6.15943   4
   3   6   9 46.2570 14.4398   5
  -3  -6  -9 48.9685 10.5257   3
  -3  -6 -10 201.531 22.1469   1
  -3  -6 -10 218.714 14.9204   4
  -3  -6 -10 184.799 19.4109   3
   3   6  10 208.128 27.0737   5
  -3  -6 -10 274.554 29.5780   5
  -3  -6 -11 7.36339 6.66341   3
  -3  -6 -11 7.01085 10.0919   5
  -3  -6 -11 12.2552 9.49267   1
  -3  -6 -12-13.7756 12.5861   5
  -3  -6 -12 2.94075 8.63346   1
  -3  -6 -13 21.9050 15.1086   5
  -3  -6 -13 20.1330 11.9610   1
  -3  -6 -14 351.327 33.0979   1
  -3  -6 -14 300.553 37.7669   5
  -3  -6 -15 12.2958 14.7084   5
  -3  -6 -15 10.0647 10.1062   1
  -3  -6 -16 15.4839 14.1895   5
  -3  -6 -17 8.24861 13.3421   5
   3   7 -16 24.9098 18.2860   5
   3   7 -15 329.017 46.9451   5
   3   7 -14 147.139 33.2627   5
   3   7 -13 24.4152 19.0276   5
   3   7 -12 1.72758 15.2477   5
   3   7 -11 17.6293 16.0588   5
   3   7 -10 326.636 38.6324   5
   3   7  -9 258.595 32.8896   5
   3   7  -8 578.009 42.0751   2
   3   7  -8 530.031 42.9138   5
   3   7  -7-9.27543 11.1495   5
   3   7  -7-2.79992 8.28904   2
  -3  -7   6 42.8941 11.8955   6
   3   7  -6 28.4121 13.0706   5
   3   7  -6 38.4631 12.7867   2
   3   7  -6 26.5035 9.95012   6
  -3  -7   5 18.8347 9.31699   6
   3   7  -5 6.06689 6.71079   6
   3   7  -5 17.4221 9.68108   2
   3   7  -4 571.294 36.7965   2
  -3  -7   4 512.857 31.9569   6
   3   7  -4 552.646 34.0417   6
  -3  -7   3-0.49237 5.58962   6
   3   7  -3-3.84390 7.67448   2
   3   7  -3 6.35933 7.86366   6
   3   7  -2 481.252 33.6486   2
   3   7  -2 487.122 30.4751   6
   3   7  -2 472.537 30.0549   1
   3   7  -1 15.5551 7.64717   6
   3   7  -1-1.04154 7.03030   2
   3   7  -1 12.8388 7.40104   1
   3   7  -1 1.13179 5.57989   3
  -3  -7   1-7.27868 9.32004   2
  -3  -7   0-12.8108 9.77539   2
   3   7   0 1.19356 5.60535   3
   3   7   0 8.30236 7.27884   1
   3   7   1 107.661 15.2473   1
   3   7   1 109.946 9.88913   4
  -3  -7  -1 81.4400 11.4215   6
  -3  -7  -1 103.546 16.9353   2
   3   7   1 80.8225 11.1149   3
   3   7   2 801.131 19.9115   4
   3   7   2 995.884 43.0952   1
  -3  -7  -2 951.754 48.3775   2
   3   7   2 973.515 38.1032   5
  -3  -7  -2 1000.36 36.7959   6
   3   7   2 978.259 34.9782   3
  -3  -7  -3 263.365 19.4980   6
  -3  -7  -3 247.980 26.3399   2
   3   7   3 252.428 22.3880   1
   3   7   3 248.808 20.0054   5
  -3  -7  -4 240.427 26.5527   2
   3   7   4 249.446 22.7904   1
  -3  -7  -4 206.497 17.3413   6
   3   7   4 231.163 19.9625   5
  -3  -7  -4 248.604 21.7645   1
  -3  -7  -5 56.4019 10.1238   6
  -3  -7  -5 52.6453 11.9338   1
  -3  -7  -5 57.1273 14.7431   2
   3   7   5 69.6451 13.3237   1
  -3  -7  -5 63.0914 10.6473   3
   3   7   5 48.6557 11.4891   5
  -3  -7  -6 73.5159 11.8961   6
   3   7   6 77.4404 14.9581   1
  -3  -7  -6 61.0996 10.6961   3
   3   7   6 51.7548 11.8026   5
  -3  -7  -6 58.8646 12.3781   1
  -3  -7  -6 42.8413 13.5064   2
  -3  -7  -7 110.081 21.6717   2
  -3  -7  -7 90.4097 15.1263   1
   3   7   7 86.7681 16.0236   5
  -3  -7  -7 60.5082 10.9392   3
  -3  -7  -8 158.297 17.3346   3
   3   7   8 216.636 24.6240   5
  -3  -7  -8 199.243 22.1870   1
  -3  -7  -9 459.486 33.6591   1
   3   7   9 441.903 35.6968   5
  -3  -7  -9 371.870 26.7932   3
  -3  -7 -10 18.8960 10.2783   1
   3   7  10 23.9869 11.5423   5
  -3  -7 -10 32.1305 10.2263   3
  -3  -7 -11-10.6507 9.43242   5
  -3  -7 -11-1.62239 8.75241   1
  -3  -7 -12 5.33301 11.8601   5
  -3  -7 -12 2.68421 8.40296   1
  -3  -7 -13 90.6421 20.8484   5
  -3  -7 -13 116.905 20.8628   1
  -3  -7 -14 5.11186 12.0671   5
  -3  -7 -14 21.2993 11.9249   1
  -3  -7 -15 279.910 37.2463   5
  -3  -7 -15 272.195 31.8404   1
   3   8 -15 53.4811 24.2450   5
   3   8 -14 281.384 41.9588   5
   3   8 -13 49.7155 23.4079   5
   3   8 -12-2.87720 15.9071   5
   3   8 -11 48.1165 19.2502   5
   3   8 -10 245.074 33.8434   5
   3   8  -9 340.582 36.6303   5
   3   8  -8 274.997 32.6197   5
   3   8  -7 18.3335 13.1900   5
   3   8  -7 14.8869 9.72800   2
   3   8  -6 79.2499 16.1479   2
   3   8  -6 115.452 19.4983   5
   3   8  -5 11.8240 10.0185   5
   3   8  -5 22.5598 10.9439   6
  -3  -8   5 15.4139 9.63777   6
   3   8  -5 24.6253 11.0231   2
   3   8  -4-5.08004 7.15217   6
   3   8  -4 25.7417 11.5655   2
  -3  -8   4 3.73426 7.58644   6
   3   8  -3 955.588 49.2089   2
  -3  -8   3 946.077 43.0025   6
   3   8  -3 954.768 44.9239   6
   3   8  -2 4.00896 6.05504   6
   3   8  -2-1.60929 6.36184   3
  -3  -8   2-2.41993 5.61765   6
   3   8  -2 6.68755 8.75392   2
   3   8  -2 1.12763 7.46644   1
   3   8  -1 13.5209 10.0841   2
   3   8  -1 24.1294 9.41001   6
   3   8  -1 2.09898 6.32378   3
  -3  -8   1 3.61136 8.33103   2
   3   8  -1 4.01495 7.11905   1
   3   8   0 61.3902 13.2431   1
  -3  -8   0 44.4535 13.0417   2
   3   8   0 55.5993 11.0592   3
   3   8   1 217.131 21.9953   1
   3   8   1 234.747 13.7016   4
  -3  -8  -1 228.619 25.3549   2
   3   8   1 216.325 18.9210   3
   3   8   2 34.9673 9.05171   5
  -3  -8  -2 22.2503 11.9231   2
   3   8   2 36.1792 10.5607   1
   3   8   2 26.2965 8.88079   3
  -3  -8  -3 1248.73 59.4327   2
   3   8   3 1168.34 50.7452   1
  -3  -8  -3 1140.95 40.1742   6
   3   8   3 1225.72 42.2591   5
  -3  -8  -4 47.8415 9.65373   6
  -3  -8  -4 62.7128 16.3377   2
  -3  -8  -4 29.1633 11.0170   1
   3   8   4 36.7701 9.46872   5
  -3  -8  -5 1.11395 5.66608   6
  -3  -8  -5-3.23844 10.3133   2
  -3  -8  -5 10.3759 8.44567   1
  -3  -8  -5 0.01954 5.51916   3
   3   8   5 7.48693 7.58923   5
  -3  -8  -6 35.7908 8.97706   6
  -3  -8  -6 27.6219 11.0240   1
  -3  -8  -6 22.4499 8.29436   3
  -3  -8  -6 27.4080 13.8488   2
   3   8   6 44.7153 11.8564   5
  -3  -8  -7 102.276 21.2133   2
  -3  -8  -7 146.763 19.5379   1
   3   8   7 120.646 17.8356   5
  -3  -8  -7 120.483 15.5491   3
  -3  -8  -8 192.486 27.9268   2
  -3  -8  -8 178.585 19.3517   3
   3   8   8 180.786 22.6185   5
  -3  -8  -8 244.555 25.9190   1
  -3  -8  -9 494.160 46.3946   2
   3   8   9 362.043 32.9071   5
  -3  -8  -9 367.444 27.9663   3
  -3  -8  -9 474.166 35.9690   1
  -3  -8 -10 70.2161 15.9579   1
  -3  -8 -11 5.38285 9.75649   1
  -3  -8 -12 8.73627 10.2897   1
  -3  -8 -13 52.2478 14.7766   1
  -3  -8 -14 271.585 32.2056   1
  -3  -8 -15 18.5629 13.3040   1
   3   9 -15 283.816 45.4468   5
   3   9 -14-40.8306 22.8141   5
   3   9 -13 19.2534 19.1903   5
   3   9 -12 0.05656 14.8760   5
   3   9 -11 12.8333 14.7327   5
   3   9 -10 57.7692 18.4942   5
   3   9  -9 567.145 47.5698   5
   3   9  -8 189.355 28.3225   5
   3   9  -7 5.73587 11.0590   5
   3   9  -6-8.39195 10.7315   5
   3   9  -5 60.3840 15.4277   5
   3   9  -4 359.599 30.1124   6
  -3  -9   4 342.382 28.5233   6
   3   9  -4 304.851 27.1157   5
  -3  -9   3 513.954 33.3370   6
   3   9  -3 432.693 31.8297   6
   3   9  -3 488.242 32.6009   3
  -3  -9   2 196.256 20.6201   6
   3   9  -2 223.749 22.7284   6
   3   9  -2 222.205 21.6495   3
   3   9  -1 36.5931 11.4942   6
  -3  -9   1 20.2213 8.83154   6
   3   9  -1 4.13533 6.82293   3
  -3  -9   1 11.2302 10.1634   2
  -3  -9   0 15.1112 10.3879   2
   3   9   0 10.4687 7.26942   3
   3   9   1 9.41706 6.88158   5
   3   9   1 4.17213 3.47192   4
  -3  -9  -1-8.98162 9.28138   2
   3   9   1 3.77401 7.61026   3
  -3  -9  -2 950.634 52.8979   2
   3   9   2 920.024 35.6726   5
   3   9   2 1021.19 42.3611   3
  -3  -9  -3 70.7116 16.3643   2
   3   9   3 48.9315 9.59036   5
  -3  -9  -4 187.158 16.6752   6
  -3  -9  -4 208.470 27.0172   2
   3   9   4 197.927 17.6873   5
  -3  -9  -5-5.22676 8.47849   1
  -3  -9  -5 2.94649 5.18110   6
  -3  -9  -5 2.92185 9.95018   2
   3   9   5 7.23655 8.38118   5
  -3  -9  -6 1.01159 4.83353   6
  -3  -9  -6 0.46800 8.86143   1
  -3  -9  -6-3.71553 6.64627   3
   3   9   6 28.6330 9.96857   5
  -3  -9  -6 0.63735 11.6552   2
  -3  -9  -7 9.40498 6.40445   6
  -3  -9  -7 8.54611 12.8115   2
  -3  -9  -7-1.58920 8.78997   1
  -3  -9  -7 2.58284 6.65086   3
   3   9   7 14.0108 8.14074   5
  -3  -9  -8 454.150 43.8559   2
  -3  -9  -8 482.394 37.0077   1
  -3  -9  -9 122.032 26.6272   2
  -3  -9  -9 93.5320 18.8777   1
  -3  -9 -10 66.7435 16.5096   1
  -3  -9 -10 80.4487 23.4063   2
  -3  -9 -11 40.2132 14.5057   1
  -3  -9 -11 13.2363 16.6016   2
  -3  -9 -12 14.4017 11.8404   1
  -3  -9 -13 159.466 26.1067   1
  -3  -9 -14 133.499 25.4047   1
   3  10 -15 56.0750 25.6629   5
   3  10 -14 150.610 33.3526   5
   3  10 -13 27.5418 18.6820   5
   3  10 -12 23.3236 18.2541   5
   3  10 -11-1.25786 15.3850   5
   3  10 -10 389.600 42.2613   5
   3  10  -9 28.9307 16.2165   5
   3  10  -8 242.172 31.2709   5
   3  10  -7 12.6381 11.6416   5
   3  10  -6 9.75846 10.3825   5
   3  10  -5 50.9842 14.6972   5
   3  10  -4 539.503 36.0555   5
   3  10  -4 548.611 38.0062   3
   3  10  -3 373.447 30.5604   6
   3  10  -3 449.144 33.1010   3
  -3 -10   3 454.936 32.7705   6
   3  10  -3 424.956 30.0524   5
   3  10  -2 84.2471 13.7497   5
  -3 -10   2 71.2790 13.8540   6
   3  10  -2 65.1471 13.9382   3
   3  10  -2 55.0560 13.1338   6
  -3 -10   1 34.0549 10.6126   6
  -3 -10   1 83.6495 18.4000   2
   3  10  -1 43.3168 12.6224   3
  -3 -10   0 16.0618 7.61681   6
  -3 -10   0 35.3387 13.7162   2
   3  10   0-0.57121 7.47171   3
   3  10   1 226.418 12.3440   4
  -3 -10  -1 245.817 28.6855   2
   3  10   1 267.965 24.1212   3
   3  10   1 238.307 18.0701   5
   3  10   2 157.349 14.8942   5
  -3 -10  -2 168.262 24.9440   2
   3  10   2 171.401 19.8585   3
  -3 -10  -3 478.609 40.8336   2
   3  10   3 455.109 24.2600   5
  -3 -10  -4 6.04431 5.68808   6
  -3 -10  -4 8.55743 10.2125   2
   3  10   4-8.46797 5.98862   5
  -3 -10  -5-1.04009 4.62899   6
  -3 -10  -5 11.9260 11.2363   2
  -3 -10  -6 11.6207 5.42690   6
  -3 -10  -6 12.4699 13.2912   2
  -3 -10  -6 9.94569 10.2563   1
  -3 -10  -7 214.149 32.0014   2
  -3 -10  -7 236.512 26.3173   1
  -3 -10  -8-8.23424 14.7301   2
  -3 -10  -8 2.77246 9.03120   1
  -3 -10  -9 358.201 42.1803   2
  -3 -10  -9 330.034 33.9533   1
  -3 -10 -10 4.14592 13.6388   2
  -3 -10 -10 19.6187 13.0221   1
  -3 -10 -11 0.43755 11.7622   2
  -3 -10 -11 1.87696 10.9604   1
  -3 -10 -12 19.7096 12.5054   1
  -3 -10 -13 88.6039 21.0970   1
  -3 -10 -14 68.9436 19.9773   1
   3  11 -14 13.9604 17.4442   5
   3  11 -13 29.4483 20.9244   5
   3  11 -12 13.6572 15.8139   5
   3  11 -11 60.1197 21.3611   5
   3  11 -10 19.5300 15.5881   5
   3  11  -9 360.085 39.6392   5
   3  11  -8 4.30919 11.9308   5
   3  11  -7 12.6128 11.7866   5
   3  11  -6 20.3240 13.1778   5
   3  11  -5 63.7167 15.7278   5
   3  11  -5 76.3435 17.4065   3
   3  11  -4 101.775 18.7251   3
   3  11  -4 99.1836 17.2921   5
   3  11  -3 501.612 34.2192   5
   3  11  -3 485.359 35.9976   3
   3  11  -2 62.7118 14.4306   6
   3  11  -2 58.9499 12.7790   5
   3  11  -2 71.2193 15.1191   3
  -3 -11   1 1.93779 6.75230   6
   3  11  -1 4.06823 7.45337   5
  -3 -11   1-10.8244 12.0154   2
   3  11  -1 3.43467 8.04277   3
   3  11   0 28.7777 7.75570   5
  -3 -11   0 22.1519 9.49218   6
   3  11   0 29.8207 8.56465   5
  -3 -11   0 21.2559 11.4690   2
   3  11   0 31.3756 11.6122   3
  -3 -11  -1 35.1438 9.77213   6
  -3 -11  -1 125.944 21.9447   2
   3  11   1 137.881 19.1413   3
  -3 -11  -2 234.086 30.0266   2
   3  11   2 235.158 24.1670   3
  -3 -11  -3 222.369 30.0138   2
  -3 -11  -4 43.6915 8.70773   6
  -3 -11  -4 55.4125 17.9869   2
  -3 -11  -5 13.7317 13.6155   2
  -3 -11  -6 41.9388 17.2915   2
  -3 -11  -7-21.7728 16.5244   2
  -3 -11  -7 8.00646 8.65060   1
  -3 -11  -8 444.832 46.7149   2
  -3 -11  -8 390.745 37.4148   1
  -3 -11  -9-7.61720 16.1463   2
  -3 -11  -9 11.3117 11.8328   1
  -3 -11 -10 74.7966 25.1671   2
  -3 -11 -10 57.5324 17.8066   1
  -3 -11 -11 14.2396 13.0076   1
  -3 -11 -12 3.80416 10.6158   1
   3  12 -14 68.6057 24.3846   5
   3  12 -13-1.11787 13.2491   5
   3  12 -12 39.1381 19.1844   5
   3  12 -11 14.9683 14.1292   5
   3  12 -10 149.270 28.1564   5
   3  12  -9 47.1867 17.4743   5
   3  12  -8 110.155 22.6052   5
   3  12  -7 3.56265 11.8348   5
   3  12  -6 13.5775 13.1359   3
   3  12  -6 24.3618 12.8460   5
   3  12  -5-0.23317 8.97496   5
   3  12  -5 18.0360 12.5154   3
   3  12  -4 456.832 34.3201   5
   3  12  -4 504.591 39.7698   3
   3  12  -3 12.6926 9.27512   5
   3  12  -3 3.54719 9.37131   3
   3  12  -2 65.9773 13.2673   5
   3  12  -2 50.8518 14.2362   3
  -3 -12   1 34.1709 13.6852   2
   3  12  -1 70.2213 15.8835   3
  -3 -12   0 10.0552 12.2756   2
   3  12   0 3.98103 9.64041   3
  -3 -12  -1 62.4612 18.5880   2
   3  12   1 31.5385 12.1285   3
  -3 -12  -2 384.185 39.8278   2
   3  12   2 470.551 35.3775   3
  -3 -12  -3 149.463 26.3648   2
  -3 -12  -4 26.1365 15.2229   2
  -3 -12  -5 26.0853 17.7574   2
  -3 -12  -6-15.3563 13.7644   2
  -3 -12  -7 148.298 28.7940   2
  -3 -12  -8 86.2345 19.9785   1
  -3 -12  -8 115.888 27.6865   2
  -3 -12  -9 185.905 28.5479   1
  -3 -12 -10-17.5237 13.6374   1
   3  13 -12 10.1488 13.3096   5
   3  13 -11 47.1612 18.9650   5
   3  13 -10 130.045 26.6958   5
   3  13  -9 147.435 26.7364   5
   3  13  -8 13.8321 12.3706   3
   3  13  -7-5.90793 13.0758   3
   3  13  -6 24.7759 13.3526   3
   3  13  -5 138.917 24.3228   3
   3  13  -4 12.4811 10.8850   3
   3  13  -3 382.994 35.7820   3
   3  13  -2 28.6700 12.0026   3
   3  13  -1 19.4230 11.1136   3
  -3 -13   0 0.30676 10.1537   2
   3  13   0 14.5702 10.1852   3
  -3 -13  -1 274.082 34.8054   2
   3  13   1 252.067 27.6585   3
  -3 -13  -2 22.3551 13.2593   2
  -3 -13  -3 274.408 36.3211   2
  -3 -13  -4 45.8452 17.7181   2
  -3 -13  -5-10.9396 15.7160   2
  -3 -13  -6 55.4158 21.4659   2
  -3 -13  -7 126.865 29.4670   2
   3  14  -8 73.2487 21.1685   3
   3  14  -7-4.86346 11.2243   3
   3  14  -6-1.52977 10.9580   3
   3  14  -5 57.9832 17.4304   3
   3  14  -4 315.458 35.4172   3
   3  14  -3 65.9263 17.5716   3
   3  14  -2 38.2049 13.3395   3
   3  14  -1 10.4716 11.1400   3
  -3 -14   0 50.5635 17.5838   2
   3  14   0 15.8670 10.5505   3
   3  14   1 30.4512 13.7418   3
  -3 -14  -1 37.5640 17.7444   2
  -3 -14  -2 336.290 40.1442   2
  -3 -14  -3-3.21499 11.0267   2
  -3 -14  -4 33.9444 18.5414   2
  -3 -14  -5 12.0984 13.3060   2
   3  15  -6 4.41188 11.3615   3
   3  15  -5 62.1082 18.9881   3
   3  15  -4 108.738 22.5743   3
   3  15  -3 146.256 24.9644   3
   3  15  -2 9.52314 12.8907   3
   3  15  -1 38.7732 15.0738   3
   3  15   0 29.3291 13.9299   3
   3  15   1 161.015 24.7734   3
  -3 -15  -1 140.572 27.1134   2
  -3 -15  -2 19.2551 16.2647   2
  -3 -15  -3 133.656 28.6744   2
   3  16  -2 31.4751 15.0346   3
   3  16  -1 3.59936 9.33885   3
   3  16   0 59.1205 17.6956   3
  -4  15  -3 18.0088 15.8861   4
  -4  15  -4 64.3051 21.4304   4
  -4  15  -5 102.681 27.0280   4
  -4  15  -6 142.952 30.7971   4
   4 -14  -4 1.54586 11.4572   1
   4 -14  -3 28.5365 14.9781   1
   4 -14  -2 7.52977 11.6973   1
   4 -14  -1 211.168 28.6477   1
  -4  14   0 31.4077 16.1666   3
  -4  14   0 0.04004 11.0457   4
  -4  14  -1 247.506 31.3451   4
  -4  14  -1 277.748 34.5812   3
  -4  14  -2 21.5543 15.9450   4
  -4  14  -2 13.1978 12.5827   3
  -4  14  -3 2.31614 11.9799   4
  -4  14  -3-3.55858 10.4385   3
  -4  14  -4 4.16213 14.0661   4
  -4  14  -4 25.7679 14.4396   3
  -4  14  -5 195.338 32.8537   4
  -4  14  -5 215.444 32.3008   3
  -4  14  -6 149.192 28.5354   3
   4 -13  -6 247.155 33.5822   1
   4 -13  -5 85.1413 20.9644   1
   4 -13  -4 23.5272 14.0734   1
   4 -13  -3 19.7109 9.38210   2
  -4  13   3 11.9026 9.93400   4
   4 -13  -3 29.9053 14.8075   1
  -4  13   2-7.02855 9.99090   4
   4 -13  -2 4.48513 10.3571   1
   4 -13  -1 53.4009 15.7163   1
  -4  13   1 30.8681 13.3909   4
  -4  13   0 511.863 42.2559   4
  -4  13   0 586.404 47.0646   3
   4 -13   0 502.027 40.9814   1
  -4  13  -1-11.8452 12.9281   4
  -4  13  -1 1.72127 11.5356   3
  -4  13  -2 52.5432 18.4594   4
  -4  13  -2 57.6023 17.9405   3
  -4  13  -3 53.4139 19.7618   4
  -4  13  -3 33.6972 15.0978   3
  -4  13  -4 54.1718 19.6905   4
  -4  13  -4 58.3086 19.4339   3
  -4  13  -5 36.5707 17.5316   3
  -4  13  -6 501.456 45.5499   3
  -4  13  -7 8.73649 12.8483   3
  -4  13  -8 30.0577 15.3786   3
  -4  13  -9 6.98773 13.0472   3
   4 -12  -8 11.3962 12.2654   1
   4 -12  -7 57.9704 18.8117   1
   4 -12  -6 300.280 35.2821   1
   4 -12  -5 158.969 25.7904   1
   4 -12  -4 44.7922 16.2982   1
  -4  12   3 17.0407 10.4221   4
   4 -12  -3 32.3661 13.9152   1
  -4  12   2 29.2933 13.0072   4
   4 -12  -2 31.7331 11.0144   2
   4 -12  -2 13.2904 11.0938   1
  -4  12   1 195.341 25.5393   4
   4 -12  -1 230.747 27.8942   1
   4 -12   0 129.131 14.9149   2
  -4  12   0 180.436 26.1379   3
  -4  12   0 155.930 24.7933   4
   4 -12   0 121.725 20.2585   1
  -4  12  -1 307.779 33.8673   4
  -4  12  -1 408.826 37.8762   3
   4 -12   1 360.476 32.0880   1
  -4  12  -2-11.1092 13.4821   4
  -4  12  -2 31.1300 13.8425   3
  -4  12  -3 9.45150 13.1487   4
  -4  12  -3 2.29334 11.7935   3
  -4  12  -4 0.42653 12.9509   4
  -4  12  -4-15.4557 13.5088   3
  -4  12  -5 488.179 42.3400   3
  -4  12  -6 34.7556 15.7010   3
  -4  12  -7 162.297 24.9064   5
  -4  12  -7 188.769 28.6403   3
  -4  12  -8 37.0663 16.3874   5
  -4  12  -8 44.2165 18.5267   3
  -4  12  -9 19.3736 14.2401   5
  -4  12  -9-10.3679 13.8300   3
  -4  12 -10 34.4071 17.3069   5
  -4  12 -10 6.38191 12.3679   3
  -4  12 -11 359.031 42.0572   3
  -4  12 -11 374.055 42.8937   5
  -4  12 -12 109.240 25.9802   5
  -4  12 -13 82.1832 23.8612   5
   4 -11 -10 18.9219 15.2826   1
   4 -11  -9-37.2516 16.6310   1
   4 -11  -8-3.53820 12.4639   1
   4 -11  -7 263.433 31.8458   1
   4 -11  -6 76.4864 18.4702   1
   4 -11  -5 286.384 32.2421   1
   4 -11  -4 30.9614 13.6011   1
  -4  11   4 11.4254 10.6009   4
  -4  11   3 5.74139 10.0024   4
   4 -11  -3 4.16354 10.2708   1
  -4  11   2 5.17998 9.54414   4
   4 -11  -2 14.9240 10.8388   1
  -4  11   1 346.164 32.4021   4
  -4  11   1 325.343 32.5830   3
   4 -11  -1 305.274 30.0671   1
   4 -11   0 450.398 25.4810   2
  -4  11   0 431.249 37.0507   3
  -4  11   0 372.616 34.1847   4
   4 -11   0 426.255 33.9606   1
  -4  11  -1 248.524 29.7732   4
   4 -11   1 240.330 16.1651   2
  -4  11  -1 286.882 30.2858   3
   4 -11   1 257.869 26.0408   1
  -4  11  -2 22.1173 14.2276   4
  -4  11  -2 10.7528 10.7404   3
  -4  11  -3-9.82541 12.6342   4
  -4  11  -3 16.1735 11.7853   3
  -4  11  -4 81.2044 18.2524   3
  -4  11  -5 39.2616 14.2715   3
  -4  11  -6 851.299 53.6819   3
  -4  11  -7-6.33969 11.2672   5
  -4  11  -7-1.81497 11.2673   3
  -4  11  -8-20.9826 15.2407   5
  -4  11  -8-15.9271 11.8897   3
  -4  11  -9 29.2378 16.6154   5
  -4  11  -9 17.5568 11.6610   3
  -4  11 -10 104.246 24.5303   5
  -4  11 -10 138.878 26.2778   3
  -4  11 -11 25.8911 18.0552   5
  -4  11 -11 11.2602 11.7923   3
  -4  11 -12 290.828 38.4657   3
  -4  11 -12 293.822 39.9171   5
  -4  11 -13 14.1566 14.7786   5
  -4  11 -14-1.06855 18.3407   5
   4 -10 -11 37.7212 17.3492   1
   4 -10 -10-6.66254 11.8638   1
   4 -10  -9-8.82644 11.0366   1
   4 -10  -8 10.9060 12.0996   1
   4 -10  -7-0.86272 10.3671   1
   4 -10  -6 905.915 53.3824   1
   4 -10  -5 5.29644 10.8932   1
   4 -10  -5 9.42816 4.66646   5
  -4  10   4 2.66989 9.53333   4
   4 -10  -4 10.4873 4.21599   5
   4 -10  -4-0.79768 9.78336   1
   4 -10  -3 76.4726 16.3167   1
  -4  10   3 67.1101 15.8891   4
   4 -10  -3 62.7467 7.91850   5
   4 -10  -2 56.6171 14.0670   1
  -4  10   2 65.3411 15.8391   4
  -4  10   2 65.4831 7.21952   6
   4 -10  -2 59.4283 8.42117   5
  -4  10   1 78.4877 16.3261   3
  -4  10   1 78.9205 17.8853   4
   4 -10  -1 81.0206 10.4966   5
   4 -10  -1 58.6493 13.9660   1
   4 -10   0 553.648 26.9788   2
  -4  10   0 536.006 39.2304   4
   4 -10   0 503.577 26.5718   5
  -4  10   0 571.050 39.7519   3
   4 -10   0 557.696 36.8248   1
   4 -10   1 45.5766 10.3909   5
   4 -10   1 48.9271 7.83511   2
  -4  10  -1 63.0772 17.5740   4
   4 -10   1 54.6592 13.3003   1
  -4  10  -1 59.3977 14.6823   3
  -4  10  -2 41.7348 16.5482   4
   4 -10   2 39.8122 11.5006   1
   4 -10   2 27.7322 10.5913   5
  -4  10  -2 36.0078 13.3249   3
   4 -10   3 14.5602 9.59977   5
  -4  10  -3 11.1256 12.5571   4
  -4  10  -3 3.47643 8.58107   3
   4 -10   4 95.1643 16.3274   5
  -4  10  -4 116.250 17.3723   1
  -4  10  -4 142.700 21.4622   3
  -4  10  -5 470.316 32.9106   1
   4 -10   5 452.280 36.3293   5
  -4  10  -5 629.393 43.6777   3
  -4  10  -6 285.666 25.5195   1
   4 -10   6 265.825 29.8868   5
  -4  10  -6 325.276 31.9332   3
  -4  10  -6 329.810 31.4737   5
  -4  10  -7 111.378 21.4158   5
  -4  10  -7 91.4244 18.8260   3
  -4  10  -7 60.3276 12.1656   1
  -4  10  -8 15.0260 11.1071   5
  -4  10  -8 33.3452 10.2349   1
  -4  10  -8 9.91899 12.3023   3
  -4  10  -9 5.26267 12.2807   5
  -4  10  -9-3.23906 12.1909   3
  -4  10 -10-0.94388 11.7258   5
  -4  10 -10 18.6385 14.8104   3
  -4  10 -11 511.773 48.3533   5
  -4  10 -12-2.61795 13.2452   5
  -4  10 -13 96.4699 25.8499   5
  -4  10 -14 3.45943 15.3160   5
   4  -9 -12 214.418 30.6759   1
   4  -9 -11 104.914 23.6827   1
   4  -9 -10 15.6438 10.7729   1
   4  -9  -9-2.28808 9.19912   1
   4  -9  -8 47.0044 14.7312   1
   4  -9  -8 46.6104 10.9841   5
   4  -9  -7 654.264 46.4083   1
   4  -9  -7 614.114 31.6604   5
   4  -9  -6 73.5949 11.6979   5
   4  -9  -6 99.0647 19.1736   1
   4  -9  -5 513.897 37.9703   1
   4  -9  -5 580.930 27.0661   5
   4  -9  -4 10.6479 5.42254   5
  -4   9   4 6.32584 8.69873   4
   4  -9  -4 18.1260 9.98129   1
   4  -9  -3 0.19882 8.09789   1
  -4   9   3-7.64727 9.94494   4
  -4   9   3 7.44218 3.48085   6
   4  -9  -3 11.9396 5.96427   5
  -4   9   2 6.43847 10.6194   4
   4  -9  -2 12.9879 10.0264   1
  -4   9   2-3.47940 3.93284   6
   4  -9  -2 7.86912 5.77386   5
   4  -9  -1 939.852 45.1696   1
   4  -9  -1 905.623 34.4111   5
  -4   9   1 896.195 48.1235   4
  -4   9   1 908.198 46.6902   3
  -4   9   0 143.115 20.9174   4
   4  -9   0 149.864 18.9390   1
   4  -9   0 94.9208 13.4085   5
  -4   9   0 133.135 19.7746   3
   4  -9   1 187.711 12.8924   2
  -4   9  -1 166.800 23.5440   4
   4  -9   1 188.685 19.0483   5
  -4   9  -1 154.168 20.7900   3
   4  -9   1 203.066 20.5518   1
   4  -9   2 29.0379 3.46481   2
  -4   9  -2 44.5051 11.7826   1
  -4   9  -2 21.6250 12.4312   4
   4  -9   2 35.8874 10.7461   1
   4  -9   2 31.6915 10.3158   5
  -4   9  -2 57.6398 15.4732   3
  -4   9  -3 28.9005 10.1437   1
   4  -9   3 8.30697 8.36611   5
  -4   9  -3 2.81475 8.93871   3
  -4   9  -4 48.8277 11.5950   1
   4  -9   4 59.1328 14.1870   5
  -4   9  -4 52.0011 14.7660   3
  -4   9  -5 488.835 30.7263   1
   4  -9   5 436.213 35.0257   5
  -4   9  -5 558.402 38.8714   3
  -4   9  -5 530.675 37.3543   5
  -4   9  -6 235.206 21.1236   1
   4  -9   6 258.113 28.8373   5
  -4   9  -6 318.578 30.3956   3
  -4   9  -6 296.289 29.6693   5
  -4   9  -7 102.132 20.7172   5
  -4   9  -7 80.2684 13.0952   1
   4  -9   7 63.1353 17.5612   5
  -4   9  -7 64.7191 15.7522   3
  -4   9  -8-1.20325 11.1589   5
  -4   9  -8 11.0193 6.68807   1
  -4   9  -8 5.61278 10.6050   3
  -4   9  -9 44.3159 16.3893   5
  -4   9  -9 2.80703 5.29122   1
  -4   9  -9-21.3039 13.8857   3
  -4   9 -10 142.269 26.3583   5
  -4   9 -11 42.7460 19.0261   5
  -4   9 -12 313.805 39.7754   5
  -4   9 -13 6.38977 15.9850   5
  -4   9 -14 25.7043 20.5516   5
  -4   9 -15 12.5329 18.6161   5
   4  -8 -13 171.043 28.5331   1
   4  -8 -12 155.412 26.9859   1
   4  -8 -12 164.325 23.6467   5
   4  -8 -11 104.264 22.2032   1
   4  -8 -11 149.541 21.5110   5
   4  -8 -10-5.10298 12.8957   1
   4  -8 -10 9.00114 8.73325   5
   4  -8  -9 1.50221 11.7798   4
   4  -8  -9 3.73908 7.59958   5
   4  -8  -9-2.46143 12.4768   1
   4  -8  -8 6.31451 10.1909   4
   4  -8  -8 47.3266 16.4293   1
   4  -8  -7 225.878 26.0310   4
   4  -8  -7 243.640 22.4203   5
   4  -8  -7 214.936 26.2653   1
   4  -8  -6 402.637 33.7964   4
   4  -8  -6 495.182 29.3799   5
   4  -8  -6 455.576 36.1877   1
   4  -8  -5 43.5974 13.2404   1
  -4   8   4-6.74622 10.2333   4
  -4   8   4 5.08684 2.86034   6
   4  -8  -4 4.03509 8.63449   1
   4  -8  -3 2.76106 6.11238   5
  -4   8   3 1.31594 3.42127   6
  -4   8   3-1.91578 8.85962   4
   4  -8  -3-5.30480 8.74862   1
  -4   8   2 127.776 18.8708   4
   4  -8  -2 133.227 14.2334   5
   4  -8  -2 139.371 18.2422   1
  -4   8   1 10.1083 8.44586   3
  -4   8   1-0.67054 9.17540   4
   4  -8  -1 3.03968 7.19509   1
   4  -8  -1 1.22192 5.89830   5
   4  -8   0 1235.35 47.2114   1
  -4   8   0 1204.92 54.5130   4
   4  -8   0 1200.39 43.2090   5
  -4   8   0 1199.22 51.3613   3
   4  -8   1-1.29952 5.93651   1
  -4   8  -1 2.79402 9.72580   4
   4  -8   1 5.03084 8.40118   5
  -4   8  -1 3.82429 6.89660   3
  -4   8  -2 5.14226 10.3664   4
   4  -8   2 4.85758 6.34878   1
  -4   8  -2 10.6438 8.08177   1
   4  -8   2 21.6942 10.7701   5
  -4   8  -2-2.02069 8.19252   3
  -4   8  -3 34.5974 9.34043   1
  -4   8  -3 20.0243 9.43932   3
   4  -8   3 13.0275 8.70449   5
  -4   8  -4 122.780 15.5390   1
   4  -8   4 351.263 29.5062   5
  -4   8  -4 368.348 29.8096   3
  -4   8  -5 174.026 21.8899   5
  -4   8  -5 152.790 21.0704   3
   4  -8   5 180.280 23.3109   5
  -4   8  -6 750.393 43.9276   3
   4  -8   6 638.434 43.7731   5
  -4   8  -6 721.738 45.1230   5
  -4   8  -7 24.8735 13.4598   5
  -4   8  -7 31.6149 12.5398   3
   4  -8   7 33.8838 14.0982   5
  -4   8  -8 3.21700 12.0905   5
  -4   8  -8 12.0473 6.01740   1
  -4   8  -8-7.06378 11.2238   3
  -4   8  -9 7.66315 5.29428   1
  -4   8  -9-3.27374 14.0316   5
  -4   8 -10 123.820 14.8641   1
  -4   8 -10 104.455 22.3548   5
  -4   8 -11 321.382 37.2882   5
  -4   8 -12 113.865 26.9344   5
  -4   8 -13 40.0499 21.1512   5
  -4   8 -14 10.5951 16.1398   5
  -4   8 -15 2.11387 17.5367   5
   4  -7 -14-3.65526 11.7667   5
   4  -7 -14 33.5758 17.3944   1
   4  -7 -13 8.55538 13.8431   5
   4  -7 -13 29.0683 16.3024   1
   4  -7 -12 509.383 43.3551   1
   4  -7 -12 529.517 42.7908   5
   4  -7 -11-8.60363 11.2263   5
   4  -7 -11 22.4298 15.6787   1
   4  -7 -10 4.76637 8.83191   4
   4  -7 -10 21.7416 12.9171   1
   4  -7 -10 8.50080 9.53694   5
   4  -7  -9 4.84455 9.90799   4
   4  -7  -9 2.64888 12.1366   1
   4  -7  -9 27.5480 12.3474   5
   4  -7  -8 77.3877 16.5336   4
   4  -7  -8 141.640 22.9380   1
   4  -7  -7 327.947 30.5590   4
   4  -7  -7 383.045 33.1765   1
   4  -7  -6 547.127 37.7853   4
  -4   7   6 641.214 22.6704   6
   4  -7  -6 657.204 41.5479   1
   4  -7  -5 215.906 24.1978   4
  -4   7   5 225.485 13.3799   6
   4  -7  -5 214.605 23.8992   1
   4  -7  -4 13.8665 8.97692   1
  -4   7   4-7.37215 10.5958   4
  -4   7   4 5.51559 3.75619   6
   4  -7  -3 27.5043 9.72714   1
  -4   7   3 50.8133 12.9851   4
  -4   7   3 39.7525 6.71895   6
   4  -7  -3 46.6768 12.1019   3
   4  -7  -2 38.7963 9.78585   5
  -4   7   2 26.9173 10.5998   4
   4  -7  -2 33.1851 10.1637   1
   4  -7  -2 43.5312 11.2904   3
   4  -7  -1 871.166 38.3338   1
  -4   7   1 828.962 43.2632   4
   4  -7  -1 885.456 42.8098   3
  -4   7   1 854.742 40.6045   3
   4  -7  -1 848.670 35.9083   5
   4  -7   0 28.4585 8.87673   1
  -4   7   0 31.8992 11.8481   4
   4  -7   0 22.1368 9.90712   3
   4  -7   0 23.3296 8.87849   5
  -4   7   0 24.1142 9.36382   3
  -4   7  -1 133.068 20.1241   4
  -4   7  -1 173.546 20.1667   3
   4  -7   1 159.581 17.7950   5
   4  -7   1 142.437 15.1042   1
  -4   7  -2 13.8672 12.7194   4
   4  -7   2 1.14898 5.89675   1
  -4   7  -2 5.14179 7.48186   3
   4  -7   2-3.36482 7.83834   5
  -4   7  -3 8.54302 7.02059   3
   4  -7   3 7.06637 8.61443   5
  -4   7  -4 15.9759 6.82707   1
  -4   7  -4 17.1349 9.74265   3
   4  -7   4 33.1437 12.2281   5
  -4   7  -5 1665.65 47.2022   1
  -4   7  -5 1584.09 57.4879   3
   4  -7   5 1587.03 64.4803   5
  -4   7  -5 1706.64 64.1662   5
  -4   7  -6 34.8331 13.3495   5
  -4   7  -6 11.2270 5.25974   1
  -4   7  -6 9.59077 8.02202   3
   4  -7   6-5.20126 10.4711   5
  -4   7  -7 105.984 20.0446   5
  -4   7  -7 77.7794 10.9996   1
  -4   7  -7 60.8183 14.0884   3
   4  -7   7 64.7974 16.9466   5
  -4   7  -8 28.7680 7.62773   1
  -4   7  -8 28.1001 13.9366   5
  -4   7  -9 12.2898 12.4403   5
  -4   7 -10 163.965 27.8223   5
  -4   7 -11 392.679 15.9697   2
  -4   7 -11 439.110 44.0456   5
  -4   7 -12 200.896 32.3509   5
  -4   7 -13-13.9474 19.5712   5
  -4   7 -14 39.2125 22.2978   5
  -4   7 -15 71.4912 26.1084   5
   4  -6 -16-5.94751 13.4135   5
   4  -6 -15 3.88355 12.4700   5
   4  -6 -14 15.3683 14.2632   5
   4  -6 -13 261.128 33.1700   5
   4  -6 -12-19.4959 15.0688   5
   4  -6 -11 225.577 29.4658   5
   4  -6 -10 12.0771 10.9577   4
   4  -6 -10-11.5703 13.0669   5
   4  -6  -9 17.5932 13.1308   5
   4  -6  -9 0.57665 9.55032   4
   4  -6  -8 15.0882 11.6923   4
   4  -6  -8-10.0365 8.90194   5
   4  -6  -7 914.520 49.8090   4
  -4   6   7 1004.13 33.1522   6
   4  -6  -7 979.093 50.5269   1
   4  -6  -6 240.420 25.7565   4
   4  -6  -6 281.803 27.1183   1
  -4   6   6 253.719 16.2957   6
   4  -6  -5 312.741 28.3753   4
   4  -6  -5 306.970 26.7069   1
  -4   6   5 312.371 17.5199   6
   4  -6  -5 312.900 27.3988   3
  -4   6   4 30.7594 6.85587   6
   4  -6  -4 26.2304 10.3438   1
   4  -6  -4 54.7797 13.4844   4
  -4   6   4 20.8786 9.42237   4
   4  -6  -4 23.0242 10.0068   3
   4  -6  -3 6.86398 8.53659   4
  -4   6   3-1.30627 8.41245   4
  -4   6   3 1.98506 4.90640   6
   4  -6  -3 5.94974 8.71463   1
   4  -6  -3 9.26050 8.59512   3
   4  -6  -2 192.412 19.5290   3
  -4   6   2 203.147 21.8493   4
   4  -6  -2 169.030 17.8651   1
  -4   6   1 485.554 32.6795   4
   4  -6  -1 548.819 28.6447   1
   4  -6  -1 505.733 30.1744   3
   4  -6  -1 543.680 29.5472   5
   4  -6   0 1380.96 43.2700   1
  -4   6   0 1358.56 54.4084   4
   4  -6   0 1389.66 50.0027   3
  -4   6   0 1378.68 47.7447   3
   4  -6   0 1342.10 46.6251   5
   4  -6   1 55.2582 9.68084   1
  -4   6  -1 41.4137 12.5214   4
  -4   6  -1 45.9490 10.6651   3
   4  -6   1 44.0656 10.1713   5
  -4   6  -2-9.79646 11.6174   4
   4  -6   2 7.41584 5.09898   1
  -4   6  -2-5.58770 8.00225   3
   4  -6   2-5.52643 7.76157   5
  -4   6  -3 26.4527 8.96497   3
  -4   6  -3 18.7230 6.52154   1
   4  -6   3 39.0506 10.9726   5
  -4   6  -4 831.420 30.6728   1
  -4   6  -4 870.050 39.1442   3
   4  -6   4 897.695 45.5809   5
  -4   6  -4 881.653 44.4017   5
  -4   6  -5 2.12789 8.87749   5
  -4   6  -5 35.4624 10.8768   3
   4  -6   5 32.7690 12.4528   5
  -4   6  -5 3.86516 4.69823   1
  -4   6  -6 883.474 30.5424   1
  -4   6  -6 953.336 43.9593   3
   4  -6   6 944.057 51.4696   5
  -4   6  -6 881.191 48.0725   5
  -4   6  -7 21.1310 13.8649   5
  -4   6  -7 2.02435 3.98873   1
   4  -6   7 2.32819 11.2253   5
  -4   6  -8 18.5878 5.92578   1
  -4   6  -8 2.86691 11.1449   5
  -4   6  -9 6.06137 2.91651   2
  -4   6  -9 5.76163 4.75413   1
  -4   6  -9 30.1899 16.1369   5
  -4   6 -10 465.898 19.8115   2
  -4   6 -10 466.735 43.1499   5
  -4   6 -10 420.790 23.2171   1
  -4   6 -11 170.947 29.5430   5
  -4   6 -12 369.984 43.3416   5
  -4   6 -13 74.8004 22.1380   5
  -4   6 -14-4.50390 14.6817   5
  -4   6 -15-4.46523 15.5750   5
  -4   6 -16 211.424 39.0492   5
   4  -5 -18 106.770 27.6693   5
   4  -5 -17 83.9440 24.2338   5
   4  -5 -16 9.64091 13.2861   5
   4  -5 -15-2.85757 14.0189   5
   4  -5 -14 77.8940 22.1614   5
   4  -5 -13 104.621 23.7949   5
   4  -5 -12 764.954 54.8268   5
   4  -5 -11 0.33271 6.65095   6
   4  -5 -11 18.6566 14.3006   5
   4  -5 -10 3.24967 5.68241   6
   4  -5 -10-1.62391 8.98103   4
   4  -5 -10 1.51965 10.3161   5
   4  -5  -9 7.88619 6.91493   6
   4  -5  -9 1.14644 9.19504   4
   4  -5  -9 2.16377 10.1664   5
   4  -5  -8 271.203 27.8988   4
   4  -5  -8 272.126 27.5330   5
   4  -5  -7 23.3177 11.0297   4
  -4   5   7 21.2809 6.90181   6
   4  -5  -6 1221.26 53.6778   4
  -4   5   6 1339.85 38.7453   6
   4  -5  -6 1294.80 52.6957   3
  -4   5   5-0.16698 4.38676   6
   4  -5  -5 19.2322 10.4838   4
   4  -5  -5 23.2197 10.3194   3
  -4   5   4 6.93952 4.99967   6
   4  -5  -4 2.31443 9.10965   4
   4  -5  -4 10.6576 8.00109   3
  -4   5   3 14.1433 9.09786   4
   4  -5  -3 17.7636 9.20546   4
  -4   5   3 8.15349 5.22261   6
   4  -5  -3 23.4585 9.54267   1
   4  -5  -3 19.7785 7.69104   3
   4  -5  -2 485.332 32.5167   4
  -4   5   2 454.394 30.1417   4
   4  -5  -2 484.505 27.1743   1
   4  -5  -2 451.086 27.6081   3
  -4   5   1 810.766 40.4112   4
   4  -5  -1 855.326 33.3971   1
   4  -5  -1 874.523 36.9596   3
  -4   5   0 884.935 42.5333   4
   4  -5   0 981.756 33.7564   1
   4  -5   0 1018.27 39.5554   3
   4  -5   0 1031.09 40.7597   5
   4  -5   1 24.2507 6.84626   1
   4  -5   1 21.8816 7.85802   3
  -4   5  -1 29.9392 12.5118   4
   4  -5   1 15.6173 7.52877   5
  -4   5  -2-1.10876 9.33223   4
   4  -5   2 2.73490 1.98070   2
   4  -5   2 4.51050 4.80280   1
   4  -5   2 4.09457 7.25490   5
   4  -5   3 1.14733 3.66646   1
  -4   5  -3 15.7234 5.72441   1
   4  -5   3-3.38735 8.09276   5
  -4   5  -4 209.781 13.9585   1
   4  -5   4 251.814 24.8258   5
  -4   5  -4 206.829 22.6371   5
  -4   5  -5 1174.74 30.6606   1
   4  -5   5 1235.05 55.6014   5
  -4   5  -5 1186.39 53.7008   5
  -4   5  -6 101.838 18.2836   5
  -4   5  -6 79.7398 8.57194   1
   4  -5   6 100.417 18.8809   5
  -4   5  -7 17.1724 10.8260   5
  -4   5  -7 6.25403 4.45640   1
  -4   5  -7 3.75171 2.13595   2
   4  -5   7 20.1779 13.3600   5
  -4   5  -8 11.9321 4.12390   2
  -4   5  -8 14.7612 4.84886   1
  -4   5  -8 25.3668 14.4112   5
  -4   5  -9 27.5468 6.04801   2
  -4   5  -9 28.8292 6.05704   1
  -4   5  -9 45.0211 15.8032   5
  -4   5 -10 4.88569 4.27095   1
  -4   5 -10 10.9967 14.7564   5
  -4   5 -11 932.907 61.8514   5
  -4   5 -12 6.34213 14.0936   5
  -4   5 -13 19.3440 14.4912   5
  -4   5 -14 14.9482 15.2750   5
  -4   5 -15 64.3012 24.0421   5
  -4   5 -16 29.0937 19.3285   5
   4  -4 -18 178.281 35.1147   5
   4  -4 -17 11.9966 16.4838   5
   4  -4 -16-1.94338 16.3381   5
   4  -4 -15 41.7608 22.4050   5
   4  -4 -14 85.5346 25.1569   5
   4  -4 -13 340.991 40.2530   5
   4  -4 -12 317.082 36.5616   5
   4  -4 -12 246.575 24.7244   6
   4  -4 -11 144.532 18.7455   6
   4  -4 -11 173.388 27.5595   5
   4  -4 -10 17.7590 8.34494   6
   4  -4 -10 1.84066 11.7880   5
   4  -4  -9 9.78193 6.58023   6
   4  -4  -9 1.93649 8.35657   4
   4  -4  -9 9.13663 9.97859   5
   4  -4  -8 15.2546 9.72350   4
   4  -4  -8 21.6678 8.22129   6
  -4   4   8 23.8924 8.00691   6
   4  -4  -7 1208.17 54.1713   4
   4  -4  -7 1237.72 42.0565   6
  -4   4   7 1231.89 40.9487   6
   4  -4  -6 24.1873 12.3631   4
  -4   4   6 9.45901 6.44919   6
   4  -4  -5 142.334 18.8586   4
  -4   4   5 130.897 13.3852   6
   4  -4  -4 84.0815 13.7186   3
  -4   4   4 56.2028 8.78396   6
   4  -4  -4 57.9847 12.8771   4
   4  -4  -3-6.41142 8.71152   4
  -4   4   3 13.2445 6.81378   6
   4  -4  -3 4.47180 6.80898   3
  -4   4   3 6.52017 9.02791   4
  -4   4   2 70.8328 9.55280   6
   4  -4  -2 63.0496 14.6051   4
  -4   4   2 58.4989 12.2331   4
   4  -4  -2 77.4676 11.8970   3
   4  -4  -1 2578.16 71.4136   4
  -4   4   1 2437.45 66.7718   4
   4  -4  -1 2551.32 54.1370   1
   4  -4  -1 2433.63 56.3115   3
  -4   4   0 269.111 24.9579   4
   4  -4   0 292.745 17.1433   1
   4  -4   0 292.029 19.4747   3
  -4   4   0 318.588 20.3587   3
   4  -4   0 270.259 21.9466   5
  -4   4  -1 249.102 23.3284   4
   4  -4   1 258.756 15.0390   1
   4  -4   1 264.972 18.8115   3
  -4   4  -1 249.905 17.7634   3
   4  -4   1 288.453 22.7589   5
   4  -4   2 18.5242 3.90753   2
  -4   4  -2 11.9936 5.73841   3
   4  -4   2 13.1527 4.40616   1
   4  -4   2 4.69212 8.01678   5
  -4   4  -3 21.6832 7.20553   3
   4  -4   3 21.7831 9.00270   5
  -4   4  -4 350.656 14.5785   1
  -4   4  -4 383.705 22.8907   3
   4  -4   4 458.438 32.3468   5
  -4   4  -4 421.604 31.0560   5
  -4   4  -5 759.673 20.4727   1
   4  -4   5 823.172 45.0599   5
  -4   4  -5 816.486 44.8133   5
  -4   4  -6 384.663 14.6761   1
  -4   4  -6 347.467 14.6353   2
   4  -4   6 359.890 32.3699   5
  -4   4  -6 377.769 32.0465   5
  -4   4  -7-3.67404 8.76097   5
  -4   4  -7 8.15383 4.49708   2
   4  -4   7-3.03497 10.8843   5
  -4   4  -7 3.27188 3.07139   1
  -4   4  -8 61.9701 7.11495   1
  -4   4  -8 62.7852 8.50328   2
   4  -4   8 76.8987 19.3520   5
  -4   4  -8 58.4078 17.5972   5
  -4   4  -9-0.15797 10.0893   5
  -4   4 -10 696.657 51.7398   5
  -4   4 -11 3.25528 13.0398   5
  -4   4 -12 247.334 35.3638   5
  -4   4 -13 31.4923 17.4615   5
  -4   4 -14 42.5385 20.8654   5
  -4   4 -15 25.4783 20.9117   5
  -4   4 -16 410.984 52.2311   5
   4  -3 -18 20.9031 19.1682   5
   4  -3 -17 70.2511 26.4773   5
   4  -3 -16 12.7358 17.1675   5
   4  -3 -15 24.9566 18.7779   5
   4  -3 -14 74.0715 23.9888   5
   4  -3 -13 468.307 47.0349   5
   4  -3 -12 156.693 20.7166   6
   4  -3 -12 251.359 34.1386   5
   4  -3 -11 91.3728 16.0264   6
   4  -3 -11 92.3601 21.5079   5
   4  -3 -10 1.19728 6.42123   6
   4  -3 -10 12.3829 14.4164   5
   4  -3  -9 12.9815 7.65670   6
   4  -3  -9-1.65579 9.72359   4
   4  -3  -9 11.7338 10.5563   5
   4  -3  -8 208.507 23.9274   4
   4  -3  -8 196.282 18.8284   6
  -4   3   8 205.059 19.2377   6
  -4   3   7 235.594 19.5751   6
   4  -3  -7 210.678 23.5295   4
   4  -3  -7 239.923 19.7179   6
   4  -3  -6 841.966 43.7772   4
   4  -3  -6 787.807 33.9906   6
  -4   3   6 846.850 34.4917   6
  -4   3   5-4.39967 6.53741   6
   4  -3  -5 3.45350 6.93539   4
   4  -3  -4 290.939 25.6330   4
  -4   3   4 246.758 18.1421   6
   4  -3  -3 7.84872 6.17223   3
  -4   3   3 1.90263 5.59346   6
   4  -3  -3-5.80226 6.72190   4
  -4   3   3-15.5410 9.39206   4
   4  -3  -2 915.484 33.2534   3
   4  -3  -2 895.485 41.7166   4
  -4   3   2 886.981 39.9752   4
  -4   3   2 887.742 32.0745   6
   4  -3  -1 43.8513 13.2619   4
   4  -3  -1 6.76051 5.31977   3
   4  -3   0 1421.22 35.0640   1
   4  -3   0 1449.85 38.8377   3
   4  -3   1 4.32522 7.83753   5
   4  -3   1 11.9273 4.67390   1
   4  -3   1 6.26267 5.21338   3
   4  -3   1 7.16063 4.47058   2
  -4   3  -1 11.0051 6.42032   3
   4  -3   2 125.032 16.5458   5
   4  -3   2 133.763 8.54358   1
   4  -3   2 126.623 9.78074   2
  -4   3  -2 121.110 11.9406   3
  -4   3  -3 10.7068 6.00249   3
   4  -3   3 8.36777 8.80569   5
  -4   3  -4 1126.16 34.9243   3
   4  -3   4 1108.29 48.6358   5
  -4   3  -4 1078.63 48.6251   5
  -4   3  -5 541.225 20.1718   2
   4  -3   5 518.449 35.7721   5
  -4   3  -5 509.654 34.7641   5
  -4   3  -6 700.744 25.1373   2
  -4   3  -6 588.661 13.3179   1
   4  -3   6 749.662 44.5549   5
  -4   3  -6 708.879 42.8360   5
  -4   3  -7 1.98648 10.5338   5
  -4   3  -7 7.95468 5.61339   2
  -4   3  -7 3.56444 2.06731   1
   4  -3   7 27.2943 13.7895   5
   4  -3   8-13.5515 12.9022   5
  -4   3  -8 19.8483 11.9217   5
  -4   3  -9 117.342 22.9272   5
  -4   3 -10 206.017 29.0578   5
  -4   3 -11 858.572 59.1838   5
  -4   3 -12 69.7966 22.9393   5
  -4   3 -13 44.4733 20.8793   5
  -4   3 -14 11.1563 15.4948   5
  -4   3 -15 70.7040 23.5716   5
  -4   3 -16 24.5309 21.3850   5
   4  -2 -17-26.6435 16.9442   5
   4  -2 -16 2.64969 17.6576   5
   4  -2 -15 15.9190 18.1634   5
   4  -2 -14 219.899 34.7004   5
   4  -2 -13 22.7601 16.0552   5
   4  -2 -12 524.228 46.8757   5
   4  -2 -11 16.7714 14.4185   5
   4  -2 -11 8.15163 7.75677   6
   4  -2 -10 0.02591 6.94978   6
   4  -2 -10-3.10700 11.3645   5
   4  -2  -9 22.9067 9.63149   6
   4  -2  -9 18.7465 13.2324   5
  -4   2   9 16.7389 9.27868   6
   4  -2  -8 278.306 27.8054   4
  -4   2   8 278.352 23.0119   6
   4  -2  -8 278.436 23.4631   6
   4  -2  -7 1013.16 50.0855   4
  -4   2   7 1096.17 42.1227   6
   4  -2  -7 1001.93 41.1940   6
   4  -2  -6 564.506 36.0525   4
   4  -2  -6 573.749 30.0043   6
  -4   2   6 553.856 29.1425   6
  -4   2   5 130.374 14.7405   6
   4  -2  -5 95.6272 15.9745   4
   4  -2  -5 123.198 14.6593   6
  -4   2   4 14.7015 7.50539   6
   4  -2  -4 22.5025 10.0520   4
  -4   2   3-0.40536 5.54228   6
   4  -2  -3 10.2315 9.76050   4
   4  -2  -2 147.066 13.2602   3
   4  -2  -2 151.195 18.6425   4
  -4   2   2 134.402 14.3805   6
   4  -2  -1 2834.27 70.5490   4
   4  -2  -1 2823.01 51.1921   3
   4  -2   0 7.46806 9.45780   4
   4  -2   0-6.26237 4.85608   3
  -4   2  -1 14.7953 6.08956   3
   4  -2   1 5.21798 8.07248   5
   4  -2   1 5.55065 5.33595   2
   4  -2   1-0.98183 4.24202   3
   4  -2   2 27.6313 10.8341   5
   4  -2   2 31.5786 6.89840   2
   4  -2   2 35.1361 4.08006   1
  -4   2  -2 30.4993 6.39743   3
  -4   2  -3 149.713 11.5693   3
   4  -2   3 163.927 18.8309   5
  -4   2  -4 7.84593 5.23733   2
  -4   2  -4 11.6389 5.25831   3
   4  -2   4 14.0752 8.07943   5
  -4   2  -5 1917.85 43.4481   2
   4  -2   5 2088.35 69.4729   5
  -4   2  -6 22.4126 9.49383   5
  -4   2  -6 27.1513 7.45083   2
   4  -2   6 44.0392 14.5971   5
  -4   2  -7-1.57565 7.89670   5
  -4   2  -7 5.36092 5.26789   2
   4  -2   7 17.8245 13.1133   5
   4  -2   8 46.5522 14.4064   5
  -4   2  -8 32.1892 14.0288   5
  -4   2  -9 91.3527 18.8904   5
  -4   2 -10 645.034 49.2137   5
  -4   2 -11 614.650 50.2594   5
  -4   2 -12 210.338 32.4399   5
  -4   2 -13-2.12356 13.4614   5
  -4   2 -14 9.40854 16.0986   5
  -4   2 -15 32.3968 20.2070   5
  -4   2 -16 431.252 51.6831   5
   4  -1 -17 121.096 30.6966   5
   4  -1 -16-10.0378 14.7100   5
   4  -1 -15 13.5906 15.7861   5
   4  -1 -14 4.36849 13.7494   5
   4  -1 -13 532.112 49.3080   5
   4  -1 -12 23.1993 17.1979   5
   4  -1 -11 27.0768 11.3224   6
   4  -1 -11 28.5166 15.0806   5
   4  -1 -10 2.21565 7.04671   6
   4  -1 -10 2.93319 10.1183   5
   4  -1  -9 40.0658 11.3888   6
  -4   1   9 35.1995 11.5310   6
   4  -1  -9 18.6708 12.4298   5
   4  -1  -8 104.804 15.7111   6
  -4   1   8 91.9650 14.3668   6
  -4   1   7 1411.39 49.1140   6
   4  -1  -7 1406.95 50.5675   6
   4  -1  -6 315.601 27.1193   4
   4  -1  -6 266.954 21.5095   6
  -4   1   6 282.378 21.9843   6
   4  -1  -5 56.0136 10.6321   6
  -4   1   5 42.7733 9.54606   6
   4  -1  -5 40.9073 12.2910   4
  -4   1   4 1.98704 6.01507   6
   4  -1  -4-1.34885 8.49925   4
   4  -1  -4 5.33247 6.30929   6
   4  -1  -3 25.6533 9.32885   4
  -4   1   3 29.9333 9.38399   6
   4  -1  -2 1214.25 46.2655   4
  -4   1   2 1154.04 38.2317   6
   4  -1  -1 667.523 34.3930   4
   4  -1  -1 633.710 22.1063   3
   4  -1   0 945.952 40.1156   4
   4  -1   0 954.067 32.0502   2
   4  -1   0 939.443 24.6930   3
   4  -1   1 37.7893 7.88708   2
   4  -1   1 31.4708 5.45199   3
   4  -1   2-4.12593 7.75757   5
   4  -1   2 8.67226 6.04511   2
  -4   1  -2 4.50711 3.79389   3
   4  -1   3 6.60620 9.67956   5
  -4   1  -3 4.59276 9.34773   4
  -4   1  -3-1.85059 5.71439   2
  -4   1  -3-1.27879 3.41507   3
  -4   1  -4 1627.60 42.3210   2
   4  -1   4 1627.95 58.0436   5
  -4   1  -5 10.7955 6.57397   2
   4  -1   5 0.58044 7.22358   5
  -4   1  -6 620.594 29.4380   2
   4  -1   6 612.487 40.1641   5
  -4   1  -7-4.39832 9.71890   5
  -4   1  -7-2.89323 7.20033   2
  -4   1  -7-0.19009 1.36090   1
   4  -1   7 7.94334 8.98753   5
  -4   1  -8-5.85279 7.93056   5
   4  -1   8 28.7101 14.0196   5
  -4   1  -8 1.31660 2.62675   1
  -4   1  -9 18.3072 5.43082   1
  -4   1  -9 5.37964 11.0860   5
  -4   1 -10 1405.20 70.3297   5
  -4   1 -11 247.037 33.1601   5
  -4   1 -12 212.674 31.8276   5
  -4   1 -13 31.4657 17.6503   5
  -4   1 -14-0.63948 15.7545   5
  -4   1 -15 137.715 31.0657   5
  -4   1 -16 192.339 36.0530   5
  -4   1 -17 146.739 34.9676   5
   4   0 -17 21.3235 17.3002   5
   4   0 -16-7.48000 16.4078   5
   4   0 -15 26.8597 18.8694   5
   4   0 -14 184.658 32.6067   5
   4   0 -13 9.28268 12.8906   5
   4   0 -12 555.087 48.1231   5
   4   0 -11 27.5547 15.3475   5
   4   0 -10 3.46854 8.27573   6
   4   0 -10-7.72418 12.7761   5
  -4   0   9-2.84382 8.28047   6
   4   0  -9-9.26859 9.77730   5
   4   0  -9 1.06819 7.10070   6
   4   0  -8 1094.52 47.4326   6
  -4   0   8 1060.90 46.5532   6
  -4   0   7 152.802 17.5997   6
   4   0  -7 161.458 18.3645   6
  -4   0   6 845.167 38.4119   6
   4   0  -6 923.610 40.7934   6
  -4   0   5 5.84726 6.25329   6
   4   0  -5 10.4734 7.96344   6
  -4   0   4 71.0482 12.7624   6
   4   0  -4 82.6416 12.5929   6
   4   0  -4 67.5486 12.3633   4
   4   0  -3 168.589 18.0245   4
  -4   0   3 166.430 17.2789   6
   4   0  -2 753.277 35.9704   4
  -4   0   2 695.018 31.2803   6
   4   0  -1 764.844 35.9467   4
   4   0   0 620.701 32.0136   4
   4   0   0 586.834 27.2535   2
   4   0   0 557.220 16.4683   3
   4   0   1 2.33117 2.51437   3
  -4   0  -1 4.76464 9.09331   4
   4   0   1-2.14320 8.26381   4
   4   0   1 1.66808 5.27978   2
   4   0   2-2.21446 8.98651   5
   4   0   2 16.1953 7.50945   2
  -4   0  -2 10.4760 8.88900   4
  -4   0  -2 23.9986 8.06129   2
  -4   0  -3 224.180 20.7817   4
  -4   0  -3 189.473 16.0725   2
  -4   0  -3 174.601 7.64499   3
   4   0   3 212.133 21.2233   5
  -4   0  -4 35.2419 11.3496   4
  -4   0  -4 31.5778 8.39157   2
   4   0   4 47.1940 12.4886   5
  -4   0  -5 1146.36 40.7922   2
   4   0   5 1040.04 48.6439   5
  -4   0  -6 1.41449 6.21780   2
  -4   0  -6 2.59643 1.60932   1
   4   0   6 9.04450 10.8136   5
  -4   0  -7 28.3092 10.6364   5
  -4   0  -7 46.5463 4.96058   1
  -4   0  -7 47.6482 12.0926   2
   4   0   7 42.3887 13.8822   5
  -4   0  -8 20.3444 12.5528   5
  -4   0  -8 14.4861 3.94952   1
   4   0   8-4.87285 11.3367   5
  -4   0  -9 151.395 24.4234   5
  -4   0  -9 171.953 11.8904   1
  -4   0 -10 0.45434 4.08006   1
  -4   0 -10-11.8078 12.1769   5
  -4   0 -11 735.249 30.0460   1
  -4   0 -11 848.355 57.6932   5
  -4   0 -12 9.62256 6.98634   1
  -4   0 -12 38.6188 19.5071   5
  -4   0 -13 27.0992 9.32040   1
  -4   0 -13 1.00861 11.4556   5
  -4   0 -14-5.72471 6.48681   1
  -4   0 -14 22.4169 16.8065   5
  -4   0 -15 117.481 27.9035   5
  -4   0 -16 175.708 33.5430   5
  -4   0 -17 95.3832 27.9369   5
   4   1 -17 16.3237 21.2364   5
   4   1 -16 9.39524 18.2990   5
   4   1 -15-29.8928 19.3807   5
   4   1 -14 109.357 25.3420   5
   4   1 -13 302.888 38.5312   5
   4   1 -12 55.9095 20.5235   5
   4   1 -11-22.3326 13.2365   5
   4   1 -10 15.4978 13.0452   5
   4   1  -9 4.75143 7.41114   6
  -4  -1   9 6.74761 8.84135   6
   4   1  -9 2.54692 10.7208   5
   4   1  -8 11.3819 8.18555   6
  -4  -1   8 7.95663 8.93830   6
   4   1  -7 1683.12 58.3848   6
  -4  -1   7 1690.67 57.3022   6
  -4  -1   6 4.76750 7.71790   6
   4   1  -6 7.04249 6.17296   6
   4   1  -5 35.2111 9.40476   6
  -4  -1   5 17.8150 9.13765   6
  -4  -1   4 4.03609 6.84873   6
   4   1  -4 25.4536 8.44103   6
   4   1  -3 83.9416 13.2018   6
   4   1  -3 50.9670 12.2871   4
   4   1  -2 135.464 16.9226   4
   4   1  -1 1468.21 47.8031   4
   4   1  -1 1375.85 44.3896   2
   4   1   0 144.425 15.4554   2
   4   1   0 129.489 15.2212   4
  -4  -1   0 141.186 15.6380   4
   4   1   1 2.48929 7.81547   4
  -4  -1  -1 7.66608 8.71954   4
   4   1   1 6.91088 6.14121   2
  -4  -1  -1 2.50113 6.14268   2
   4   1   2 17.8008 9.14753   5
   4   1   2 10.8388 7.24183   2
  -4  -1  -2 12.0145 8.12157   4
   4   1   2 11.5419 3.56805   1
  -4  -1  -2 0.17519 6.40556   2
   4   1   3 409.565 13.4359   1
  -4  -1  -3 399.656 24.8405   4
  -4  -1  -3 420.615 25.5659   2
   4   1   3 412.439 28.6136   5
  -4  -1  -4 993.666 39.6375   4
  -4  -1  -4 967.721 38.8135   2
   4   1   4 1027.97 46.4365   5
  -4  -1  -5 673.632 34.0577   2
  -4  -1  -5 672.194 33.8847   4
   4   1   5 663.241 39.2413   5
  -4  -1  -6 151.084 20.8482   5
  -4  -1  -6 157.583 18.7008   2
   4   1   6 160.704 21.8317   5
  -4  -1  -6 170.939 9.68381   1
  -4  -1  -7 23.9801 10.6330   5
  -4  -1  -7 16.0351 9.54985   2
   4   1   7 12.1636 9.23688   5
  -4  -1  -7 29.8386 5.32947   1
  -4  -1  -8 16.3994 12.1724   5
  -4  -1  -8 0.18006 3.49326   1
   4   1   8-6.49317 8.68223   5
  -4  -1  -9 13.5237 13.1639   5
  -4  -1  -9 0.87504 4.02290   1
  -4  -1 -10 1006.91 32.8538   1
  -4  -1 -10 925.081 56.5091   5
  -4  -1 -11 16.4906 6.99662   1
  -4  -1 -11 38.7852 15.9828   5
  -4  -1 -12 168.359 16.6392   1
  -4  -1 -12 174.468 28.5394   5
  -4  -1 -13 9.22059 7.31895   1
  -4  -1 -13-7.98535 16.8790   5
  -4  -1 -14 2.65415 6.28490   1
  -4  -1 -14-23.5355 19.2597   5
  -4  -1 -15 69.2686 24.5430   5
  -4  -1 -16 321.892 45.4495   5
  -4  -1 -17 108.804 29.6145   5
   4   2 -17 34.0862 20.9334   5
   4   2 -16 33.1392 23.1079   5
   4   2 -15 34.4782 22.1285   5
   4   2 -14 113.390 27.8293   5
   4   2 -13 386.615 44.6945   5
   4   2 -12 295.598 38.2789   5
   4   2 -11 0.27065 11.6267   5
   4   2 -10 7.89858 13.9602   5
   4   2  -9 22.2113 9.82197   6
  -4  -2   9 30.0218 12.9540   6
   4   2  -9 8.05422 12.2815   5
   4   2  -8 920.646 46.2737   6
  -4  -2   8 903.649 45.1306   6
  -4  -2   7 205.792 22.3747   6
   4   2  -7 158.595 19.8762   6
   4   2  -6 516.366 32.4908   6
  -4  -2   6 466.585 30.4535   6
   4   2  -5 1.24832 6.77257   6
   4   2  -4 76.2257 13.0808   6
   4   2  -3 7.94835 7.37052   6
   4   2  -3-19.9326 11.0975   4
   4   2  -2 1827.29 54.4016   4
   4   2  -2 1823.36 55.2587   2
   4   2  -1 234.872 19.8864   4
   4   2  -1 258.057 21.4740   2
   4   2   0 592.945 29.9597   4
   4   2   0 555.300 29.8644   2
   4   2   1 50.3516 10.2311   2
  -4  -2  -1 40.7000 9.52034   4
   4   2   1 45.5092 9.69296   4
  -4  -2  -1 36.9291 9.98393   2
   4   2   2 13.9029 9.41753   5
   4   2   2 2.97295 6.96298   2
   4   2   2 9.46385 7.41896   4
  -4  -2  -2 4.30234 7.00352   4
  -4  -2  -2 10.3872 6.60849   2
   4   2   2 7.17067 3.86797   1
   4   2   3 152.052 10.4808   1
  -4  -2  -3 161.760 15.9136   4
  -4  -2  -3 146.858 17.1189   2
   4   2   3 182.074 19.7684   5
  -4  -2  -4 1009.44 42.3382   2
  -4  -2  -4 1040.51 38.3517   4
   4   2   4 983.057 26.1227   1
   4   2   4 1053.47 46.6058   5
  -4  -2  -5 937.649 42.5804   2
  -4  -2  -5 908.898 37.2738   4
   4   2   5 969.476 46.8086   5
  -4  -2  -6 83.9181 16.3366   5
  -4  -2  -6 93.9538 13.5126   4
  -4  -2  -6 87.8631 15.7659   2
   4   2   6 90.9118 16.5857   5
  -4  -2  -6 102.682 9.41788   1
  -4  -2  -7 0.72014 9.82651   5
  -4  -2  -7-0.23728 8.73528   2
   4   2   7 4.08852 10.2194   5
  -4  -2  -7 4.77385 3.86818   1
  -4  -2  -8-4.81687 8.29148   5
  -4  -2  -8 9.05310 5.30452   1
   4   2   8 3.73865 10.5217   5
  -4  -2  -9 290.881 18.1104   1
  -4  -2  -9 293.243 31.2010   5
  -4  -2 -10 119.791 22.7980   5
  -4  -2 -10 97.4912 11.9297   1
  -4  -2 -11 371.431 23.2932   1
  -4  -2 -11 406.440 40.2521   5
  -4  -2 -12 5.45322 12.5440   5
  -4  -2 -12 25.6584 8.31649   1
  -4  -2 -13-9.17241 15.4178   5
  -4  -2 -13 1.04583 5.83049   1
  -4  -2 -14 11.4960 7.62610   1
  -4  -2 -14 3.14214 14.3934   5
  -4  -2 -15 302.694 42.2922   5
  -4  -2 -16 31.4066 20.5581   5
  -4  -2 -17 195.998 38.0894   5
   4   3 -17-19.3668 19.4931   5
   4   3 -16-32.2953 23.0904   5
   4   3 -15 4.59203 18.5462   5
   4   3 -14 288.482 40.8278   5
   4   3 -13 130.492 27.4671   5
   4   3 -12 205.921 32.9275   5
   4   3 -11 4.62655 13.8224   5
   4   3 -10 26.9669 13.9143   5
  -4  -3   9 50.9569 14.8516   6
   4   3  -9 50.3900 15.8046   5
  -4  -3   8 332.711 28.5713   6
   4   3  -8 338.522 29.9171   6
   4   3  -7 858.141 44.6178   6
  -4  -3   7 866.435 44.2691   6
   4   3  -6 50.4768 11.8301   6
  -4  -3   6 42.1154 11.6071   6
   4   3  -5 64.7514 13.4088   6
   4   3  -4 65.6736 13.3114   6
   4   3  -3 485.683 31.3867   2
   4   3  -3 545.792 31.4183   6
   4   3  -2 12.0994 8.97354   6
   4   3  -2-12.0115 9.04412   4
   4   3  -2 2.26008 6.23775   2
   4   3  -1 2014.04 59.2041   2
   4   3  -1 2007.85 55.3588   4
   4   3   0 26.9396 8.83611   2
   4   3   0 37.1410 9.93584   4
   4   3   1 4.98377 4.63407   1
   4   3   1 2.50201 7.35254   2
   4   3   1-1.22160 1.43891   3
   4   3   1-4.96544 6.71575   4
   4   3   2 0.71225 8.03509   5
   4   3   2 11.8810 8.67816   2
   4   3   2 31.0547 8.97250   4
  -4  -3  -2 9.19687 5.95785   4
  -4  -3  -2 17.3748 10.0449   2
   4   3   2 9.13498 4.67012   1
   4   3   3 585.490 23.0968   1
  -4  -3  -3 571.906 33.6994   2
  -4  -3  -3 560.260 26.0896   4
   4   3   3 560.446 33.5210   5
  -4  -3  -4 258.538 24.1449   2
  -4  -3  -4 229.972 17.8510   4
   4   3   4 231.691 15.0731   1
  -4  -3  -4 191.869 7.49106   3
   4   3   4 225.128 22.6574   5
  -4  -3  -5 1404.87 55.0608   2
  -4  -3  -5 1301.30 41.5514   4
   4   3   5 1272.34 36.4931   1
  -4  -3  -5 1250.28 23.8598   3
   4   3   5 1391.90 55.9645   5
  -4  -3  -5 1404.51 35.8720   1
  -4  -3  -6 116.183 14.3252   4
  -4  -3  -6 102.396 17.5317   2
  -4  -3  -6 107.696 8.57440   3
   4   3   6 99.1554 16.8499   5
  -4  -3  -6 121.226 11.6252   1
  -4  -3  -7 0.68913 8.25767   5
  -4  -3  -7 7.94187 6.83969   4
  -4  -3  -7 2.93785 8.51814   2
  -4  -3  -7-3.31773 4.60135   1
   4   3   7-2.42116 9.21125   5
  -4  -3  -8 21.4496 11.0295   5
   4   3   8 60.1488 15.6084   5
  -4  -3  -8 25.9122 6.95677   1
  -4  -3  -9 222.629 27.5372   5
  -4  -3  -9 257.200 18.7221   1
  -4  -3 -10 715.597 32.1434   1
  -4  -3 -10 741.732 50.0968   5
  -4  -3 -11 187.480 28.6999   5
  -4  -3 -11 177.676 17.5580   1
  -4  -3 -12 2.42157 12.5934   5
  -4  -3 -12 17.5026 7.19779   1
  -4  -3 -13 6.37863 11.4622   5
  -4  -3 -13-7.26244 7.73736   1
  -4  -3 -14-4.00990 16.9894   5
  -4  -3 -14-9.63212 8.10223   1
  -4  -3 -15 46.7387 22.1380   5
  -4  -3 -16 387.364 48.7824   5
  -4  -3 -17-5.08552 15.9632   5
   4   4 -16 28.0044 21.0378   5
   4   4 -15-1.00969 13.6854   5
   4   4 -14 8.95479 19.9909   5
   4   4 -13 682.522 60.6414   5
   4   4 -12 49.6930 22.3403   5
   4   4 -11 8.04284 14.8631   5
   4   4 -10 11.1790 14.0618   5
  -4  -4   9 130.251 20.3983   6
   4   4  -9 156.579 26.9146   5
  -4  -4   8 474.427 35.0192   6
   4   4  -7 875.972 46.5667   6
  -4  -4   7 762.838 42.1247   6
  -4  -4   6 146.533 19.0037   6
   4   4  -6 120.898 18.3663   6
  -4  -4   5 0.06991 5.77725   6
   4   4  -5 5.13222 7.21761   6
   4   4  -4 10.6253 8.06163   6
   4   4  -4 14.8800 9.79375   2
  -4  -4   3 3.10163 6.37190   6
   4   4  -3 27.4080 9.96879   6
   4   4  -3 15.3846 9.54117   2
   4   4  -2 1366.44 52.4413   2
   4   4  -2 1345.11 49.4898   6
   4   4  -1 119.893 17.0376   2
   4   4  -1 107.037 14.1008   4
   4   4   0 160.849 18.4766   2
   4   4   0 148.048 15.2588   4
   4   4   1 1.76291 5.69489   4
   4   4   1-12.9052 8.54906   2
   4   4   1-2.98236 5.50979   1
   4   4   1-0.67408 2.63498   3
   4   4   2 1.63362 8.45783   5
   4   4   2 9.38736 6.36306   4
   4   4   2 0.36556 4.92714   1
   4   4   3 5.19418 7.24029   5
   4   4   3-1.90332 5.34922   1
  -4  -4  -3 2.48300 7.46911   2
  -4  -4  -3-4.55809 5.31474   4
  -4  -4  -4 1688.77 61.6071   2
  -4  -4  -4 1742.45 42.7185   4
   4   4   4 1769.90 60.4452   5
   4   4   4 1767.90 45.6323   1
  -4  -4  -5 20.9711 11.3959   2
  -4  -4  -5 39.3828 8.46402   4
  -4  -4  -5 35.3473 7.93410   1
   4   4   5 37.0581 8.60686   1
  -4  -4  -5 37.8307 5.26733   3
   4   4   5 29.6379 11.3276   5
  -4  -4  -6 98.9781 12.4128   4
  -4  -4  -6 97.9666 17.9295   2
  -4  -4  -6 98.8901 11.7689   1
  -4  -4  -6 70.8347 7.76010   3
   4   4   6 93.2167 17.3613   5
  -4  -4  -7 4.42937 9.89241   2
  -4  -4  -7-5.49162 6.35575   4
  -4  -4  -7 4.36142 5.27831   1
   4   4   7-5.71410 9.69887   5
  -4  -4  -7 3.42060 4.25346   3
  -4  -4  -8 28.4116 7.16856   3
  -4  -4  -8 12.8774 12.0583   5
  -4  -4  -8 20.5733 8.66147   4
  -4  -4  -8 26.2083 11.3096   2
   4   4   8 40.0664 15.8211   5
  -4  -4  -8 17.1574 7.02717   1
  -4  -4  -9 161.351 16.5819   1
  -4  -4  -9 154.009 23.0429   5
  -4  -4  -9 156.123 17.6749   4
   4   4   9 176.630 25.8022   5
  -4  -4 -10 825.132 36.8520   1
  -4  -4 -10 703.366 49.0239   5
  -4  -4 -11 126.776 23.8414   5
  -4  -4 -11 147.550 17.3588   1
  -4  -4 -12 17.1711 15.0467   5
  -4  -4 -12 4.67264 7.07584   1
  -4  -4 -13 20.7654 16.9068   5
  -4  -4 -13 12.1224 8.82534   1
  -4  -4 -14 33.1229 19.4518   5
  -4  -4 -14-12.4537 9.24738   1
  -4  -4 -15 124.130 27.4445   5
  -4  -4 -16 71.8572 23.2789   5
  -4  -4 -17 87.5056 26.7916   5
   4   5 -16 49.0376 24.6820   5
   4   5 -15-11.3079 21.9231   5
   4   5 -14 372.133 47.8412   5
   4   5 -13-2.49199 15.4660   5
   4   5 -12 234.519 36.6951   5
   4   5 -11 12.2706 16.7421   5
   4   5 -10 4.49748 12.3822   5
  -4  -5   9-5.55910 10.3535   6
   4   5  -9-1.53868 15.5232   5
  -4  -5   8 1042.75 52.7983   6
  -4  -5   7 85.6561 15.6830   6
   4   5  -6 223.048 24.7237   6
  -4  -5   6 197.311 22.4408   6
  -4  -5   5 17.8531 9.70256   6
   4   5  -5 13.2290 9.34057   6
   4   5  -5 20.4571 11.7233   2
  -4  -5   4-1.42159 6.83515   6
   4   5  -4 2.62158 8.35641   6
   4   5  -4 13.1220 10.1138   2
   4   5  -3 445.208 32.9590   2
  -4  -5   3 383.612 27.4317   6
   4   5  -3 416.855 29.2011   6
   4   5  -2 740.005 40.4020   2
   4   5  -2 725.453 37.8606   6
  -4  -5   2 565.835 32.0536   6
   4   5  -1 785.957 41.0046   2
   4   5  -1 785.907 34.6831   4
   4   5   0 55.0035 12.4571   2
   4   5   0 58.0477 10.6767   4
   4   5   0 57.8584 10.2992   1
   4   5   0 48.8729 7.62885   3
   4   5   1 8.19488 7.70988   2
   4   5   1 26.1573 8.31269   4
   4   5   1 26.8781 7.81731   1
   4   5   1 21.6943 5.14995   3
   4   5   2 13.4716 6.24602   1
   4   5   2 15.8852 9.04684   5
   4   5   2 15.7582 7.19070   4
  -4  -5  -2-2.44765 5.96160   2
   4   5   3 550.710 28.2819   1
  -4  -5  -3 505.627 35.2257   2
   4   5   3 493.939 31.7710   5
   4   5   4 90.2325 12.2561   1
  -4  -5  -4 85.8027 15.8346   2
   4   5   4 109.235 16.5897   5
  -4  -5  -5 617.449 41.5843   2
  -4  -5  -5 699.820 25.0110   4
   4   5   5 647.144 31.7634   1
  -4  -5  -5 649.634 22.5784   3
   4   5   5 621.073 37.5888   5
  -4  -5  -5 630.291 29.4417   1
  -4  -5  -6-3.52588 9.21160   2
  -4  -5  -6 0.46956 4.65724   4
  -4  -5  -6-15.3160 7.85574   1
  -4  -5  -6-1.03806 3.76231   3
   4   5   6 1.37435 8.16669   5
  -4  -5  -7 55.9924 17.2375   2
  -4  -5  -7 24.3481 7.67471   1
  -4  -5  -7 29.0333 6.95159   4
  -4  -5  -7 23.7096 6.28184   3
   4   5   7 27.9901 12.3374   5
  -4  -5  -8 22.7241 15.3131   2
  -4  -5  -8 21.2654 8.40807   1
   4   5   8 28.9761 12.6415   5
  -4  -5  -8 16.2455 6.40291   3
  -4  -5  -8 12.7534 5.87794   4
  -4  -5  -9 552.752 44.8833   2
  -4  -5  -9 506.757 26.5832   4
   4   5   9 441.208 38.3535   5
  -4  -5  -9 435.898 24.8335   3
  -4  -5  -9 488.011 30.0710   1
  -4  -5 -10 152.186 24.3103   5
  -4  -5 -10 144.615 15.9506   4
  -4  -5 -10 109.701 16.0107   1
  -4  -5 -10 94.9244 12.9009   3
  -4  -5 -11 214.556 21.9393   1
  -4  -5 -11 222.513 30.0990   5
  -4  -5 -11 237.565 21.2052   4
  -4  -5 -11 176.225 17.8421   3
  -4  -5 -12 42.7183 18.1925   5
  -4  -5 -12 16.5383 9.24107   1
  -4  -5 -13 21.8928 15.5219   5
  -4  -5 -13 15.5159 8.87710   1
  -4  -5 -14 35.5629 17.9255   5
  -4  -5 -14 32.0808 11.7531   1
  -4  -5 -15 150.668 30.1155   5
  -4  -5 -16 163.262 33.1740   5
  -4  -5 -17 29.6855 20.3837   5
   4   6 -16-5.20214 18.7132   5
   4   6 -15 89.8608 29.8994   5
   4   6 -14 129.858 32.0460   5
   4   6 -13 464.994 52.2865   5
   4   6 -12 10.4529 19.2780   5
   4   6 -11-16.7177 18.1270   5
   4   6 -10 32.0793 18.7263   5
   4   6  -9 170.547 29.2714   5
  -4  -6   8 12.5069 10.6492   6
   4   6  -8 8.62185 14.6811   5
  -4  -6   7 958.618 49.9425   6
  -4  -6   6 55.2925 13.2481   6
   4   6  -6 39.5631 14.5481   2
   4   6  -5 63.7659 13.5450   6
  -4  -6   5 56.7927 12.5742   6
   4   6  -5 66.7232 16.6082   2
  -4  -6   4 21.4638 9.71704   6
   4   6  -4 24.2109 10.2765   2
   4   6  -4 38.1099 10.8285   6
   4   6  -3 535.268 36.8638   2
   4   6  -3 537.129 34.5288   6
  -4  -6   3 512.432 32.5234   6
   4   6  -2 408.818 31.5825   2
  -4  -6   2 376.620 27.3687   6
   4   6  -2 419.101 29.8066   6
   4   6  -1 453.475 33.4621   2
   4   6  -1 443.234 26.3878   4
  -4  -6   1 450.890 29.2694   6
   4   6  -1 442.509 27.9554   1
   4   6   0 124.301 18.8529   2
   4   6   0 111.961 13.4340   4
   4   6   0 130.693 12.1997   3
   4   6   0 104.868 14.0653   1
  -4  -6   0 128.219 17.8363   2
   4   6   1 40.3017 8.89184   4
  -4  -6  -1 16.3980 9.11326   2
   4   6   1 21.3488 5.99447   3
   4   6   1 16.5243 7.75816   1
   4   6   2 45.8011 7.42222   3
   4   6   2 48.5481 11.9017   5
   4   6   2 48.7591 10.7947   1
   4   6   2 35.7421 7.51268   4
  -4  -6  -2 35.5584 11.4564   2
   4   6   3 214.830 19.6671   1
  -4  -6  -3 181.625 22.5724   2
   4   6   3 213.893 21.3674   5
  -4  -6  -4 771.120 45.8634   2
   4   6   4 794.018 37.0659   1
   4   6   4 770.746 40.2128   5
   4   6   5 168.516 18.5708   1
  -4  -6  -5 165.112 23.5188   2
   4   6   5 173.517 20.8243   5
  -4  -6  -6 9.57169 11.5674   2
  -4  -6  -6 7.68031 7.35783   1
   4   6   6 24.4585 9.69418   1
  -4  -6  -6 6.04351 5.07988   3
   4   6   6 0.30789 7.85794   5
  -4  -6  -7 3.65576 8.75632   2
  -4  -6  -7 5.91280 7.58842   1
  -4  -6  -7-0.01382 4.64954   3
   4   6   7-0.95468 8.88757   5
  -4  -6  -8 62.2977 16.9834   2
  -4  -6  -8 71.7375 7.75923   4
  -4  -6  -8 59.3516 11.5976   1
   4   6   8 67.4896 16.4980   5
  -4  -6  -8 49.7568 9.28540   3
  -4  -6  -9 2.44431 12.6968   2
  -4  -6  -9 3.05694 4.16433   4
  -4  -6  -9 0.09474 6.76563   1
   4   6   9 15.6111 11.4028   5
  -4  -6  -9 8.09186 5.96046   3
  -4  -6 -10 746.608 54.7988   2
  -4  -6 -10 689.664 26.5292   4
  -4  -6 -10 576.220 31.4034   3
  -4  -6 -10 717.831 39.8000   1
  -4  -6 -11 0.72570 7.50901   1
  -4  -6 -12 27.8573 15.7714   5
  -4  -6 -12 24.4650 9.92754   1
  -4  -6 -13 19.0984 11.0258   1
  -4  -6 -13-26.0619 17.0247   5
  -4  -6 -14 81.0398 16.8242   1
  -4  -6 -14 119.400 26.8683   5
  -4  -6 -15 68.5040 22.3691   5
  -4  -6 -16 135.945 29.9322   5
   4   7 -15 13.1910 22.9249   5
   4   7 -14 230.501 40.1017   5
   4   7 -13 203.237 38.2818   5
   4   7 -12 84.5634 24.1801   5
   4   7 -11 44.6874 19.4041   5
   4   7 -10 50.6115 21.4335   5
   4   7  -9 46.9288 17.2220   5
  -4  -7   8 629.111 43.7997   6
   4   7  -8 625.460 48.5985   5
  -4  -7   7 18.3784 9.31627   6
   4   7  -7 16.8882 14.7560   5
  -4  -7   6 44.0583 13.9742   6
  -4  -7   5 50.0270 12.1395   6
   4   7  -4 13.2908 9.19322   6
  -4  -7   4 10.3808 7.51964   6
   4   7  -4-3.02089 8.01749   2
   4   7  -3 14.6852 9.34165   6
   4   7  -3 24.0222 11.1846   2
  -4  -7   3 18.2809 8.82499   6
   4   7  -2 1831.02 69.5575   2
  -4  -7   2 1809.77 59.9377   6
   4   7  -2 1838.89 63.6440   6
   4   7  -2 1777.05 58.7783   1
   4   7  -1 312.381 29.4547   2
   4   7  -1 301.817 22.7620   4
  -4  -7   1 290.273 27.2068   2
  -4  -7   1 280.538 23.5945   6
   4   7  -1 291.117 20.1079   3
   4   7  -1 292.063 24.4494   1
   4   7   0 87.0357 17.0422   2
  -4  -7   0 61.2716 12.0186   6
   4   7   0 91.4660 12.4416   4
  -4  -7   0 70.9043 15.7579   2
   4   7   0 73.5139 10.5681   3
   4   7   0 81.7909 13.4466   1
   4   7   1 16.4336 8.22465   1
   4   7   1 27.3946 7.60588   4
  -4  -7  -1 15.2880 8.75614   2
  -4  -7  -1 11.5200 6.48196   6
   4   7   1 14.9527 6.45231   3
   4   7   2 28.6014 9.98750   5
  -4  -7  -2-1.98453 5.78209   6
   4   7   2 26.1967 9.78669   1
   4   7   2 24.9067 6.45851   4
  -4  -7  -2 23.6885 11.6798   2
   4   7   2 30.6578 7.35147   3
  -4  -7  -3 254.434 28.0114   2
   4   7   3 295.963 24.5975   1
   4   7   3 299.360 25.1326   5
  -4  -7  -4 417.037 35.9703   2
   4   7   4 378.953 28.1163   1
   4   7   4 387.084 29.2243   5
  -4  -7  -5 308.075 32.5036   2
  -4  -7  -5 248.884 21.4509   6
   4   7   5 241.704 24.4787   5
   4   7   5 252.791 23.6439   1
  -4  -7  -6 14.3816 7.86793   6
  -4  -7  -6 15.5382 10.4026   2
  -4  -7  -6 9.43431 8.11325   1
  -4  -7  -6-0.73538 4.55684   3
   4   7   6 0.50128 7.71557   5
   4   7   6 8.24786 6.91267   1
  -4  -7  -7 11.5655 10.9094   2
  -4  -7  -7 27.0703 10.0667   1
  -4  -7  -7 10.1483 5.90998   3
   4   7   7 18.8673 10.7314   5
  -4  -7  -8 6.95297 13.4682   2
  -4  -7  -8-4.61182 8.48396   1
  -4  -7  -8 6.54167 5.15199   3
   4   7   8 12.5713 12.7560   5
  -4  -7  -9 523.886 45.9645   2
   4   7   9 388.193 35.8426   5
  -4  -7  -9 413.681 26.4137   3
  -4  -7  -9 511.251 34.2776   1
  -4  -7 -10 32.8376 15.0648   2
  -4  -7 -10 42.4914 12.2924   1
  -4  -7 -11 143.241 28.8683   2
  -4  -7 -11 112.550 18.8914   1
  -4  -7 -12 11.5488 15.8449   2
  -4  -7 -12-4.37733 8.03369   1
  -4  -7 -13 37.9611 21.0182   2
  -4  -7 -13 10.1657 9.50164   1
  -4  -7 -14 10.7819 9.44989   1
   4   8 -15 14.6222 18.8291   5
   4   8 -14 221.008 40.4015   5
   4   8 -13 120.174 29.0750   5
   4   8 -12 12.9944 19.2435   5
   4   8 -11 12.3774 15.5261   5
   4   8 -10-0.10246 13.6209   5
   4   8  -9 269.387 35.3832   5
   4   8  -8 160.586 27.4559   5
  -4  -8   7 323.789 31.7832   6
   4   8  -7 363.975 36.2496   5
  -4  -8   6 47.7914 13.8335   6
  -4  -8   5 27.6036 11.3390   6
  -4  -8   4 22.9776 11.9086   6
   4   8  -3 418.492 32.3095   6
  -4  -8   3 420.196 30.8673   6
   4   8  -2 3.42941 8.25953   6
  -4  -8   2 6.52033 7.71317   6
   4   8  -2 0.01973 6.51966   3
  -4  -8   1 692.997 37.3089   6
  -4  -8   1 742.398 44.5758   2
   4   8  -1 692.566 33.1239   3
  -4  -8   0 55.1090 12.3439   6
   4   8   0 39.1333 9.09407   4
  -4  -8   0 58.4143 14.3291   2
   4   8   0 43.7124 9.41776   3
  -4  -8  -1 18.6581 8.70138   6
   4   8   1 13.8423 6.18888   4
  -4  -8  -1 10.4566 11.3067   2
   4   8   1 17.0054 7.46110   3
   4   8   2 4.31216 7.69608   5
  -4  -8  -2 5.16420 9.96703   2
   4   8   2 8.55545 4.68443   4
  -4  -8  -2 1.00828 6.29422   6
   4   8   2 17.6381 7.12822   3
  -4  -8  -3 566.713 42.9775   2
  -4  -8  -3 544.100 31.7762   6
   4   8   3 513.849 32.1955   5
  -4  -8  -4 241.961 29.0704   2
  -4  -8  -4 240.752 21.5812   6
   4   8   4 246.293 23.4349   5
  -4  -8  -5 187.207 19.4314   6
  -4  -8  -5 224.369 29.7802   2
   4   8   5 178.314 20.8026   5
  -4  -8  -6 38.2157 10.0061   6
  -4  -8  -6 30.4145 14.7496   2
   4   8   6 16.0124 9.35419   5
  -4  -8  -7 5.62280 6.51632   6
  -4  -8  -7-6.96583 12.9785   2
  -4  -8  -7 7.39554 9.00475   1
  -4  -8  -7 0.45840 5.36847   3
   4   8   7 9.88494 9.32137   5
  -4  -8  -8 121.438 17.4614   6
  -4  -8  -8 143.632 26.7439   2
  -4  -8  -8 116.325 18.4355   1
   4   8   8 81.4437 17.3785   5
  -4  -8  -9 289.961 36.5192   2
  -4  -8  -9 242.066 26.2845   1
  -4  -8 -10 402.603 44.6945   2
  -4  -8 -10 416.240 34.1579   1
  -4  -8 -11 30.1580 17.6566   2
  -4  -8 -11 28.1240 11.5788   1
  -4  -8 -12-8.49633 15.3734   2
  -4  -8 -12 0.28288 8.71271   1
  -4  -8 -13 8.66070 13.3118   2
  -4  -8 -13 5.67392 9.56985   1
   4   9 -14 35.7415 20.4013   5
   4   9 -13 215.125 37.4609   5
   4   9 -12 41.9916 22.3401   5
   4   9 -11-17.3582 14.9022   5
   4   9 -10 29.6738 18.5730   5
   4   9  -9 193.913 30.0268   5
   4   9  -8 276.624 33.8321   5
   4   9  -7 172.634 25.4140   5
  -4  -9   6 58.9114 15.1201   6
   4   9  -6 68.2231 16.9974   5
  -4  -9   5 0.66603 7.37995   6
  -4  -9   4 60.1181 13.5140   6
  -4  -9   3 76.7093 15.1070   6
   4   9  -3 97.5788 16.2132   3
   4   9  -2 569.891 38.2623   6
  -4  -9   2 586.072 36.8363   6
   4   9  -2 621.484 34.5514   3
  -4  -9   1 7.96901 7.03286   6
   4   9  -1 11.1990 8.05644   3
  -4  -9   1-7.80449 9.16495   2
  -4  -9   0 39.8964 11.4655   6
   4   9   0 21.0730 7.47460   4
  -4  -9   0 8.24811 12.2617   2
   4   9   0 10.7919 6.94105   3
   4   9   1 21.6745 9.77497   5
   4   9   1 29.9386 7.43150   4
  -4  -9  -1 25.0286 9.38394   6
  -4  -9  -1 29.0699 13.8814   2
   4   9   1 20.0197 8.64872   3
   4   9   2 74.8100 12.6182   3
   4   9   2 43.6556 11.7171   5
  -4  -9  -2 69.1417 13.2847   6
  -4  -9  -2 55.6144 16.5033   2
  -4  -9  -3 2.31564 6.58918   6
  -4  -9  -3 13.2811 11.6747   2
   4   9   3 8.86064 7.53078   5
  -4  -9  -4 694.960 50.4010   2
  -4  -9  -4 721.913 36.7118   6
   4   9   4 615.392 35.5750   5
  -4  -9  -5 8.91315 9.63199   2
  -4  -9  -5 37.9817 10.8550   6
   4   9   5 42.6740 12.0248   5
  -4  -9  -6 11.2691 7.63731   6
  -4  -9  -6-2.93358 13.1594   2
   4   9   6 6.93828 7.98884   5
  -4  -9  -7-0.17999 8.37552   1
  -4  -9  -7-1.26156 6.68916   6
  -4  -9  -7 5.63084 12.5504   2
  -4  -9  -8 86.0413 14.5461   6
  -4  -9  -8 49.8711 18.5084   2
  -4  -9  -8 81.2867 17.1799   1
  -4  -9  -9 146.347 18.5237   6
  -4  -9  -9 185.027 30.6345   2
  -4  -9  -9 143.074 21.3638   1
  -4  -9 -10 331.238 41.8003   2
  -4  -9 -10 297.334 30.4576   1
  -4  -9 -11 100.297 26.3363   2
  -4  -9 -11 156.765 22.8645   1
  -4  -9 -12 6.21089 9.85710   1
  -4  -9 -13-11.1505 11.4778   1
   4  10 -14 233.623 38.6509   5
   4  10 -13-5.92950 14.6921   5
   4  10 -12 19.1872 17.7920   5
   4  10 -11 10.2854 15.6699   5
   4  10 -10 35.8021 18.4686   5
   4  10  -9 44.3326 19.8591   5
   4  10  -8 416.135 40.9542   5
   4  10  -7 89.6778 21.5924   5
   4  10  -6 2.00970 11.4154   5
  -4 -10   5 15.3303 9.99679   6
   4  10  -5 16.5722 11.4188   5
  -4 -10   4 21.3763 10.4931   6
   4  10  -4-11.4150 10.2469   5
   4  10  -4 26.6703 11.2507   3
  -4 -10   3 359.607 30.8919   6
   4  10  -3 342.534 28.8090   3
  -4 -10   2 298.659 27.0538   6
   4  10  -2 294.895 25.6361   3
   4  10  -1 231.354 19.9318   4
  -4 -10   1 239.245 23.8224   6
   4  10  -1 257.480 23.5237   3
   4  10   0 11.4413 6.31205   4
  -4 -10   0 6.72065 6.38705   6
  -4 -10   0-3.14688 9.40652   2
   4  10   0 20.1535 9.72350   3
   4  10   1 4.85984 6.71279   5
   4  10   1 2.37223 3.47458   4
  -4 -10  -1 5.69568 7.17817   6
  -4 -10  -1-4.24204 11.4539   2
   4  10   1 6.17627 8.43734   3
   4  10   2 22.6198 10.0872   3
  -4 -10  -2-2.65495 11.5119   2
  -4 -10  -2 5.16314 6.99924   6
   4  10   2 7.96512 7.50200   5
  -4 -10  -3 500.586 43.5715   2
   4  10   3 455.749 29.3622   5
  -4 -10  -3 557.180 32.6213   6
  -4 -10  -4 4.72441 6.63369   6
  -4 -10  -4-6.18088 12.1559   2
  -4 -10  -5 169.955 18.1556   6
  -4 -10  -5 226.370 32.5530   2
  -4 -10  -6 41.8757 17.5965   2
  -4 -10  -6 78.7084 13.0043   6
  -4 -10  -7 8.14116 12.2778   2
  -4 -10  -8 4.76460 9.04133   1
  -4 -10  -8 39.2914 19.1201   2
  -4 -10  -9 414.125 45.8087   2
  -4 -10  -9 366.977 34.3673   1
  -4 -10 -10 101.059 26.3440   2
  -4 -10 -10 72.4143 17.7802   1
  -4 -10 -11 32.8997 15.1032   1
  -4 -10 -12 0.12748 8.96903   1
  -4 -10 -13 11.7184 11.8147   1
   4  11 -13 148.458 31.5724   5
   4  11 -12 21.2256 19.4212   5
   4  11 -11 15.6017 16.9242   5
   4  11 -10 25.7936 15.9998   5
   4  11  -9 191.198 29.6944   5
   4  11  -8 17.1855 15.5706   5
   4  11  -7 126.724 23.5272   5
   4  11  -6 54.2795 16.3941   5
   4  11  -5 35.1592 13.6465   5
   4  11  -5 30.4674 14.1833   3
  -4 -11   4 49.6006 13.9421   6
   4  11  -4 54.3321 14.8841   5
   4  11  -4 67.4477 16.3556   3
  -4 -11   3 233.045 25.5330   6
   4  11  -3 201.978 23.8798   5
   4  11  -3 247.397 26.4024   3
  -4 -11   2 253.950 26.1889   6
   4  11  -2 254.052 25.2617   3
  -4 -11   1 71.0694 14.4139   6
   4  11  -1 71.6284 14.3041   3
  -4 -11   0 18.3404 8.58516   6
  -4 -11   0 12.9341 10.7959   2
   4  11   0-5.41605 9.94362   3
  -4 -11  -1 3.10666 6.35884   6
  -4 -11  -1 17.1234 13.5833   2
   4  11   1 6.19993 8.07629   3
   4  11   2 95.3146 16.0172   3
  -4 -11  -2 82.5144 14.1587   6
  -4 -11  -2 70.7491 18.1941   2
  -4 -11  -3 59.9305 11.1217   6
  -4 -11  -3 57.2251 19.2141   2
  -4 -11  -4 392.143 41.2458   2
  -4 -11  -4 372.161 26.4500   6
  -4 -11  -5 9.51723 13.6443   2
  -4 -11  -6 9.77755 13.6864   2
  -4 -11  -7 8.67299 13.7746   2
  -4 -11  -8 217.775 35.2478   2
  -4 -11  -9-9.39997 14.0553   2
  -4 -11 -10 205.686 27.1705   1
  -4 -11 -11-6.66339 10.1523   1
  -4 -11 -12 2.38352 9.47280   1
   4  12 -13 39.9335 21.4405   5
   4  12 -12-1.52490 12.7349   5
   4  12 -11 0.85796 12.9669   5
   4  12 -10 6.16497 13.5629   5
   4  12  -9 6.29999 13.0662   5
   4  12  -8 319.633 37.3570   5
   4  12  -7 31.0117 15.7363   5
   4  12  -6 13.1080 11.8489   5
   4  12  -6-27.1132 13.7347   3
   4  12  -5 32.8792 13.1299   5
   4  12  -5 28.2406 13.5739   3
   4  12  -4 75.2602 16.7514   5
   4  12  -4 81.7922 18.4716   3
   4  12  -3 40.4386 12.9019   5
   4  12  -3 10.2082 10.0858   3
  -4 -12   2 357.451 31.5725   6
   4  12  -2 390.709 31.5537   5
   4  12  -2 393.736 32.8979   3
  -4 -12   1 71.1793 14.7919   6
   4  12  -1 97.5987 17.0364   3
  -4 -12   0 16.7828 8.86736   6
  -4 -12   0 6.26084 12.4721   2
   4  12   0 6.60625 8.88316   3
  -4 -12  -1 43.3632 11.5788   6
  -4 -12  -1 12.7838 14.3608   2
   4  12   1 12.1775 9.57512   3
  -4 -12  -2 23.0725 15.3230   2
  -4 -12  -2 38.6087 11.0041   6
  -4 -12  -3 336.139 40.6877   2
  -4 -12  -4 202.532 32.7265   2
  -4 -12  -5 108.255 25.8860   2
  -4 -12  -6-11.0104 14.4872   2
  -4 -12  -7-4.53573 13.4996   2
   4  13  -8 45.6257 16.9737   3
   4  13  -7 105.980 23.7808   3
   4  13  -6 26.5899 14.7861   3
   4  13  -5 23.1728 14.5464   3
   4  13  -4 13.4480 11.7016   3
   4  13  -3 355.881 33.9640   3
   4  13  -2 33.9908 13.6951   3
   4  13  -1 81.9005 17.3956   3
  -4 -13   0 29.6090 15.4348   2
   4  13   0 16.5437 10.7315   3
   4  13   1 19.1014 11.4266   3
  -4 -13  -1 13.1725 14.7104   2
  -4 -13  -2 80.2589 20.9870   2
  -4 -13  -3 331.857 41.3944   2
  -4 -13  -4 102.544 25.4894   2
  -4 -13  -5 15.1458 16.1418   2
   4  14  -8 145.872 28.1306   3
   4  14  -7 23.7041 13.9224   3
   4  14  -6 39.7665 17.5782   3
   4  14  -5 15.8178 13.2341   3
   4  14  -4 95.7792 20.6726   3
   4  14  -3 26.8331 13.0876   3
   4  14  -2 238.138 29.3840   3
   4  14  -1-12.4600 11.2439   3
   4  14   0 14.0612 10.5348   3
   4  14   1 13.7113 11.8272   3
  -4 -14  -1 29.4944 16.9687   2
  -4 -14  -2 114.697 25.2749   2
  -4 -14  -3-14.5580 16.6387   2
   4  15  -6-7.43364 11.7499   3
   4  15  -5 19.4185 14.0787   3
   4  15  -4 34.2792 14.3572   3
   4  15  -3 183.954 27.5705   3
   4  15  -2 67.1295 17.9180   3
   4  15  -1 38.0902 13.6620   3
   4  15   0 3.27620 8.43940   3
  -5  15  -2 121.276 26.2954   4
  -5  15  -3 34.6348 19.6219   4
  -5  15  -4 47.6314 19.4351   4
  -5  15  -5-10.6747 15.9071   4
  -5  15  -6 68.0972 25.2233   4
   5 -14  -3 70.4980 20.2668   1
   5 -14  -2 43.6946 15.2037   1
   5 -14  -1 1.62772 9.76530   1
  -5  14   1 6.38374 12.9896   4
  -5  14   0 6.08515 12.6000   4
  -5  14  -1 337.116 38.6350   4
  -5  14  -1 400.294 41.9705   3
  -5  14  -2 66.7545 20.7660   4
  -5  14  -2 59.8615 19.4449   3
  -5  14  -3 52.2954 19.4558   4
  -5  14  -3 123.055 25.5261   3
  -5  14  -4 5.27460 13.1161   4
  -5  14  -4 11.2463 13.1820   3
  -5  14  -5 30.5500 18.1488   4
  -5  14  -6 52.9607 22.7297   4
  -5  14  -7 134.595 31.6431   4
   5 -13  -6 67.8138 19.8030   1
   5 -13  -5 45.8274 16.6699   1
   5 -13  -4 349.881 38.6173   1
  -5  13   3 5.97007 11.1478   4
   5 -13  -3 24.9048 13.9094   1
  -5  13   2 14.0858 12.8244   4
   5 -13  -2-2.19338 10.2249   1
  -5  13   1 16.7905 13.3108   4
   5 -13  -1 27.1190 13.4436   1
  -5  13   0 200.256 29.3664   4
   5 -13   0 201.153 27.0954   1
  -5  13  -1 15.4499 12.5978   3
  -5  13  -1 10.1462 14.1628   4
  -5  13  -2 311.395 38.0277   4
  -5  13  -2 319.471 36.1965   3
  -5  13  -3-1.94112 13.8740   4
  -5  13  -3-12.4424 12.7611   3
  -5  13  -4 2.13660 13.1355   4
  -5  13  -4 9.22622 13.4625   3
  -5  13  -5 14.5583 14.0931   4
  -5  13  -5 10.3227 14.3561   3
  -5  13  -6 226.800 37.8539   4
  -5  13  -6 232.447 32.2777   3
  -5  13  -7 119.150 24.3810   3
  -5  13  -8 103.550 25.8183   3
   5 -12  -8 16.9359 13.1953   1
   5 -12  -7 37.7205 17.1471   1
   5 -12  -6 110.205 22.8508   1
   5 -12  -5 243.773 31.3143   1
   5 -12  -4 130.782 22.7496   1
  -5  12   3 28.6819 13.5718   4
   5 -12  -3 47.3307 14.8344   1
  -5  12   2 10.6781 12.9536   4
   5 -12  -2 1.73298 11.1109   1
  -5  12   1 18.5890 13.4088   4
   5 -12  -1 7.06422 10.6789   1
  -5  12   0 30.1057 15.5275   3
  -5  12   0 32.7215 16.8893   4
   5 -12   0 26.2591 13.1928   1
  -5  12  -1 744.422 53.0176   4
  -5  12  -1 817.032 53.8984   3
   5 -12   1 790.147 46.9533   1
  -5  12  -2 20.1690 15.6880   4
  -5  12  -2 13.6633 13.2232   3
  -5  12  -3 28.5872 15.6513   4
  -5  12  -3 34.7365 15.0438   3
  -5  12  -4 42.3161 20.9038   4
  -5  12  -4 25.5577 14.6867   3
  -5  12  -5 84.7053 25.3497   4
  -5  12  -5 66.7524 20.4118   3
  -5  12  -6 19.0443 12.4156   3
  -5  12  -7 388.922 39.8578   3
  -5  12  -8 17.2547 12.4631   3
  -5  12  -9 56.4579 18.1125   3
  -5  12 -10 26.8333 16.2832   5
  -5  12 -10 22.0312 15.1141   3
  -5  12 -11 65.4904 21.1683   5
  -5  12 -12 72.8095 23.8342   5
  -5  12 -13 133.899 30.8532   5
   5 -11  -9 101.649 22.6632   1
   5 -11  -8 11.1518 11.8407   1
   5 -11  -7-8.75048 13.4788   1
   5 -11  -6 20.9677 13.8194   1
   5 -11  -5 428.194 38.9795   1
   5 -11  -4 155.351 24.3131   1
  -5  11   4 113.140 20.0696   4
   5 -11  -3 41.2265 14.3097   1
  -5  11   3 51.3835 15.5503   4
  -5  11   2 22.6538 13.3733   4
   5 -11  -2-3.51226 9.18949   1
  -5  11   1 49.9766 17.3509   4
   5 -11  -1 34.6094 13.0992   1
   5 -11   0 383.921 21.9959   2
  -5  11   0 359.477 36.1017   4
  -5  11   0 414.984 36.4959   3
   5 -11   0 384.221 33.0940   1
  -5  11  -1 57.2248 17.7803   4
   5 -11   1 66.4197 14.6896   1
  -5  11  -1 84.5089 18.1829   3
  -5  11  -2 295.404 35.2382   4
  -5  11  -2 308.665 32.7905   3
  -5  11  -3 36.0378 16.6802   4
  -5  11  -3 20.7750 12.2800   3
  -5  11  -4 15.7855 14.7448   4
  -5  11  -4 21.1390 12.7544   3
  -5  11  -5 19.3488 15.7101   4
  -5  11  -5 31.4163 14.2802   3
  -5  11  -6 387.348 37.2312   3
  -5  11  -7 5.26663 10.6623   3
  -5  11  -8 260.877 32.2354   3
  -5  11  -9-1.23673 12.5600   5
  -5  11  -9-4.23569 11.8245   3
  -5  11 -10 29.8788 18.2461   5
  -5  11 -10-24.4291 16.4716   3
  -5  11 -11-7.36818 13.1587   5
  -5  11 -11 12.4634 12.1922   3
  -5  11 -12 178.412 33.6524   5
  -5  11 -12 217.375 32.7824   3
  -5  11 -13 97.1106 27.1392   5
   5 -10 -10 314.995 37.1967   1
   5 -10  -9 4.71328 11.7585   1
   5 -10  -8 18.3784 12.3711   1
   5 -10  -7-15.2378 14.0513   1
   5 -10  -6 302.961 32.8817   1
   5 -10  -5 92.4402 18.5079   1
   5 -10  -4 457.217 37.7203   1
  -5  10   4 413.147 35.9929   4
  -5  10   4 397.584 15.1188   6
  -5  10   3-1.56490 3.56790   6
  -5  10   3-4.88748 10.1072   4
   5 -10  -3-1.81925 9.28672   1
   5 -10  -2 9.28390 10.9707   1
  -5  10   2 3.77286 10.9244   4
  -5  10   2 4.97369 5.22220   6
  -5  10   1 19.5376 14.3983   4
   5 -10  -1-0.81422 7.09345   5
   5 -10  -1-3.27153 8.41208   1
  -5  10   0 178.689 25.7545   4
   5 -10   0 180.911 19.3756   5
  -5  10   0 223.320 25.7219   3
   5 -10   0 210.379 23.5155   1
  -5  10  -1 520.597 42.9321   4
   5 -10   1 438.327 31.0892   5
  -5  10  -1 538.528 39.5350   3
   5 -10   1 559.589 36.0047   1
   5 -10   2 127.342 17.0538   1
  -5  10  -2 104.100 21.0930   4
   5 -10   2 107.728 17.2936   5
  -5  10  -2 104.984 19.6847   3
  -5  10  -3 15.3389 14.5527   4
   5 -10   3 3.93194 8.18201   5
  -5  10  -3 9.42109 11.2392   3
  -5  10  -4 40.5766 18.6632   4
  -5  10  -4 31.7369 10.6189   1
   5 -10   4 47.1573 14.8910   5
  -5  10  -4 36.7663 13.1821   3
  -5  10  -5 41.2702 11.3998   1
   5 -10   5 38.7237 12.9335   5
  -5  10  -5 13.9623 9.04863   3
  -5  10  -6 106.945 16.2053   1
  -5  10  -6 144.730 22.4805   3
  -5  10  -7 654.838 46.5069   3
  -5  10  -8 18.0143 11.8170   5
  -5  10  -8 18.3575 14.1060   3
  -5  10  -9-7.82621 12.9423   5
  -5  10  -9 24.5480 14.9485   3
  -5  10 -10 5.30219 13.4648   5
  -5  10 -10 16.0412 12.0645   3
  -5  10 -11 84.0706 23.8445   5
  -5  10 -11 114.917 24.0514   3
  -5  10 -12 110.721 26.5305   5
  -5  10 -12 10.4361 13.3211   3
  -5  10 -13 307.563 41.7132   5
  -5  10 -13 280.958 37.3379   3
  -5  10 -14 6.07507 16.2094   5
   5  -9 -12 69.5268 21.3235   1
   5  -9 -11 361.422 39.1023   1
   5  -9 -10 132.808 25.0957   1
   5  -9  -9 26.2075 9.55126   5
   5  -9  -9 35.4381 15.9316   1
   5  -9  -8 15.8878 13.7229   1
   5  -9  -8 26.5204 9.98022   5
   5  -9  -7 13.9304 11.8786   1
   5  -9  -6 13.7892 12.6425   1
  -5   9   5 923.195 26.3329   6
   5  -9  -5 902.634 50.9856   1
   5  -9  -4-6.50206 7.54804   5
  -5   9   4-2.25758 3.54962   6
  -5   9   4-8.86339 11.7924   4
   5  -9  -4-0.12604 8.31798   1
   5  -9  -3 48.6551 10.4221   5
  -5   9   3 26.2669 13.1056   4
  -5   9   3 41.7533 7.52626   6
   5  -9  -3 18.3931 9.73413   1
  -5   9   2 18.3291 6.89284   6
   5  -9  -2 19.1045 10.7840   1
  -5   9   2 9.85755 11.7849   4
   5  -9  -2 20.7240 8.63673   5
   5  -9  -1 61.9601 14.2065   1
  -5   9   1 68.4473 18.2485   4
   5  -9  -1 68.5342 13.4958   5
  -5   9   0 53.0696 14.9864   3
  -5   9   0 25.6707 13.5397   4
   5  -9   0 54.9771 12.3624   1
   5  -9   0 33.7986 10.5819   5
  -5   9  -1 1100.10 59.0099   4
   5  -9   1 978.730 47.0443   5
  -5   9  -1 1149.22 54.1621   3
   5  -9   1 1139.99 47.5195   1
  -5   9  -2 156.752 25.4180   4
   5  -9   2 115.533 18.6630   5
   5  -9   2 157.618 18.3381   1
  -5   9  -2 172.474 22.5165   3
  -5   9  -3 20.6956 13.0480   4
   5  -9   3 9.46265 9.31868   5
  -5   9  -3 25.9021 12.4321   3
  -5   9  -4 54.7866 12.1910   1
  -5   9  -4 61.1941 19.4758   4
   5  -9   4 51.0538 14.7340   5
  -5   9  -4 42.7467 12.5754   3
   5  -9   5 81.6390 18.1100   5
  -5   9  -5 50.2799 14.0867   3
  -5   9  -5 61.6759 12.5057   1
  -5   9  -6 404.123 27.6190   1
  -5   9  -6 430.555 35.5218   3
  -5   9  -7 59.7120 17.0656   5
  -5   9  -7 53.8687 10.9713   1
  -5   9  -7 64.1378 15.2944   3
  -5   9  -8 113.932 22.8436   5
  -5   9  -8 123.483 21.3076   3
  -5   9  -9 11.1479 13.9355   5
  -5   9  -9 5.26306 11.2673   3
  -5   9 -10 6.40952 13.0948   5
  -5   9 -10 12.4295 12.7856   3
  -5   9 -11 22.6689 16.4023   5
  -5   9 -11 22.3182 15.1059   3
  -5   9 -12 556.670 53.7177   5
  -5   9 -13-13.6122 18.3504   5
  -5   9 -14 71.5914 23.0877   5
   5  -8 -12 78.9197 22.4476   1
   5  -8 -11 252.587 29.2404   5
   5  -8 -11 226.278 32.0560   1
   5  -8 -10 214.910 30.4704   1
   5  -8 -10 152.779 22.2024   5
   5  -8  -9 40.9917 15.5295   1
   5  -8  -9 42.9560 13.2720   5
   5  -8  -8 39.5244 13.2917   1
   5  -8  -8 13.2295 9.39964   5
   5  -8  -7 3.73796 7.47170   5
   5  -8  -7 7.96457 12.6305   1
   5  -8  -6 433.450 38.2008   4
  -5   8   6 471.091 22.0788   6
   5  -8  -6 491.303 38.1595   1
   5  -8  -5 3.37687 9.01281   1
  -5   8   5 13.3871 5.44420   6
  -5   8   4 310.424 30.3497   4
  -5   8   4 327.264 19.1456   6
   5  -8  -4 337.225 29.9089   1
   5  -8  -3 21.0015 8.75245   5
  -5   8   3 25.0424 7.06628   6
  -5   8   3 23.6117 12.6742   4
   5  -8  -3 14.1462 9.76340   1
   5  -8  -2 32.6732 11.1544   5
  -5   8   2 56.9552 10.4275   6
  -5   8   2 47.1943 14.6678   4
   5  -8  -2 10.9317 7.00775   1
  -5   8   1 8.20312 10.9555   4
   5  -8  -1 6.75718 7.36461   1
   5  -8  -1 3.23044 6.78659   5
   5  -8   0 976.479 42.4941   1
  -5   8   0 937.913 52.1724   4
  -5   8   0 930.421 46.0548   3
   5  -8   0 794.439 40.9122   5
  -5   8  -1 70.7964 18.1159   4
   5  -8   1 74.5751 12.6378   1
   5  -8   1 43.6143 11.1445   5
  -5   8  -1 65.7044 14.0312   3
  -5   8  -2 511.685 41.3667   4
   5  -8   2 475.460 34.2883   5
  -5   8  -2 562.615 36.6942   3
   5  -8   2 491.334 28.3886   1
  -5   8  -3 0.27176 13.2031   4
   5  -8   3 19.6981 10.9881   5
  -5   8  -3 12.3405 8.99211   3
  -5   8  -4 18.2088 16.4458   4
  -5   8  -4-2.69992 8.93695   3
   5  -8   4-8.71446 10.1770   5
  -5   8  -5 68.6105 15.6098   3
   5  -8   5 32.7107 13.4667   5
  -5   8  -6 430.289 33.5565   3
  -5   8  -7 629.347 41.5755   3
  -5   8  -7 620.807 46.7218   5
  -5   8  -8 22.4035 14.5955   5
  -5   8  -8 64.3994 16.6329   3
  -5   8  -9-5.91942 14.2430   5
  -5   8  -9 34.0255 13.0530   3
  -5   8 -10 7.15826 12.9772   5
  -5   8 -10 12.1210 11.3654   3
  -5   8 -11 137.136 27.6142   5
  -5   8 -12 74.0488 22.3998   5
  -5   8 -13 302.908 41.8705   5
  -5   8 -14 15.9964 16.7550   5
   5  -7 -14-4.68525 11.1971   5
   5  -7 -13 18.8612 14.3565   1
   5  -7 -13-5.89475 12.0560   5
   5  -7 -12 246.722 33.6769   1
   5  -7 -12 212.888 29.2976   5
   5  -7 -11 156.698 26.9250   1
   5  -7 -11 170.567 25.7832   5
   5  -7 -10 199.209 30.0676   1
   5  -7 -10 204.622 27.2717   5
   5  -7  -9 7.08032 11.0065   1
   5  -7  -9 11.3170 12.4043   5
   5  -7  -8 27.5540 14.2364   1
   5  -7  -8-1.54009 9.40305   5
  -5   7   7 52.8441 9.33103   6
   5  -7  -7 55.0457 15.7562   1
   5  -7  -6 203.762 27.1787   4
  -5   7   6 200.364 16.1204   6
   5  -7  -6 222.348 25.8925   1
   5  -7  -5 818.834 50.4879   4
  -5   7   5 928.230 33.4310   6
   5  -7  -5 860.579 46.8610   1
  -5   7   4 48.5534 8.76763   6
  -5   7   4 27.6007 11.7337   4
   5  -7  -4 60.1171 13.8976   1
  -5   7   3 23.4015 7.02843   6
   5  -7  -3 25.4791 9.81410   1
  -5   7   3 47.6338 14.4772   4
   5  -7  -2 3.95551 7.54775   5
  -5   7   2 29.9504 12.2471   4
   5  -7  -2 20.1976 8.72337   1
   5  -7  -1 108.244 16.3840   5
  -5   7   1 132.430 20.9121   4
   5  -7  -1 126.013 16.1717   1
   5  -7  -1 141.273 18.7356   3
  -5   7   0 15.7930 9.94422   3
  -5   7   0 8.38371 9.69132   4
   5  -7   0 1.07727 6.16253   1
   5  -7   0-2.07498 7.67103   3
   5  -7   0 10.1204 8.39136   5
   5  -7   1 902.396 36.7919   1
  -5   7  -1 946.835 51.4643   4
  -5   7  -1 1023.66 45.5186   3
   5  -7   1 959.650 45.9056   5
  -5   7  -2 18.9056 13.7991   4
   5  -7   2 12.3299 6.79697   1
  -5   7  -2-8.17619 9.59096   3
   5  -7   2 22.3002 10.3457   5
   5  -7   3-0.26202 5.19314   1
  -5   7  -3 17.0712 12.3733   4
  -5   7  -3 23.5133 10.4214   3
   5  -7   3 20.1916 10.2712   5
  -5   7  -4 17.7842 13.8318   4
  -5   7  -4 13.2860 8.72310   3
   5  -7   4 10.9032 10.7592   5
  -5   7  -5 218.822 17.4921   1
  -5   7  -5 245.601 23.4273   3
   5  -7   5 196.425 25.7254   5
  -5   7  -6 160.455 23.6865   5
  -5   7  -6 159.196 14.7498   1
  -5   7  -6 165.471 20.6317   3
   5  -7   6 160.633 24.3208   5
  -5   7  -7 561.369 26.0765   1
  -5   7  -7 565.774 37.5989   3
  -5   7  -7 553.317 43.7186   5
  -5   7  -8 59.5553 18.9382   5
  -5   7  -8 33.4227 7.44308   1
  -5   7  -8 52.5836 14.1232   3
  -5   7  -9 12.7639 14.6631   5
  -5   7  -9-8.85351 10.3141   3
  -5   7  -9 2.07252 3.94716   1
  -5   7 -10 7.37050 13.1372   5
  -5   7 -11 146.659 28.7067   5
  -5   7 -12 409.573 46.6887   5
  -5   7 -13 208.769 35.1364   5
  -5   7 -14 49.6804 22.3223   5
  -5   7 -15 19.2581 20.9664   5
   5  -6 -16-3.00537 13.6040   5
   5  -6 -15 4.48010 13.7868   5
   5  -6 -14-1.00576 13.1081   5
   5  -6 -13 15.1411 13.5965   5
   5  -6 -12 16.9872 13.2579   5
   5  -6 -11 632.916 48.7407   5
   5  -6 -10 22.8541 14.4333   5
   5  -6  -9-20.9405 13.6174   5
  -5   6   8 6.79102 6.61646   6
   5  -6  -7 71.8580 17.3471   4
  -5   6   7 77.6020 11.4422   6
   5  -6  -6 298.239 30.7939   4
  -5   6   6 322.854 21.4144   6
   5  -6  -6 307.128 30.0651   1
   5  -6  -5 548.954 41.1629   4
  -5   6   5 541.111 27.1286   6
   5  -6  -5 590.126 38.2802   1
   5  -6  -4 158.985 20.5018   1
   5  -6  -4 138.083 20.9966   4
  -5   6   4 143.912 14.3611   6
  -5   6   4 160.972 21.1257   4
   5  -6  -3-2.68198 7.74262   1
   5  -6  -3 16.0247 12.6033   4
  -5   6   3 4.48679 6.14323   6
  -5   6   3-16.0311 10.5367   4
   5  -6  -3-7.18392 8.19895   3
  -5   6   2-9.08892 9.30699   4
   5  -6  -2 1.00463 8.07515   1
   5  -6  -2-1.84556 5.53575   3
   5  -6  -1 52.0815 10.6244   1
   5  -6  -1 41.3036 11.2314   5
  -5   6   1 65.7212 15.2998   4
   5  -6  -1 48.6922 11.3768   3
  -5   6   0 1126.64 54.0986   4
   5  -6   0 1110.98 40.0233   1
   5  -6   0 1251.10 49.2499   3
  -5   6   0 1149.32 45.0021   3
   5  -6   0 1123.69 48.1141   5
   5  -6   1 86.6931 11.4000   1
  -5   6  -1 85.7633 18.0311   4
  -5   6  -1 73.5177 13.1415   3
   5  -6   1 91.4067 15.4730   5
   5  -6   2 192.454 9.58697   2
  -5   6  -2 233.194 27.6447   4
  -5   6  -2 222.548 20.9752   3
   5  -6   2 206.589 22.7457   5
   5  -6   2 222.850 16.5194   1
   5  -6   3 11.5523 5.45218   1
  -5   6  -3 20.0062 13.6558   4
  -5   6  -3 16.5918 7.76190   3
   5  -6   3 5.46734 8.74166   5
  -5   6  -4-2.48794 12.2737   4
  -5   6  -4-3.22970 7.36376   3
   5  -6   4 13.6927 11.1626   5
  -5   6  -5 2.64416 6.71609   3
   5  -6   5-13.6941 11.8946   5
  -5   6  -6 1163.37 33.0786   1
  -5   6  -6 1221.39 49.4275   3
   5  -6   6 1156.17 60.5553   5
  -5   6  -6 1222.99 61.3255   5
  -5   6  -7 37.3923 15.4325   5
  -5   6  -7 22.5403 5.93684   1
  -5   6  -7 17.9604 9.15687   3
  -5   6  -8 184.317 27.5309   5
  -5   6  -8 168.355 12.4477   1
  -5   6  -8 171.245 21.2966   3
  -5   6  -9 5.84015 12.9967   5
  -5   6  -9 3.35275 3.50498   1
  -5   6 -10 29.4284 17.2999   5
  -5   6 -10 37.8055 6.94822   1
  -5   6 -10 34.9997 4.74696   2
  -5   6 -11 69.9026 20.8850   5
  -5   6 -11 53.9930 7.52789   2
  -5   6 -12 532.343 51.2178   5
  -5   6 -13 143.344 32.0242   5
  -5   6 -14 49.4498 20.2762   5
  -5   6 -15 22.3556 19.8070   5
   5  -5 -17 80.0663 24.1469   5
   5  -5 -16 141.410 30.5953   5
   5  -5 -15 24.3064 16.5439   5
   5  -5 -14 9.83958 13.9605   5
   5  -5 -13-2.74269 13.8411   5
   5  -5 -12 438.306 43.4746   5
   5  -5 -11 5.45961 11.8432   5
   5  -5 -10 364.575 36.4442   5
  -5   5   9-8.18837 7.55658   6
   5  -5  -9-2.39670 11.6468   5
  -5   5   8 9.10848 6.57761   6
   5  -5  -7 11.7384 11.2128   4
  -5   5   7 9.56463 6.48762   6
   5  -5  -6 952.975 52.4638   4
  -5   5   6 950.659 38.0459   6
  -5   5   5 193.946 17.3335   6
   5  -5  -5 159.107 22.2442   4
   5  -5  -5 196.518 21.1660   3
   5  -5  -4 373.683 32.2544   4
  -5   5   4 396.195 24.3036   6
   5  -5  -4 420.702 29.4269   3
   5  -5  -3-5.44413 10.5133   4
  -5   5   3 11.2625 7.28373   6
  -5   5   3-9.03005 9.63218   4
   5  -5  -3 12.7575 9.39646   1
   5  -5  -3-1.45753 7.07102   3
   5  -5  -2 7.57837 8.85153   4
  -5   5   2 18.0607 7.57156   6
  -5   5   2 27.7036 11.1290   4
   5  -5  -2 9.26005 7.12956   3
   5  -5  -2 20.1326 8.86852   1
  -5   5   1 237.917 25.2018   4
   5  -5  -1 197.543 17.3221   1
   5  -5  -1 222.453 20.0816   3
  -5   5   0 756.149 43.2722   4
   5  -5   0 811.369 31.4932   1
   5  -5   0 814.794 37.1482   3
   5  -5   0 793.574 41.2631   5
  -5   5  -1 1077.50 52.1675   4
   5  -5   1 1062.89 33.6805   1
   5  -5   1 1106.47 43.1234   3
   5  -5   1 1082.65 48.6862   5
  -5   5  -2 15.8126 11.8108   4
   5  -5   2 31.7758 5.30447   2
   5  -5   2 32.0019 6.63328   1
   5  -5   2 42.8669 12.0506   5
  -5   5  -3 70.4130 17.7287   4
   5  -5   3 54.5189 7.43332   1
   5  -5   3 69.5924 15.7240   5
  -5   5  -4 25.8316 13.5541   4
  -5   5  -4-1.24312 5.55189   3
   5  -5   4 5.82417 9.64385   5
  -5   5  -5 363.418 24.8657   3
   5  -5   5 344.816 32.4105   5
  -5   5  -6 11.4300 11.3112   5
  -5   5  -6 9.37696 6.96662   3
   5  -5   6 28.8881 15.5357   5
  -5   5  -7 632.918 19.7056   1
  -5   5  -7 685.771 36.7238   3
  -5   5  -7 651.588 46.3313   5
  -5   5  -8-4.70220 14.2186   5
  -5   5  -8 5.85261 3.50916   2
  -5   5  -8 1.42034 2.80799   1
  -5   5  -9 11.5809 16.4053   5
  -5   5  -9 7.70832 4.35079   2
  -5   5  -9 2.77351 2.66708   1
  -5   5 -10-17.6122 13.1332   5
  -5   5 -10 2.28686 3.15730   1
  -5   5 -10 5.51163 5.72346   2
  -5   5 -11 385.783 22.8011   2
  -5   5 -11 409.882 44.1910   5
  -5   5 -12 82.3923 24.9317   5
  -5   5 -12 90.2223 13.1123   2
  -5   5 -13 221.794 35.6250   5
  -5   5 -14 6.16732 15.8831   5
  -5   5 -15 7.87214 22.1597   5
   5  -4 -17 147.273 31.6609   5
   5  -4 -16 53.8771 22.2703   5
   5  -4 -15 11.6769 16.3533   5
   5  -4 -14-4.74381 15.9348   5
   5  -4 -13 34.1870 16.8844   5
   5  -4 -12 40.6870 16.7577   5
   5  -4 -11 687.929 52.4443   5
   5  -4 -11 561.147 37.0520   6
   5  -4 -10-8.45953 8.65731   6
   5  -4 -10-8.32121 12.3843   5
   5  -4  -9-0.90699 6.52523   6
  -5   4   9 3.48438 7.44284   6
  -5   4   8 0.95265 6.29077   6
  -5   4   7 143.765 16.6778   6
   5  -4  -7 182.899 24.6564   4
   5  -4  -6 9.43101 10.8664   4
  -5   4   6 19.2071 8.05646   6
   5  -4  -5 1281.65 58.3001   4
  -5   4   5 1385.82 46.0476   6
   5  -4  -5 1395.01 51.5000   3
   5  -4  -4 17.1062 10.3062   4
  -5   4   4 33.5138 8.64189   6
   5  -4  -4 31.7946 9.83615   3
   5  -4  -3 3.52504 10.6919   4
  -5   4   3-2.20456 6.48668   6
  -5   4   3 6.64795 8.14995   4
   5  -4  -3 15.6128 7.72155   3
   5  -4  -2 40.1395 13.7471   4
  -5   4   2 4.16979 6.45703   6
  -5   4   2-5.37176 8.27501   4
   5  -4  -2 6.06705 5.90730   3
   5  -4  -1 533.288 36.8707   4
  -5   4   1 456.613 32.7830   4
   5  -4  -1 427.521 25.5610   3
   5  -4  -1 452.372 24.8821   1
  -5   4   0 628.588 38.3992   4
   5  -4   0 645.081 26.8557   1
   5  -4   0 671.266 30.9014   3
  -5   4  -1 522.069 36.3031   4
   5  -4   1 511.382 21.2754   1
   5  -4   1 527.676 22.6156   2
   5  -4   1 564.602 28.6440   3
   5  -4   1 533.506 34.5609   5
   5  -4   2 18.6431 9.01651   5
   5  -4   2 14.7075 4.39625   1
  -5   4  -2 28.1687 11.7881   4
   5  -4   2 19.3097 5.37064   2
  -5   4  -3-1.47974 9.15489   4
   5  -4   3-0.93644 2.80492   1
   5  -4   3 1.00422 7.48863   5
  -5   4  -4 27.2461 13.0458   4
   5  -4   4 1.62247 9.33341   5
   5  -4   5 132.013 21.2854   5
   5  -4   6 986.546 55.5107   5
  -5   4  -6 1041.23 55.6207   5
  -5   4  -7 79.1379 18.4974   5
  -5   4  -7 85.9011 9.55124   2
  -5   4  -8 67.8512 19.6838   5
  -5   4  -8 57.6319 8.77761   2
  -5   4  -9 33.3759 16.1980   5
  -5   4  -9 1.02255 5.40174   2
  -5   4  -9 2.07986 1.46415   1
  -5   4 -10 54.6516 18.4799   5
  -5   4 -10 52.6016 5.15042   1
  -5   4 -10 87.1643 12.4113   2
  -5   4 -11 13.7256 17.3199   5
  -5   4 -11 4.28161 2.60579   1
  -5   4 -11-1.79786 6.12923   2
  -5   4 -12 661.449 35.5717   2
  -5   4 -12 668.975 56.5468   5
  -5   4 -13 20.6849 9.03316   2
  -5   4 -13 15.3982 16.5066   5
  -5   4 -14 10.9661 14.4549   5
  -5   4 -15-18.4151 21.2715   5
   5  -3 -17 283.882 44.6775   5
   5  -3 -16 59.1570 22.5447   5
   5  -3 -15 5.97521 15.6049   5
   5  -3 -14 19.6742 17.7311   5
   5  -3 -13 32.5323 18.2165   5
   5  -3 -12 420.829 42.7471   5
   5  -3 -11 149.549 21.0601   6
   5  -3 -11 133.159 23.9549   5
   5  -3 -10 91.4417 16.1407   6
  -5   3  10 106.972 16.9203   6
   5  -3 -10 88.1994 20.2278   5
   5  -3  -9 8.83852 8.45676   6
  -5   3   9 2.72083 8.13927   6
   5  -3  -8 4.48894 7.96138   6
  -5   3   8 38.0102 11.6268   6
   5  -3  -7 29.8906 12.2391   4
  -5   3   7 39.7937 10.2371   6
   5  -3  -6 1323.63 59.7325   4
  -5   3   6 1372.34 48.9220   6
   5  -3  -5-8.24418 9.11675   4
  -5   3   5 2.91129 6.43375   6
  -5   3   4 178.804 17.3924   6
   5  -3  -4 200.666 23.7222   4
  -5   3   3 10.8732 7.50159   6
   5  -3  -3 10.0294 8.74398   4
  -5   3   3 2.80988 9.79209   4
   5  -3  -3 10.9409 7.11015   3
   5  -3  -2 26.9544 11.1377   4
  -5   3   2 22.2421 8.78445   6
  -5   3   2 22.7740 11.8978   4
   5  -3  -2 23.8492 8.35111   3
   5  -3  -1 144.014 20.3899   4
   5  -3  -1 146.884 14.2280   3
   5  -3   0 1629.36 43.8836   3
   5  -3   1 318.104 19.1667   2
   5  -3   1 319.634 16.0259   1
   5  -3   1 316.338 19.9612   3
   5  -3   1 317.193 27.0153   5
   5  -3   2 127.797 18.9347   5
   5  -3   2 124.721 11.9651   2
   5  -3   2 123.047 8.51641   1
  -5   3  -2 134.356 12.6265   3
   5  -3   3 14.3576 5.53105   2
   5  -3   3 11.6624 2.65029   1
  -5   3  -3 10.5178 5.50966   3
   5  -3   3-5.49463 9.77819   5
  -5   3  -4 29.8784 13.3371   4
  -5   3  -4 25.4230 6.96109   3
   5  -3   4 35.3498 12.5915   5
  -5   3  -5 504.797 24.7682   3
   5  -3   5 519.868 38.2928   5
  -5   3  -6 528.200 24.0352   2
  -5   3  -6 517.132 26.3131   3
   5  -3   6 544.713 40.7129   5
  -5   3  -6 519.161 39.6881   5
  -5   3  -7 534.323 25.7663   2
  -5   3  -7 527.965 41.7294   5
  -5   3  -8 3.92743 12.8370   5
  -5   3  -8 10.0023 6.41928   2
  -5   3  -9 32.3226 15.6326   5
  -5   3  -9 10.9082 7.26046   2
  -5   3 -10 1.57671 12.7312   5
  -5   3 -10 3.89223 1.53427   1
  -5   3 -10 2.27925 6.67173   2
  -5   3 -11 383.965 27.8320   2
  -5   3 -11 232.209 11.2720   1
  -5   3 -11 368.221 40.8563   5
  -5   3 -12 27.1408 17.7899   5
  -5   3 -12 15.0392 9.30230   2
  -5   3 -13 197.331 34.7385   5
  -5   3 -14 21.7476 21.1138   5
  -5   3 -15 10.8560 15.3806   5
  -5   3 -16 4.42889 16.9570   5
   5  -2 -17 35.3656 20.2496   5
   5  -2 -16 65.0279 23.2223   5
   5  -2 -15-2.78898 14.2948   5
   5  -2 -14 5.69400 16.5240   5
   5  -2 -13 32.5906 16.7030   5
   5  -2 -12 462.287 44.9000   5
   5  -2 -11 343.470 37.4808   5
   5  -2 -10 44.4530 12.9314   6
  -5   2  10 39.7109 12.6415   6
   5  -2 -10 57.6261 17.5585   5
   5  -2  -9 20.4980 9.56582   6
  -5   2   9 25.6146 10.9914   6
   5  -2  -8 0.65168 7.35210   6
  -5   2   8 3.74475 7.56033   6
   5  -2  -7 407.566 34.5255   4
   5  -2  -7 405.035 29.2801   6
  -5   2   7 403.869 28.4507   6
   5  -2  -6 263.303 27.4763   4
  -5   2   6 290.012 24.1445   6
   5  -2  -5 936.709 48.8328   4
  -5   2   5 834.055 38.0823   6
  -5   2   4 48.0750 10.5496   6
   5  -2  -4 51.9615 13.8389   4
  -5   2   3 71.1080 11.7912   6
   5  -2  -3 73.0179 15.0354   4
  -5   2   2-4.24557 7.48941   6
   5  -2  -2 6.46325 9.28048   4
   5  -2  -2 8.42478 6.04842   3
   5  -2  -1 418.910 31.4988   4
   5  -2  -1 371.407 20.3102   3
   5  -2   0 28.2645 11.7818   4
   5  -2   0 6.38993 4.82204   3
   5  -2   0 37.1819 8.55964   2
   5  -2   1 829.944 32.3880   2
   5  -2   1 893.742 29.1121   3
  -5   2  -2 7.53678 4.94038   3
   5  -2   2 4.54618 9.72310   5
   5  -2   2 3.69099 5.37898   2
   5  -2   2 1.02305 2.29534   1
   5  -2   3 48.2812 13.1048   5
   5  -2   3 37.8929 8.08761   2
  -5   2  -3 33.1592 10.5531   4
  -5   2  -3 30.2509 6.40797   3
  -5   2  -4-6.81634 9.97495   4
  -5   2  -4 0.11135 4.24047   3
   5  -2   4 22.4459 11.4136   5
  -5   2  -5 925.680 48.6130   4
  -5   2  -5 968.255 34.7960   2
  -5   2  -5 973.943 31.0351   3
   5  -2   5 957.343 51.3366   5
  -5   2  -6 389.474 23.1495   2
   5  -2   6 411.470 35.5150   5
  -5   2  -6 371.446 33.5162   5
  -5   2  -7 456.009 26.2730   2
   5  -2   7 438.425 38.1694   5
  -5   2  -7 473.934 39.0586   5
  -5   2  -8 3.20730 12.4578   5
  -5   2  -8-1.51145 6.71023   2
  -5   2  -9 0.12705 12.2762   5
  -5   2  -9 2.50532 6.69569   2
  -5   2 -10 103.096 22.8890   5
  -5   2 -10 94.4691 15.0224   2
  -5   2 -11 238.590 33.8489   5
  -5   2 -11 211.721 22.6011   2
  -5   2 -11 165.270 9.03564   1
  -5   2 -12 516.152 18.9589   1
  -5   2 -12 653.704 55.6930   5
  -5   2 -13 79.6343 24.3321   5
  -5   2 -14 10.2500 15.3872   5
  -5   2 -15 15.1597 17.8221   5
  -5   2 -16 93.7202 27.5762   5
   5  -1 -17 278.809 43.4157   5
   5  -1 -16 28.1951 21.0959   5
   5  -1 -15 25.3054 19.2023   5
   5  -1 -14-7.19172 16.6610   5
   5  -1 -13 115.396 25.6364   5
   5  -1 -12 43.0758 17.9510   5
   5  -1 -11 815.805 55.3798   5
  -5   1  10 34.4867 12.4870   6
  -5   1   9 8.03432 9.84812   6
   5  -1  -9 0.76724 6.94543   6
   5  -1  -8 9.14506 8.16884   6
  -5   1   8 8.15253 8.96897   6
  -5   1   7 230.346 22.0981   6
   5  -1  -7 221.422 22.3641   6
   5  -1  -7 209.155 25.6245   4
   5  -1  -6 757.513 45.0493   4
  -5   1   6 759.186 38.3212   6
   5  -1  -6 782.156 39.7931   6
   5  -1  -5 295.193 28.4087   4
  -5   1   5 314.289 24.7260   6
  -5   1   4 42.0489 10.3431   6
   5  -1  -4 25.0067 11.8264   4
  -5   1   3 29.6168 8.91920   6
   5  -1  -3 25.3819 9.93611   4
  -5   1   2 75.2231 12.7059   6
   5  -1  -2 104.076 17.2569   4
  -5   1   1 130.587 16.5297   6
   5  -1  -1 160.036 20.2953   4
   5  -1  -1 138.408 11.9016   3
   5  -1   0 3298.06 83.7918   4
   5  -1   0 3209.05 68.0112   2
   5  -1   0 3285.85 49.8593   3
   5  -1   1 29.3508 8.51152   2
   5  -1   1 42.2163 6.20627   3
   5  -1   2 110.429 18.4029   5
   5  -1   2 88.9958 12.1878   2
   5  -1   3-2.35507 5.97005   5
   5  -1   3 15.9208 7.05977   2
  -5   1  -3-2.85774 3.29989   3
  -5   1  -4 14.8581 9.00550   4
  -5   1  -4 120.526 9.19767   3
  -5   1  -4 111.905 13.2640   2
   5  -1   4 108.320 18.8816   5
  -5   1  -5 132.476 19.9332   4
  -5   1  -5 117.853 9.94353   3
  -5   1  -5 115.506 14.3306   2
   5  -1   5 120.909 19.1551   5
  -5   1  -6 1648.80 51.0030   2
   5  -1   6 1708.06 70.1008   5
  -5   1  -7 99.3704 19.5764   5
  -5   1  -7 90.2522 13.9567   2
   5  -1   7 110.573 20.7362   5
  -5   1  -8 26.5461 14.4306   5
  -5   1  -8 14.5204 8.80172   2
  -5   1  -9 16.7198 15.9836   5
  -5   1  -9 3.54050 8.18384   2
  -5   1 -10 86.9982 5.76886   1
  -5   1 -10 112.931 23.1873   5
  -5   1 -10 126.641 18.5611   2
  -5   1 -11 197.272 31.3170   5
  -5   1 -11 213.627 24.7071   2
  -5   1 -11 172.998 10.3323   1
  -5   1 -12 229.030 34.1981   5
  -5   1 -12 211.059 12.9503   1
  -5   1 -13 42.5025 19.0081   5
  -5   1 -14-13.8053 17.2283   5
  -5   1 -15-9.24348 19.0960   5
  -5   1 -16 25.4157 22.4525   5
   5   0 -17 22.1852 17.2094   5
   5   0 -16 50.0154 21.0342   5
   5   0 -15-23.1666 16.7158   5
   5   0 -14 19.5092 18.1520   5
   5   0 -13 23.0617 18.0436   5
   5   0 -12 807.297 58.0409   5
   5   0 -11 10.7333 13.1897   5
  -5   0  10 224.108 25.6375   6
   5   0  -9 45.6498 12.6299   6
  -5   0   9 14.5474 9.63788   6
  -5   0   8 5.68632 7.57360   6
   5   0  -8 5.78627 8.56063   6
   5   0  -7 111.330 17.4023   6
  -5   0   7 91.8859 16.1054   6
   5   0  -7 107.226 19.4726   4
   5   0  -6 1232.38 57.2056   4
   5   0  -6 1347.69 53.0622   6
  -5   0   6 1219.65 49.9635   6
   5   0  -5 455.138 34.2835   4
   5   0  -5 410.116 29.2677   6
  -5   0   5 377.216 27.6486   6
  -5   0   4 0.90277 6.95848   6
   5   0  -4-16.4518 10.6868   4
  -5   0   3 120.421 15.8635   6
   5   0  -3 117.294 17.2682   4
  -5   0   2 92.2631 14.1778   6
   5   0  -2 129.893 18.6522   4
   5   0  -1 702.546 38.4690   4
   5   0  -1 688.142 34.0107   2
   5   0   0 952.175 44.2166   4
   5   0   0 897.148 38.2286   2
   5   0   0 902.618 23.2228   3
   5   0   1 556.177 33.9967   4
   5   0   1 494.844 28.5214   2
   5   0   1 504.663 15.5538   3
   5   0   2-10.6926 10.7788   5
   5   0   2 6.01990 6.29828   2
   5   0   3 146.275 6.41107   1
   5   0   3 207.457 19.0858   2
  -5   0  -3 186.561 17.5295   2
   5   0   3 197.077 23.2370   5
  -5   0  -4 9.50514 8.41102   2
  -5   0  -4-0.60313 1.95519   3
   5   0   4-6.20729 9.01873   5
  -5   0  -5 1102.73 43.3705   2
  -5   0  -5 1053.02 23.1212   3
   5   0   5 1156.07 56.1677   5
  -5   0  -6 17.5588 10.2364   4
  -5   0  -6 10.0877 8.50084   2
   5   0   6 11.3568 11.6345   5
  -5   0  -7 391.006 28.1707   2
   5   0   7 421.840 37.2465   5
  -5   0  -7 418.071 37.1067   5
  -5   0  -8 0.45832 10.6636   5
  -5   0  -8 16.4572 10.2616   2
  -5   0  -9 7.21023 11.8715   5
  -5   0  -9 0.68529 8.61994   2
  -5   0  -9 6.91823 2.39722   1
  -5   0 -10 66.2796 6.88325   1
  -5   0 -10 87.5632 22.5056   5
  -5   0 -10 58.6537 13.7372   2
  -5   0 -11 511.061 38.3122   2
  -5   0 -11 563.680 20.7026   1
  -5   0 -11 529.359 47.6891   5
  -5   0 -12 177.246 30.8914   5
  -5   0 -12 198.713 13.8530   1
  -5   0 -13 90.4263 25.8754   5
  -5   0 -14-9.19890 14.1078   5
  -5   0 -15-4.81710 15.4602   5
  -5   0 -16 43.8683 21.4994   5
   5   1 -16 28.3383 21.0363   5
   5   1 -15 12.8066 20.2220   5
   5   1 -14 37.0821 21.4272   5
   5   1 -13 224.610 34.2266   5
   5   1 -12 79.9424 20.5922   5
  -5  -1  11 477.372 38.3790   6
   5   1 -11 475.336 43.9825   5
  -5  -1  10-1.86635 10.5010   6
  -5  -1   9 41.9098 12.9662   6
  -5  -1   8 18.3410 11.7975   6
   5   1  -8 12.7043 9.38409   6
   5   1  -7 631.418 38.6193   6
  -5  -1   7 613.811 37.6569   6
   5   1  -6 131.444 19.0409   6
  -5  -1   6 151.999 19.3145   6
   5   1  -5 573.783 37.9036   4
   5   1  -5 514.761 33.2291   6
  -5  -1   5 545.003 33.7090   6
   5   1  -4 27.3633 10.7440   6
  -5  -1   4 20.7055 8.87827   6
   5   1  -4 15.4518 9.03819   4
  -5  -1   3 123.507 16.6218   6
   5   1  -3 123.206 18.0950   4
   5   1  -2 51.4508 12.9836   4
   5   1  -2 58.5933 13.8212   2
   5   1  -1 609.785 35.3301   4
   5   1  -1 591.232 32.9838   2
   5   1   0 1312.95 51.0192   4
   5   1   0 1330.13 48.0073   2
   5   1   0 1194.22 22.7780   3
   5   1   1 281.040 24.5530   4
   5   1   1 278.178 22.5730   2
   5   1   2 39.4592 11.5991   5
   5   1   2 37.2835 9.94272   2
  -5  -1  -2 40.2159 9.85589   2
   5   1   3 51.0514 12.4075   5
   5   1   3 48.0170 5.53860   1
  -5  -1  -3 24.9556 9.40014   2
   5   1   4 126.601 7.87392   1
  -5  -1  -4 104.880 15.2955   2
   5   1   4 150.861 21.2149   5
  -5  -1  -5 313.925 25.5933   2
  -5  -1  -5 197.689 6.97253   3
   5   1   5 308.849 29.7660   5
  -5  -1  -6 837.934 41.4335   2
   5   1   6 864.698 49.8297   5
  -5  -1  -7 4.23880 7.52588   2
  -5  -1  -7 5.93859 8.21116   4
   5   1   7 26.5411 13.1604   5
  -5  -1  -8 61.8259 16.4240   5
  -5  -1  -8 55.0354 13.7771   2
  -5  -1  -9 7.01676 11.0487   5
  -5  -1  -9 4.18661 8.95612   2
  -5  -1  -9 5.98672 3.64719   1
  -5  -1 -10 226.330 26.7939   2
  -5  -1 -10 240.102 32.6695   5
  -5  -1 -10 219.167 13.7664   1
  -5  -1 -11 14.6255 5.05397   1
  -5  -1 -11-0.19140 13.6108   5
  -5  -1 -11 4.08211 10.6713   2
  -5  -1 -12 617.404 26.1598   1
  -5  -1 -12 605.158 52.4208   5
  -5  -1 -13 27.2108 16.1004   5
  -5  -1 -14 20.9798 18.9608   5
  -5  -1 -15 22.2332 19.4001   5
  -5  -1 -16 77.2446 26.2834   5
   5   2 -16 35.8769 22.8062   5
   5   2 -15 27.0247 21.3902   5
   5   2 -14 29.1365 21.5330   5
   5   2 -13 72.7426 25.8301   5
   5   2 -12 533.686 49.5735   5
  -5  -2  11 80.4736 18.4351   6
   5   2 -11 90.4377 23.4240   5
  -5  -2  10 18.9688 12.7403   6
  -5  -2   9 10.7582 11.6790   6
  -5  -2   8 21.0559 10.2880   6
  -5  -2   7 12.0966 9.63746   6
   5   2  -7 41.9663 12.2848   6
  -5  -2   6 1228.40 52.7301   6
   5   2  -6 1209.65 53.0849   6
   5   2  -5 17.7846 10.1431   6
  -5  -2   5-6.82491 6.39099   6
   5   2  -4 55.6633 12.6861   6
  -5  -2   4 58.4607 12.4396   6
   5   2  -4 41.4224 12.5436   4
   5   2  -3 24.1788 10.4523   4
   5   2  -2 284.794 25.4051   4
   5   2  -2 266.694 24.7974   2
   5   2  -1 199.795 21.2939   2
   5   2  -1 168.599 19.8988   4
   5   2   0 2078.34 62.6077   4
   5   2   0 2112.66 63.4921   2
   5   2   1 88.5606 14.9419   4
   5   2   1 106.166 15.8067   2
   5   2   2 8.99431 11.2386   5
   5   2   2 0.86884 7.80199   2
  -5  -2  -2 4.03640 6.89692   4
   5   2   2 1.32131 3.39180   1
  -5  -2  -2 0.21389 7.48745   2
   5   2   3-2.86293 9.54079   5
   5   2   3 7.05225 3.75734   1
  -5  -2  -3-5.99528 7.42456   4
  -5  -2  -3-0.22492 6.87284   2
   5   2   4 41.3860 6.06010   1
  -5  -2  -4 65.4588 13.1646   2
   5   2   4 38.5902 12.2369   5
  -5  -2  -5 777.732 41.0993   2
   5   2   5 845.818 47.7450   5
  -5  -2  -6 294.959 26.8648   2
   5   2   6 279.919 29.3612   5
  -5  -2  -7 223.265 24.8285   2
   5   2   7 241.979 28.6746   5
  -5  -2  -8 36.5016 11.9778   4
  -5  -2  -8 9.82905 10.0597   2
  -5  -2  -8 20.4856 4.95505   1
  -5  -2  -9 8.32005 10.8805   5
  -5  -2  -9 7.08197 11.3061   2
  -5  -2  -9 6.79966 4.53571   1
  -5  -2 -10 39.8423 16.4905   5
  -5  -2 -10 76.4290 18.7406   2
  -5  -2 -10 64.9508 9.18646   1
  -5  -2 -11 989.549 58.0406   2
  -5  -2 -11 922.496 61.0076   5
  -5  -2 -11 973.062 34.1168   1
  -5  -2 -12 7.75608 5.63036   1
  -5  -2 -12-16.8863 18.3763   5
  -5  -2 -13 104.729 26.3002   5
  -5  -2 -14 17.9795 16.7122   5
  -5  -2 -15 40.3197 19.4649   5
  -5  -2 -16 18.4741 17.5228   5
   5   3 -16 36.0084 23.5367   5
   5   3 -15 24.2358 23.1324   5
   5   3 -14 2.49236 15.8812   5
   5   3 -13 174.044 32.4613   5
   5   3 -12 480.952 48.7274   5
   5   3 -11 253.820 35.2706   5
  -5  -3  10 4.44510 10.5210   6
   5   3 -10 19.3549 17.5339   5
  -5  -3   9 2.89176 10.0811   6
  -5  -3   8-7.38800 9.76674   6
  -5  -3   7 434.988 33.2605   6
  -5  -3   6 76.2707 14.6562   6
   5   3  -6 76.9648 15.9991   6
   5   3  -5 532.184 35.4797   6
  -5  -3   5 544.545 35.0509   6
  -5  -3   4 82.5144 14.2203   6
   5   3  -4 89.3503 16.0077   6
   5   3  -4 79.4030 15.6078   4
   5   3  -3 14.9731 9.00825   4
   5   3  -3 7.13795 8.37066   2
   5   3  -2 55.6303 12.6323   4
   5   3  -2 83.8981 14.8881   2
   5   3  -1 1632.15 56.2575   4
   5   3  -1 1636.07 59.0153   2
  -5  -3   1 1490.53 52.7562   6
  -5  -3   0 63.2846 12.4046   6
   5   3   0 64.2403 12.3143   4
   5   3   0 66.9757 13.1952   2
   5   3   1 426.891 30.9876   2
   5   3   1 413.092 27.9569   4
  -5  -3  -1 380.455 27.6224   6
  -5  -3  -1 390.865 28.3608   2
   5   3   1 387.750 20.0901   1
   5   3   2 3.89497 7.75365   5
   5   3   2 5.87884 7.91383   4
  -5  -3  -2 4.52928 6.30896   4
   5   3   2 6.20163 4.72367   1
  -5  -3  -2 3.19573 9.62434   2
   5   3   2 7.14632 7.27857   2
   5   3   3 4.99141 7.25985   5
   5   3   3 2.79414 4.46851   1
  -5  -3  -3 4.25478 6.29912   4
  -5  -3  -3 3.69491 9.48770   2
  -5  -3  -4 226.377 23.7825   2
  -5  -3  -4 223.317 19.6530   4
   5   3   4 200.100 14.2968   1
   5   3   4 250.909 26.3389   5
  -5  -3  -5 819.198 44.7535   2
  -5  -3  -5 826.501 37.4178   4
   5   3   5 795.089 28.3348   1
   5   3   5 819.231 46.9304   5
  -5  -3  -6 533.296 37.5974   2
  -5  -3  -6 366.714 10.3764   3
   5   3   6 533.092 39.3382   5
  -5  -3  -7 74.6569 16.7578   2
  -5  -3  -7 60.7014 6.13332   3
   5   3   7 67.2366 16.7432   5
  -5  -3  -8 8.86179 12.4795   2
  -5  -3  -8 8.17327 5.45052   1
  -5  -3  -9 0.20755 6.49115   4
  -5  -3  -9 9.47958 12.8454   2
  -5  -3  -9-5.83405 4.68491   1
  -5  -3 -10 195.398 28.7320   5
  -5  -3 -10 162.069 21.4201   4
  -5  -3 -10 185.113 26.9963   2
  -5  -3 -10 180.191 16.2196   1
  -5  -3 -11 183.742 29.9822   5
  -5  -3 -11 174.044 27.4428   2
  -5  -3 -11 191.368 17.0034   1
  -5  -3 -12 331.947 37.1463   2
  -5  -3 -12 360.208 40.7545   5
  -5  -3 -12 351.783 23.8656   1
  -5  -3 -13 6.57783 13.5347   5
  -5  -3 -13 4.19701 11.4379   2
  -5  -3 -14-28.6290 19.0148   5
  -5  -3 -15 4.77630 15.9706   5
  -5  -3 -16 198.781 36.5581   5
   5   4 -16 31.3928 21.2690   5
   5   4 -15 11.9052 15.7751   5
   5   4 -14 22.4152 17.9470   5
   5   4 -13 244.282 39.3474   5
   5   4 -12 99.4771 25.4488   5
   5   4 -11 196.225 32.2600   5
  -5  -4  10 9.51359 11.2608   6
   5   4 -10 6.87384 14.8083   5
  -5  -4   9 49.0816 14.7498   6
  -5  -4   8 64.8391 16.3149   6
  -5  -4   7 341.558 30.6998   6
  -5  -4   6 1011.35 49.6690   6
  -5  -4   5 82.5262 15.5438   6
   5   4  -5 68.9931 15.7409   6
   5   4  -5 85.8739 18.5913   2
   5   4  -4 43.0673 13.9398   6
  -5  -4   4 20.5967 9.52545   6
   5   4  -4 27.5473 13.0394   2
   5   4  -3 13.9214 9.58500   6
  -5  -4   3-3.03047 7.59307   6
   5   4  -3 6.47303 7.97064   4
   5   4  -3 9.06890 9.92065   2
   5   4  -2 302.979 28.0738   2
   5   4  -2 314.631 25.8982   4
  -5  -4   2 304.559 26.0575   6
  -5  -4   1 54.7616 12.0870   6
   5   4  -1 64.6157 13.3728   4
   5   4  -1 60.7747 13.7679   2
   5   4   0 1515.62 59.1649   2
   5   4   0 1452.84 52.0896   4
  -5  -4   0 1352.70 50.7143   6
   5   4   1 19.0655 8.68652   4
  -5  -4  -1 2.97027 7.16663   6
   5   4   1-5.17035 5.49511   1
  -5  -4  -1 2.96755 8.32922   2
   5   4   1 17.8506 11.3611   2
   5   4   1 3.10709 1.76269   3
   5   4   2 23.8536 11.8427   5
   5   4   2 20.9980 10.0472   2
  -5  -4  -2 29.8235 10.2766   6
   5   4   2 14.5298 8.67689   4
  -5  -4  -2 8.35901 9.82071   2
   5   4   2 17.9233 6.33990   1
   5   4   3 0.40543 9.02980   5
   5   4   3 9.46991 6.04214   1
  -5  -4  -3-5.35165 6.70686   4
  -5  -4  -3-8.14186 8.47919   2
  -5  -4  -4 341.855 30.3003   2
  -5  -4  -4 330.620 22.2033   4
   5   4   4 322.396 20.3109   1
   5   4   4 343.347 30.3372   5
  -5  -4  -5 114.245 13.9688   4
  -5  -4  -5 135.896 20.9754   2
   5   4   5 118.904 13.1792   1
   5   4   5 162.656 22.6503   5
  -5  -4  -6 635.699 43.0578   2
  -5  -4  -6 607.473 30.9526   4
  -5  -4  -6 484.220 14.1636   3
   5   4   6 603.288 41.9147   5
  -5  -4  -7 82.8295 19.2345   2
  -5  -4  -7 84.5768 13.0930   4
  -5  -4  -7 64.5574 6.57918   3
   5   4   7 64.4798 16.2309   5
  -5  -4  -8-0.57440 4.98871   1
  -5  -4  -8-9.90082 10.2434   2
  -5  -4  -8 4.80354 3.69980   3
  -5  -4  -9 20.2768 11.6677   2
  -5  -4  -9 38.9999 8.79944   1
  -5  -4  -9 39.7426 7.40450   3
  -5  -4 -10 130.461 25.0189   2
  -5  -4 -10 114.250 12.3025   3
  -5  -4 -10 122.945 14.9238   1
  -5  -4 -11 291.585 35.2284   2
  -5  -4 -11 289.184 27.0091   4
  -5  -4 -11 296.479 22.7594   1
  -5  -4 -12 162.667 28.3993   5
  -5  -4 -12 133.838 20.1139   4
  -5  -4 -12 146.002 26.9199   2
  -5  -4 -12 149.407 17.1295   1
  -5  -4 -13 30.0066 19.1795   5
  -5  -4 -13 22.4491 15.6259   2
  -5  -4 -14-11.6137 15.8818   5
  -5  -4 -14-8.70556 14.9965   2
  -5  -4 -15 51.8410 23.8177   5
  -5  -4 -15 2.83618 15.3634   2
  -5  -4 -16 4.39481 17.8112   5
   5   5 -15 19.2538 21.8055   5
   5   5 -14 41.1859 21.5526   5
   5   5 -13 14.0092 17.0044   5
   5   5 -12 671.448 59.7187   5
   5   5 -11 35.9424 18.8402   5
  -5  -5  10 7.26531 10.5575   6
   5   5 -10 25.2924 17.2940   5
  -5  -5   9 4.08715 10.7238   6
  -5  -5   8 111.246 18.7167   6
  -5  -5   7 380.002 32.7792   6
  -5  -5   6 623.007 40.2809   6
  -5  -5   5 163.682 20.7983   6
   5   5  -4-9.22294 9.57643   6
  -5  -5   4-0.40673 8.40895   6
   5   5  -4 4.87303 9.69587   2
   5   5  -3 15.7540 8.89795   6
  -5  -5   3 11.8513 8.16667   6
   5   5  -3 0.18025 8.65230   4
   5   5  -3 1.52246 7.06807   2
  -5  -5   2 66.3076 13.4425   6
   5   5  -2 76.6791 13.5263   4
   5   5  -2 68.2687 15.2870   2
   5   5  -1 702.281 42.0645   2
   5   5  -1 682.502 36.9207   4
  -5  -5   1 711.700 38.4961   6
   5   5   0 245.991 25.7370   2
   5   5   0 260.537 22.6999   4
  -5  -5   0 248.906 23.7832   6
   5   5   0 241.398 13.6848   3
   5   5   0 240.590 19.8890   1
   5   5   1 66.6285 14.9540   2
   5   5   1 74.6302 13.1576   4
  -5  -5  -1 72.0243 13.6562   6
   5   5   1 78.3139 7.37682   3
   5   5   1 51.1710 10.0250   1
  -5  -5  -1 82.4716 16.4433   2
   5   5   2-1.52111 7.37391   5
   5   5   2 10.0814 7.52691   4
  -5  -5  -2 5.21845 7.23555   6
  -5  -5  -2 33.9638 13.2543   2
   5   5   2 10.7545 6.64427   1
   5   5   3-1.99035 9.22568   5
  -5  -5  -3 6.22689 7.76690   6
   5   5   3 6.70302 6.33530   1
  -5  -5  -3 1.92315 10.3684   2
  -5  -5  -4 10.6926 11.3076   2
   5   5   4 5.29199 6.53234   1
   5   5   4 3.75316 8.98076   5
  -5  -5  -5 1120.64 56.7975   2
  -5  -5  -5 1135.46 38.0423   4
   5   5   5 1052.62 40.5738   1
   5   5   5 1057.41 53.8418   5
   5   5   6 50.9075 10.6140   1
  -5  -5  -6 38.5212 15.1285   2
  -5  -5  -6 49.9569 9.62496   4
   5   5   6 29.7354 12.6864   5
  -5  -5  -7 100.538 20.9571   2
  -5  -5  -7 118.741 13.5234   4
  -5  -5  -7 91.8114 8.56149   3
   5   5   7 120.540 21.0914   5
  -5  -5  -8 23.5808 11.5231   2
  -5  -5  -8 26.1106 8.43415   4
  -5  -5  -8 8.61427 6.15076   1
  -5  -5  -8 15.2903 4.67847   3
  -5  -5  -9 16.9164 7.59539   4
  -5  -5  -9 28.8201 14.5063   2
  -5  -5  -9 9.85230 7.28390   1
  -5  -5  -9 7.51782 4.47609   3
  -5  -5 -10 111.999 15.1292   4
  -5  -5 -10 107.411 24.5854   2
  -5  -5 -10 101.781 14.9489   1
  -5  -5 -11 286.132 36.1863   2
  -5  -5 -11 340.118 26.4156   1
  -5  -5 -12 94.6228 23.6295   2
  -5  -5 -12 100.892 15.2217   1
  -5  -5 -13 22.9683 18.5699   2
  -5  -5 -14 14.0162 14.6835   2
  -5  -5 -15 40.1929 20.7378   5
  -5  -5 -15-10.0025 17.0515   2
  -5  -5 -16 122.183 30.4005   5
   5   6 -15 6.11165 20.2332   5
   5   6 -14 6.73210 17.1203   5
   5   6 -13 391.616 49.6460   5
   5   6 -12 38.3155 20.9028   5
   5   6 -11 114.946 28.2108   5
  -5  -6  10 6.04754 12.1954   6
   5   6 -10-4.12045 12.2207   5
  -5  -6   9 19.4296 12.1004   6
   5   6  -9 9.84654 17.9000   5
  -5  -6   8 18.8480 10.1902   6
  -5  -6   7 644.882 43.3286   6
  -5  -6   6 220.109 25.8295   6
  -5  -6   5 168.070 22.5581   6
  -5  -6   4 32.5380 12.4315   6
  -5  -6   3 26.3111 10.9610   6
   5   6  -3 28.4919 11.3273   6
   5   6  -2 284.310 25.2302   4
  -5  -6   2 288.298 25.9070   6
   5   6  -1 493.035 30.9840   4
  -5  -6   1 555.469 35.4323   6
   5   6  -1 515.504 31.4932   1
   5   6   0 635.788 34.2287   4
  -5  -6   0 574.735 34.8236   6
  -5  -6   0 588.733 38.8764   2
   5   6   0 581.397 23.3476   3
   5   6   0 564.914 31.9051   1
   5   6   1 3.09608 6.58872   4
  -5  -6  -1 24.1731 9.70816   6
  -5  -6  -1 5.28286 9.14920   2
   5   6   1 9.44147 6.70988   1
   5   6   1 9.25844 4.82854   3
   5   6   2 16.3118 11.9753   5
   5   6   2 2.23414 5.84057   1
   5   6   2 3.86278 6.66829   4
  -5  -6  -2 11.5561 8.51572   6
  -5  -6  -2 26.7505 13.4732   2
   5   6   3 3.85759 8.15701   5
  -5  -6  -3 1.44908 7.24212   6
   5   6   3 9.25578 7.76348   1
  -5  -6  -3 5.99787 10.4570   2
  -5  -6  -4 358.887 33.8612   2
  -5  -6  -4 395.996 29.6004   6
   5   6   4 325.990 24.9365   1
   5   6   4 362.641 31.0330   5
  -5  -6  -5 70.4035 14.9537   6
  -5  -6  -5 76.8870 18.4380   2
   5   6   5 75.2900 13.5909   1
   5   6   5 94.0875 18.4741   5
  -5  -6  -6 555.711 44.1373   2
   5   6   6 492.717 32.1980   1
   5   6   6 480.099 38.0246   5
  -5  -6  -7 6.89703 11.7370   2
   5   6   7 3.59491 9.70811   5
  -5  -6  -8-1.40025 10.6264   2
  -5  -6  -8 4.23249 4.49927   4
  -5  -6  -8 11.8429 5.15438   3
  -5  -6  -9-3.17429 14.9105   2
  -5  -6  -9-3.81765 4.99868   4
  -5  -6  -9 9.49498 8.13161   1
  -5  -6 -10 270.754 35.6855   2
  -5  -6 -10 294.551 25.6754   1
  -5  -6 -11 35.9209 18.5874   2
  -5  -6 -11 56.7219 12.9625   1
  -5  -6 -12 220.599 35.2992   2
  -5  -6 -12 215.187 22.6407   1
  -5  -6 -13-9.19065 14.9158   2
  -5  -6 -14 5.43879 17.5047   2
   5   7 -15-9.53721 18.6621   5
   5   7 -14 96.5854 29.3776   5
   5   7 -13 93.1363 31.4685   5
   5   7 -12 441.026 52.3641   5
   5   7 -11 7.52469 16.5901   5
   5   7 -10 28.1696 19.3428   5
  -5  -7   9 13.4358 10.5111   6
   5   7  -9 14.9680 15.9735   5
  -5  -7   8 153.927 23.6380   6
  -5  -7   7 9.11941 10.7867   6
  -5  -7   6 626.682 42.5931   6
  -5  -7   5 15.4294 10.8978   6
  -5  -7   4 5.40542 8.03320   6
  -5  -7   3 9.68630 8.63437   6
   5   7  -2 322.638 26.8828   4
  -5  -7   2 310.153 27.7196   6
   5   7  -1 212.975 21.0137   4
  -5  -7   1 229.505 23.5771   6
   5   7  -1 250.576 18.4230   3
   5   7  -1 173.218 19.7554   1
   5   7   0 585.471 32.6670   4
  -5  -7   0 594.407 36.6932   6
  -5  -7   0 614.392 41.7408   2
   5   7   0 641.458 27.2355   3
   5   7   0 576.592 34.6957   1
   5   7   1 9.55741 7.49158   4
  -5  -7  -1 1.01560 7.81932   6
  -5  -7  -1 19.5554 11.7757   2
   5   7   1 9.28234 5.51151   3
   5   7   1 8.52689 7.37155   1
   5   7   2 11.4613 8.29253   5
   5   7   2 31.4565 9.09535   4
   5   7   2 45.5693 12.6394   1
  -5  -7  -2 57.0000 13.0466   6
  -5  -7  -2 27.1575 13.2078   2
   5   7   3 23.1149 11.2375   5
  -5  -7  -3 33.2820 11.0441   6
   5   7   3 36.7800 10.0383   1
  -5  -7  -3 51.6940 16.3174   2
   5   7   4 64.3344 13.0763   1
  -5  -7  -4 86.2591 15.3915   6
  -5  -7  -4 65.5420 17.8451   2
   5   7   4 68.8321 15.6469   5
  -5  -7  -5 1025.93 60.0192   2
  -5  -7  -5 949.934 46.1062   6
   5   7   5 903.003 44.7095   1
   5   7   5 817.112 47.4899   5
   5   7   6 40.8372 11.8935   1
  -5  -7  -6 5.63066 7.09333   6
  -5  -7  -6 32.1841 15.0146   2
   5   7   6 17.8523 10.7170   5
  -5  -7  -7 95.3494 21.9578   2
   5   7   7 89.7091 18.6147   5
  -5  -7  -8-5.58304 13.1224   2
  -5  -7  -9 69.4707 14.0440   1
  -5  -7  -9 111.689 24.9721   2
  -5  -7 -10 4.46300 15.0404   2
  -5  -7 -10 12.6238 9.45456   1
  -5  -7 -11 518.295 50.4302   2
  -5  -7 -11 475.481 35.0202   1
  -5  -7 -12-3.02111 12.0202   2
  -5  -7 -12-1.10139 7.11299   1
  -5  -7 -13-1.54237 15.4830   2
   5   8 -14 52.7523 25.8789   5
   5   8 -13 222.445 40.0688   5
   5   8 -12 180.765 35.2609   5
   5   8 -11 98.7101 27.6294   5
   5   8 -10 26.9730 18.3810   5
  -5  -8   9 8.50618 10.4647   6
   5   8  -9 2.38898 16.8942   5
  -5  -8   8-5.81780 10.6703   6
   5   8  -8 16.7473 16.2094   5
  -5  -8   7 688.283 46.8375   6
  -5  -8   6 25.2076 12.9983   6
  -5  -8   5 78.0104 16.9052   6
  -5  -8   4 26.8527 10.8165   6
  -5  -8   3 22.6321 11.5694   6
  -5  -8   2 74.0467 14.6538   6
   5   8  -2 101.966 16.0905   4
   5   8  -2 123.374 15.5132   3
   5   8  -1 748.640 38.4894   4
  -5  -8   1 850.122 45.0318   6
   5   8  -1 771.969 34.0536   3
   5   8   0 93.3339 14.1718   4
  -5  -8   0 91.4686 16.1226   6
   5   8   0 107.547 13.3117   3
  -5  -8   0 104.143 19.5837   2
   5   8   1-3.28304 7.10022   4
  -5  -8  -1 11.0337 9.07759   6
  -5  -8  -1 32.4920 13.4512   2
   5   8   1 17.8808 7.21803   3
   5   8   2 22.2822 11.1655   5
  -5  -8  -2 22.4201 9.61067   6
  -5  -8  -2 26.6755 11.9056   2
   5   8   3-4.99923 7.86925   5
  -5  -8  -3 13.9478 10.4304   6
  -5  -8  -3 32.4357 15.7334   2
  -5  -8  -4 272.282 33.1111   2
  -5  -8  -4 249.298 24.6711   6
   5   8   4 226.434 25.0828   5
  -5  -8  -5 405.382 39.8257   2
  -5  -8  -5 443.671 32.4080   6
   5   8   5 360.847 32.0009   5
  -5  -8  -6 219.766 23.4384   6
  -5  -8  -6 185.449 27.6052   2
   5   8   6 189.182 24.2374   5
  -5  -8  -7 35.4839 11.6014   6
  -5  -8  -7 5.17388 13.4619   2
   5   8   7 25.4652 11.6865   5
  -5  -8  -8-0.69442 7.65321   6
  -5  -8  -8 33.4875 15.6377   2
  -5  -8  -9 21.3365 10.3698   6
  -5  -8  -9 9.72487 13.1341   2
  -5  -8 -10 308.322 40.4982   2
  -5  -8 -10 285.471 27.8117   1
  -5  -8 -11 37.6421 20.5122   2
  -5  -8 -11 9.60721 9.45463   1
  -5  -8 -12 127.354 29.9040   2
  -5  -8 -12 84.5761 17.3081   1
   5   9 -14 96.0462 32.6995   5
   5   9 -13 190.994 37.6120   5
   5   9 -12 160.192 34.3544   5
   5   9 -11 8.22092 16.5422   5
   5   9 -10-2.69938 14.2219   5
   5   9  -9-13.8436 15.4056   5
  -5  -9   8 140.089 24.5679   6
   5   9  -8 166.994 28.9919   5
  -5  -9   7 213.810 28.2071   6
   5   9  -7 240.927 32.5341   5
  -5  -9   6 496.784 40.7230   6
  -5  -9   5 23.0359 12.0193   6
  -5  -9   4 13.5162 11.1795   6
  -5  -9   3 6.89592 8.62929   6
   5   9  -3-3.61228 9.63965   3
   5   9  -2 342.155 27.8260   4
  -5  -9   2 385.932 31.9656   6
   5   9  -2 384.652 27.1582   3
  -5  -9   1-1.63903 8.35703   6
   5   9  -1-3.83429 7.19798   4
   5   9  -1-5.57216 6.92041   3
   5   9   0 222.006 20.0751   4
  -5  -9   0 256.044 25.6228   6
  -5  -9   0 298.850 32.0558   2
   5   9   0 282.013 22.0890   3
   5   9   1 20.5077 9.97936   5
   5   9   1 35.3187 8.71979   4
  -5  -9  -1 34.6768 10.7682   6
  -5  -9  -1 16.1433 11.4949   2
   5   9   1 53.5917 10.9450   3
   5   9   2-1.41136 7.53499   5
  -5  -9  -2-3.37627 8.52011   6
  -5  -9  -2 30.6459 15.7786   2
  -5  -9  -3 87.4003 15.6729   6
  -5  -9  -3 55.9048 18.7435   2
   5   9   3 55.4437 13.3075   5
  -5  -9  -4 299.452 35.6973   2
  -5  -9  -4 308.855 27.6395   6
   5   9   4 241.956 26.0075   5
  -5  -9  -5 125.796 18.5350   6
  -5  -9  -5 94.5288 22.3200   2
   5   9   5 76.2041 15.9153   5
  -5  -9  -6 162.768 20.9355   6
  -5  -9  -6 208.281 31.7829   2
  -5  -9  -7 21.9062 9.64283   6
  -5  -9  -7 0.51060 11.2539   2
  -5  -9  -8 12.0254 8.78834   6
  -5  -9  -8 2.73157 14.6422   2
  -5  -9  -9 80.7870 16.2167   6
  -5  -9  -9 124.486 27.6020   2
  -5  -9 -10 85.2946 25.5086   2
  -5  -9 -11 210.239 26.1788   1
   5  10 -13 22.0420 20.6325   5
   5  10 -12 206.912 37.2743   5
   5  10 -11 21.7465 16.6474   5
   5  10 -10 13.9057 14.9355   5
   5  10  -9 28.7461 17.2069   5
   5  10  -8 130.893 26.0118   5
  -5 -10   7 194.494 27.6799   6
   5  10  -7 203.126 30.1236   5
  -5 -10   6 114.250 22.5074   6
   5  10  -6 148.599 25.7435   5
  -5 -10   5 34.0625 13.6169   6
  -5 -10   4 29.7793 13.4954   6
   5  10  -4 13.3353 10.1146   3
  -5 -10   3 27.8756 10.9356   6
   5  10  -3 41.0482 12.7504   3
  -5 -10   2 117.411 19.4124   6
   5  10  -2 52.9048 12.5350   4
   5  10  -2 129.824 17.9760   3
   5  10  -1 606.388 34.4196   4
  -5 -10   1 747.914 44.5801   6
   5  10  -1 695.914 37.2742   3
  -5 -10   0 34.9662 11.8762   6
  -5 -10   0 12.3677 12.0036   2
   5  10   0-3.82989 7.67695   3
   5  10   1 7.25732 8.15287   5
  -5 -10  -1 5.95767 8.14743   6
  -5 -10  -1 43.3407 15.9199   2
   5  10   1 19.3650 8.76476   3
  -5 -10  -2 25.9651 10.7143   6
  -5 -10  -2 44.7089 18.3837   2
  -5 -10  -3 61.9616 14.1326   6
  -5 -10  -3 38.7636 17.0109   2
  -5 -10  -4 5.62715 7.72482   6
  -5 -10  -4 0.14627 13.0674   2
  -5 -10  -5 501.375 47.5596   2
  -5 -10  -5 519.960 35.2195   6
  -5 -10  -6 55.4415 20.1381   2
  -5 -10  -6 21.4809 9.20764   6
  -5 -10  -7 13.4390 14.1997   2
  -5 -10  -8-7.92813 12.1497   2
  -5 -10  -9 20.3568 16.8833   2
   5  11 -13 159.981 33.6033   5
   5  11 -12 8.27169 15.4411   5
   5  11 -11 37.6275 17.8635   5
   5  11 -10 44.2348 19.9344   5
   5  11  -9 15.9339 14.9899   5
   5  11  -8 62.0345 20.2642   5
   5  11  -7 267.261 33.7484   5
  -5 -11   6 144.581 24.4186   6
   5  11  -6 124.177 23.4664   5
  -5 -11   5-1.45511 8.37391   6
   5  11  -5-17.6587 12.4093   5
   5  11  -5-1.60683 9.18103   3
  -5 -11   4 34.6545 13.9553   6
   5  11  -4 6.63979 8.73292   3
  -5 -11   3 15.9549 11.0135   6
   5  11  -3 14.9523 10.1690   3
  -5 -11   2 174.514 23.4325   6
   5  11  -2 186.803 22.0616   3
  -5 -11   1 177.410 23.0460   6
   5  11  -1 204.197 22.6568   3
  -5 -11   0 232.958 25.2245   6
   5  11   0 220.369 23.0500   3
  -5 -11  -1 12.4441 8.57757   6
  -5 -11  -1 0.41856 11.2498   2
   5  11   1 23.9738 9.55968   3
  -5 -11  -2 6.45404 9.11603   6
  -5 -11  -2 13.3106 15.2183   2
  -5 -11  -3 6.19871 7.19781   6
  -5 -11  -3-12.7774 15.9182   2
  -5 -11  -4 413.754 43.9608   2
  -5 -11  -4 369.557 30.3991   6
  -5 -11  -5 21.6973 16.6132   2
  -5 -11  -6 182.795 32.9420   2
  -5 -11  -7 33.7250 18.2401   2
   5  12 -12 121.928 29.8880   5
   5  12 -11 9.04553 15.8031   5
   5  12 -10-0.28784 13.0324   5
   5  12  -9 11.8663 15.3625   5
   5  12  -8 146.518 27.9482   5
   5  12  -7 17.7959 12.4411   5
   5  12  -6 117.098 23.3046   5
   5  12  -6 187.697 28.2310   3
   5  12  -5 15.6643 11.8092   5
   5  12  -5 28.7224 14.4060   3
  -5 -12   4 13.8785 9.85505   6
   5  12  -4 21.6876 12.9799   5
   5  12  -4 24.8993 12.9463   3
  -5 -12   3 34.5705 12.6461   6
   5  12  -3 25.4985 12.9616   5
   5  12  -3 32.1829 12.2538   3
  -5 -12   2 140.872 21.8679   6
   5  12  -2 138.195 20.4919   3
  -5 -12   1 134.459 20.3935   6
   5  12  -1 165.435 21.3154   3
  -5 -12   0 21.8078 10.2572   6
   5  12   0 44.5272 13.0281   3
   5  12   1 33.1592 11.3201   3
  -5 -12  -1 51.3231 13.1728   6
  -5 -12  -1 20.1195 13.3407   2
  -5 -12  -2-2.06865 7.26956   6
  -5 -12  -2-4.20447 11.8568   2
  -5 -12  -3 100.253 23.8868   2
  -5 -12  -4 47.9941 18.7649   2
  -5 -12  -5 408.077 47.0044   2
  -5 -12  -6 1.76529 13.1472   2
   5  13  -8 6.35107 11.2001   3
   5  13  -7 314.770 38.2104   3
   5  13  -6 13.0341 12.4872   3
   5  13  -5 27.0247 14.6763   3
   5  13  -4 35.2095 14.6544   3
   5  13  -3 64.5778 16.5603   3
  -5 -13   2 36.2478 12.7716   6
   5  13  -2 44.3801 13.8390   3
  -5 -13   1 249.937 27.8286   6
   5  13  -1 278.830 28.8428   3
   5  13   0 36.4196 12.6213   3
  -5 -13  -1 47.8118 19.4735   2
  -5 -13  -2 57.3805 21.2664   2
  -5 -13  -3 34.2596 17.1271   2
   5  14  -8 129.333 27.5386   3
   5  14  -7 52.7218 17.9885   3
   5  14  -6 125.115 25.4136   3
   5  14  -5-3.01972 9.52579   3
   5  14  -4 5.68604 9.60820   3
   5  14  -3 4.95738 9.90251   3
  -6  15  -2 80.8155 23.8260   4
  -6  15  -3 235.409 36.7445   4
  -6  15  -4 14.6530 15.9276   4
   6 -14  -3 267.915 34.0860   1
   6 -14  -2-5.53332 11.0921   1
  -6  14   1 10.5239 12.7275   4
   6 -14  -1 18.9747 11.9946   1
   6 -14   0 9.58558 11.7180   1
  -6  14   0 7.41404 11.2526   4
  -6  14  -1 87.5649 22.7051   4
  -6  14  -2 168.367 30.8861   4
  -6  14  -3 104.857 25.3828   4
  -6  14  -4-5.29641 15.1357   4
  -6  14  -5 22.3023 17.4246   4
  -6  14  -6 6.21660 17.4379   4
   6 -13  -5-0.48863 10.8196   1
   6 -13  -4 332.719 37.1186   1
  -6  13   3-5.66729 12.1078   4
   6 -13  -3 1.01557 11.4478   1
  -6  13   2 99.1531 22.0625   4
   6 -13  -2 129.638 23.2435   1
  -6  13   1 14.9825 13.1657   4
   6 -13  -1 17.9807 12.1367   1
  -6  13   0 6.53832 12.4265   4
   6 -13   0 21.1758 12.1114   1
  -6  13  -1 32.6828 16.9979   4
  -6  13  -2 267.497 35.9863   4
  -6  13  -2 360.703 38.8916   3
  -6  13  -3 48.9498 21.0808   4
  -6  13  -3 60.3042 20.4628   3
  -6  13  -4 55.4951 19.3886   4
  -6  13  -4 93.2745 22.8317   3
  -6  13  -5 39.1494 20.9836   4
  -6  13  -5 33.5413 16.7683   3
  -6  13  -6 40.2347 18.7711   4
  -6  13  -6 24.7764 15.9309   3
  -6  13  -7 74.5291 26.9552   4
  -6  13  -7 62.2272 20.7254   3
   6 -12  -7 1.16084 11.7530   1
   6 -12  -6-9.11722 12.1380   1
   6 -12  -5 69.4682 18.8212   1
   6 -12  -4 44.2313 15.6416   1
   6 -12  -3 439.052 39.3985   1
  -6  12   3 323.781 35.7627   4
  -6  12   2 18.3705 14.4399   4
   6 -12  -2 12.3234 10.3688   1
  -6  12   1-3.10665 13.3279   4
   6 -12  -1 5.52619 9.77458   1
  -6  12   0 11.6261 11.9055   4
   6 -12   0-13.2278 10.6594   1
  -6  12  -1 206.078 29.5452   3
  -6  12  -1 227.493 33.1419   4
   6 -12   1 194.963 24.1393   1
  -6  12  -2 19.2880 13.0485   3
  -6  12  -2 29.6176 17.4692   4
  -6  12  -3 395.283 43.9862   4
  -6  12  -3 402.440 39.8411   3
  -6  12  -4 43.4844 21.1847   4
  -6  12  -4 31.0019 16.5256   3
  -6  12  -5-6.59330 15.3712   4
  -6  12  -5 2.24418 12.4475   3
  -6  12  -6-9.70380 16.1523   4
  -6  12  -6 13.7242 12.0011   3
  -6  12  -7 208.276 35.8412   4
  -6  12  -7 237.685 32.2582   3
  -6  12  -8 193.179 35.7114   4
  -6  12  -8 199.005 30.4479   3
  -6  12  -9 153.670 27.6515   3
   6 -11  -8 12.7630 10.5995   1
   6 -11  -7-0.51932 12.5709   1
   6 -11  -6-4.26086 11.9837   1
   6 -11  -5 106.998 21.1158   1
   6 -11  -4 403.502 37.7333   1
  -6  11   4 485.172 42.1163   4
   6 -11  -3 122.413 21.5827   1
  -6  11   3 91.5536 20.6439   4
  -6  11   2 85.5434 20.7491   4
   6 -11  -2 82.5468 17.7170   1
  -6  11   1 24.2459 15.4199   4
   6 -11  -1 10.8648 11.6391   1
  -6  11   0 7.39928 11.0998   4
   6 -11   0-19.4907 11.1917   1
  -6  11  -1 62.6414 17.9161   3
  -6  11  -1 61.4213 20.1197   4
   6 -11   1 50.6440 13.7463   1
  -6  11  -2 579.480 50.1948   4
  -6  11  -2 653.635 47.1462   3
   6 -11   2 574.876 37.3532   1
  -6  11  -3 24.8939 16.5017   4
  -6  11  -3 19.3640 12.4915   3
  -6  11  -4 7.19757 15.5246   4
  -6  11  -4 43.2909 15.4170   3
  -6  11  -5 8.88901 15.8672   4
  -6  11  -5 0.48759 9.92511   3
  -6  11  -6 99.4578 26.4542   4
  -6  11  -6 31.5114 14.5096   3
  -6  11  -7 82.8680 27.0292   4
  -6  11  -7 22.1871 13.4135   3
  -6  11  -8 510.592 44.5044   3
  -6  11  -9 71.9474 18.9270   3
  -6  11 -10 15.7377 13.9140   3
  -6  11 -11 0.80824 13.2738   5
  -6  11 -11 3.59972 12.7338   3
  -6  11 -12 17.5737 16.9849   5
   6 -10 -10 318.500 39.2405   1
   6 -10  -9 0.74397 12.7985   1
   6 -10  -8 96.4230 22.1014   1
   6 -10  -7-3.39042 12.1230   1
   6 -10  -6 38.9832 15.6557   1
   6 -10  -5 53.4526 15.5192   1
   6 -10  -4 502.651 39.9942   1
  -6  10   4 395.210 38.3916   4
   6 -10  -3 237.023 28.0983   1
  -6  10   3 247.363 32.6786   4
  -6  10   3 227.549 17.4985   6
   6 -10  -2 9.25820 8.95701   1
  -6  10   2 8.64914 6.41258   6
  -6  10   2 31.8431 16.3888   4
  -6  10   1 52.6969 18.2947   4
   6 -10  -1 50.4181 13.5387   1
  -6  10   0 42.3985 17.8122   4
   6 -10   0 25.0458 10.8912   1
  -6  10  -1 286.699 34.5044   4
  -6  10  -1 282.159 29.8152   3
   6 -10   1 294.471 26.6401   1
  -6  10  -2 89.0831 22.0409   4
   6 -10   2 88.3063 14.8122   1
   6 -10   2 81.4309 17.3323   5
  -6  10  -2 100.313 20.2719   3
  -6  10  -3 340.636 38.8903   4
   6 -10   3 259.426 29.3720   5
  -6  10  -3 312.349 31.8558   3
  -6  10  -4 23.1690 17.5336   4
  -6  10  -4 16.7856 10.5602   3
  -6  10  -5 9.11434 17.1178   4
  -6  10  -5-1.63777 10.9680   3
  -6  10  -6 35.7096 18.3887   4
  -6  10  -6 29.2718 13.1678   3
  -6  10  -7 346.817 34.5130   3
  -6  10  -8-14.4385 14.6343   3
  -6  10  -9 203.278 28.6389   3
  -6  10 -10-8.44695 14.7089   5
  -6  10 -10-6.55769 11.7043   3
  -6  10 -11-15.4936 16.6152   5
  -6  10 -11-1.68924 9.85225   3
  -6  10 -12-3.22769 14.7754   5
  -6  10 -12 7.11420 11.4797   3
  -6  10 -13 178.457 33.8777   5
  -6  10 -13 197.181 31.0824   3
   6  -9 -11 117.978 26.3145   1
   6  -9 -10 10.8732 13.6863   1
   6  -9  -9 507.437 46.4883   1
   6  -9  -8 33.5709 16.6624   1
   6  -9  -8 3.27069 7.37939   5
   6  -9  -7 15.9495 11.9606   1
   6  -9  -6 20.9737 13.8972   1
   6  -9  -5 310.984 32.5633   1
  -6   9   5 292.127 19.3861   6
  -6   9   4 116.162 13.0447   6
  -6   9   4 77.2277 18.2438   4
   6  -9  -4 109.091 19.7592   1
   6  -9  -3 404.887 33.0939   1
  -6   9   3 391.501 37.2840   4
  -6   9   3 373.939 23.6682   6
   6  -9  -3 284.301 26.3371   5
  -6   9   2 13.9631 7.62521   6
   6  -9  -2-1.05822 8.58288   1
  -6   9   2-1.72183 11.0232   4
   6  -9  -2 6.77729 8.88557   5
   6  -9  -1 34.3103 11.6851   1
  -6   9   1 44.1008 17.3867   4
   6  -9  -1 30.6066 11.1516   5
  -6   9   0 0.89628 12.5722   4
   6  -9   0 17.4217 10.1322   5
   6  -9   0-3.74070 7.13584   1
  -6   9  -1 285.725 33.9088   4
   6  -9   1 267.436 27.8150   5
  -6   9  -1 297.610 28.8988   3
   6  -9   1 322.968 26.4123   1
  -6   9  -2 418.778 40.9369   4
   6  -9   2 352.554 32.3086   5
  -6   9  -2 483.953 36.7666   3
   6  -9   2 489.125 30.6643   1
  -6   9  -3 87.7527 20.8631   4
   6  -9   3 82.0170 18.1118   5
  -6   9  -3 125.551 20.6341   3
  -6   9  -4 6.33971 15.0969   4
  -6   9  -4 4.74196 9.64321   3
  -6   9  -5 14.5366 17.2307   4
  -6   9  -5-6.09747 9.67434   3
  -6   9  -6 39.5912 16.7598   4
  -6   9  -6 29.7798 11.1261   3
  -6   9  -7 28.4748 11.3746   3
  -6   9  -8 604.734 43.6949   3
  -6   9  -9 7.13396 11.3266   3
  -6   9 -10 11.2439 15.6349   5
  -6   9 -10 8.12790 12.2806   3
  -6   9 -11 15.6697 17.4403   5
  -6   9 -11 4.91383 11.0461   3
  -6   9 -12 107.409 28.5024   5
  -6   9 -12 63.1655 18.2712   3
  -6   9 -13 7.25608 17.9984   5
  -6   9 -13 37.2113 15.9682   3
  -6   9 -14 303.491 37.1552   3
   6  -8 -12 11.0791 15.9773   1
   6  -8 -11 50.8383 15.3474   5
   6  -8 -11 96.0415 23.9341   1
   6  -8 -10 492.371 46.0543   1
   6  -8 -10 418.835 36.9243   5
   6  -8  -9 37.5686 15.7443   1
   6  -8  -9 30.8615 11.9670   5
   6  -8  -8 45.6253 17.5819   1
  -6   8   8 50.6851 10.3460   6
  -6   8   7 5.57715 6.63509   6
   6  -8  -7 2.74405 10.6418   1
  -6   8   6-11.3349 6.43917   6
   6  -8  -6 8.55534 11.1389   1
  -6   8   5 3.45354 6.31367   6
   6  -8  -5-4.61000 9.19086   1
  -6   8   4 637.528 45.3545   4
   6  -8  -4 689.494 42.9469   1
  -6   8   4 706.547 33.2403   6
   6  -8  -3 1.95740 8.71934   5
  -6   8   3-1.91980 10.8287   4
  -6   8   3 2.05863 6.16436   6
   6  -8  -3-3.07809 9.08039   1
   6  -8  -2 109.610 17.7321   5
  -6   8   2 98.2654 14.2757   6
  -6   8   2 98.3876 20.1684   4
   6  -8  -2 120.972 17.8460   1
   6  -8  -1 25.5320 10.2868   5
  -6   8   1 39.7515 15.4351   4
   6  -8  -1 11.6767 7.42750   1
   6  -8   0 199.392 20.1710   1
  -6   8   0 220.886 29.8280   4
   6  -8   0 167.401 20.9031   5
  -6   8  -1 218.329 30.3754   4
  -6   8  -1 210.575 23.2580   3
   6  -8   1 172.494 22.7644   5
   6  -8   1 167.246 17.7263   1
  -6   8  -2 791.632 54.0480   4
   6  -8   2 693.375 44.6348   5
  -6   8  -2 772.172 42.9860   3
   6  -8   2 719.841 34.4598   1
  -6   8  -3 251.533 33.6608   4
  -6   8  -3 203.106 23.0437   3
   6  -8   3 146.748 15.4324   1
   6  -8   3 167.811 23.6801   5
  -6   8  -4 5.38465 14.8917   4
   6  -8   4-8.15191 10.2604   5
  -6   8  -4-3.63607 10.8275   3
  -6   8  -5 4.92738 14.5233   4
  -6   8  -5-5.47940 9.61013   3
  -6   8  -6 43.7477 20.7373   4
  -6   8  -6 28.1850 11.6142   3
  -6   8  -7 548.136 38.4545   3
  -6   8  -8 131.657 21.4424   3
  -6   8  -9 164.241 28.6860   5
  -6   8  -9 191.866 25.5715   3
  -6   8 -10-9.07943 13.6532   5
  -6   8 -10 28.7465 12.8538   3
  -6   8 -11 22.0990 17.5792   5
  -6   8 -11 14.5986 10.9099   3
  -6   8 -12 24.5637 19.9600   5
  -6   8 -12 8.76789 11.4230   3
  -6   8 -13 363.686 47.5670   5
  -6   8 -13 318.360 35.8184   3
   6  -7 -13-7.40898 12.5921   5
   6  -7 -12 12.3967 15.7318   1
   6  -7 -12-6.13631 11.0928   5
   6  -7 -11 106.495 24.6143   1
   6  -7 -11 115.833 23.5656   5
   6  -7 -10 281.212 35.6081   1
   6  -7 -10 246.481 30.3376   5
   6  -7  -9 265.720 30.2210   5
   6  -7  -9 283.321 33.6097   1
   6  -7  -8 7.91194 10.7426   1
  -6   7   8 6.20703 7.13772   6
   6  -7  -7 11.7952 12.9812   1
  -6   7   7-2.65836 6.03365   6
  -6   7   6 7.41394 7.30304   6
   6  -7  -6 8.49458 11.8089   1
   6  -7  -5 370.029 33.2689   1
  -6   7   5 359.568 24.7054   6
  -6   7   4 61.0710 11.3182   6
  -6   7   4 41.6622 15.2289   4
   6  -7  -4 71.0443 15.7551   1
  -6   7   3 491.658 39.7563   4
  -6   7   3 527.077 30.1096   6
   6  -7  -3 535.099 34.9664   1
   6  -7  -2-7.26113 9.87271   1
   6  -7  -2-0.41244 7.98322   5
  -6   7   2 0.36717 6.71019   6
  -6   7   2-0.88722 11.1110   4
   6  -7  -1 53.7742 13.4487   5
  -6   7   1 96.2473 20.0958   4
   6  -7  -1 76.4218 12.8044   1
   6  -7   0-5.51225 8.65209   5
  -6   7   0 0.29364 11.1861   4
   6  -7   0 9.40876 7.31039   1
   6  -7   1 735.015 33.7030   1
  -6   7  -1 762.031 50.2295   4
   6  -7   1 725.447 25.1313   2
  -6   7  -1 712.333 39.1846   3
   6  -7   1 663.651 42.4928   5
   6  -7   2 190.343 9.94901   2
  -6   7  -2 230.732 28.8307   4
  -6   7  -2 248.800 24.5520   3
   6  -7   2 191.303 24.4854   5
   6  -7   2 218.675 17.8805   1
  -6   7  -3 270.209 33.6394   4
  -6   7  -3 236.091 23.5282   3
   6  -7   3 241.880 27.9614   5
   6  -7   3 261.887 19.0169   1
  -6   7  -4 19.2308 14.1061   4
  -6   7  -4 0.81711 7.41938   3
   6  -7   4 17.3837 12.6825   5
  -6   7  -5 32.4990 17.9371   4
  -6   7  -5-8.20592 8.34103   3
  -6   7  -6 5.12106 13.0748   4
  -6   7  -6 15.1514 9.23757   3
  -6   7  -7 339.635 29.2010   3
  -6   7  -8 352.184 30.7553   3
  -6   7  -9 77.0113 21.0468   5
  -6   7  -9 120.069 20.6557   3
  -6   7 -10-18.0299 16.0003   5
  -6   7 -10 25.8539 13.2670   3
  -6   7 -11 47.2480 18.4725   5
  -6   7 -11 22.4797 12.3106   3
  -6   7 -12 146.483 31.4114   5
  -6   7 -13 42.8632 23.0965   5
  -6   7 -14 231.796 39.9942   5
   6  -6 -15 160.100 30.9748   5
   6  -6 -14 16.8482 16.2194   5
   6  -6 -13 8.72610 12.5640   5
   6  -6 -12 0.04892 12.6306   5
   6  -6 -11 133.192 25.5591   5
   6  -6 -10 195.645 28.5699   5
  -6   6   9 285.650 24.7108   6
  -6   6   8 2.65260 7.17518   6
  -6   6   7 13.1649 8.24188   6
  -6   6   6 8.43725 6.92590   6
  -6   6   5 285.211 22.8157   6
   6  -6  -5 298.623 29.1169   1
  -6   6   4 1029.59 55.3518   4
   6  -6  -4 1085.50 51.0855   1
  -6   6   4 1089.53 43.3058   6
  -6   6   3 82.6012 12.9288   6
   6  -6  -3 97.9619 15.9715   1
  -6   6   3 111.319 21.0131   4
  -6   6   2 2.70484 11.4765   4
   6  -6  -2 10.4756 8.44258   1
   6  -6  -2-0.07658 7.09827   3
  -6   6   2 5.09616 7.35956   6
   6  -6  -1-0.54158 8.92078   5
   6  -6  -1 0.54547 6.55233   1
  -6   6   1 20.2019 13.8911   4
   6  -6  -1 3.87102 7.15593   3
   6  -6   0 91.5022 17.2921   5
  -6   6   0 115.801 21.2631   4
   6  -6   0 88.1309 14.6629   3
   6  -6   0 104.788 13.3028   1
   6  -6   1 32.0411 11.3913   5
  -6   6  -1 46.5098 11.9583   3
   6  -6   1 11.1530 6.13394   1
  -6   6  -1 9.64922 10.6410   4
   6  -6   1 37.4138 7.46550   2
  -6   6  -2 1476.78 69.0866   4
   6  -6   2 1401.36 32.6118   2
  -6   6  -2 1491.31 52.8880   3
   6  -6   2 1321.67 60.4059   5
   6  -6   2 1429.63 40.6348   1
  -6   6  -3 38.5779 18.1904   4
   6  -6   3 10.3092 5.43082   1
  -6   6  -3 22.8177 9.39257   3
   6  -6   3-4.32289 9.70435   5
  -6   6  -4 1.43061 11.4296   4
  -6   6  -4-5.51914 7.39464   3
   6  -6   4 8.70345 10.9885   5
  -6   6  -5 19.4739 13.7457   4
  -6   6  -5-4.68053 7.19222   3
  -6   6  -6 231.611 31.8377   4
  -6   6  -6 243.541 22.6686   3
  -6   6  -7 217.175 22.6277   3
  -6   6  -8 589.780 37.4636   3
  -6   6  -8 521.045 47.0225   5
  -6   6  -9 35.1027 18.1930   5
  -6   6  -9 20.9276 9.77995   3
  -6   6 -10-3.40364 15.5543   5
  -6   6 -10 31.0544 12.9881   3
  -6   6 -11 3.57375 15.3392   5
  -6   6 -12 88.3255 25.3419   5
  -6   6 -13 383.699 48.4761   5
  -6   6 -14 99.8216 28.8528   5
   6  -5 -16 258.614 40.8521   5
   6  -5 -15-16.9269 18.3982   5
   6  -5 -14 8.53809 14.0990   5
   6  -5 -13 28.8821 18.6689   5
   6  -5 -12 46.7424 18.1782   5
   6  -5 -11 33.4772 18.2226   5
  -6   5  10 783.145 43.0399   6
   6  -5 -10 751.735 52.3875   5
  -6   5   9 29.6052 11.1502   6
  -6   5   8 52.6965 12.1177   6
  -6   5   7 74.8679 13.2245   6
  -6   5   6 121.561 16.8972   6
  -6   5   5 466.628 29.5068   6
  -6   5   4 481.087 29.7849   6
   6  -5  -4 456.548 32.2379   3
  -6   5   3 232.217 21.1275   6
  -6   5   3 197.153 25.0823   4
   6  -5  -3 187.950 20.0513   3
   6  -5  -2-2.98890 12.2124   4
  -6   5   2 11.3187 8.48458   6
  -6   5   2 9.68539 12.9933   4
   6  -5  -2 7.06299 7.86380   1
   6  -5  -2-0.38664 5.84861   3
   6  -5  -1 47.4663 10.7049   1
  -6   5   1 43.5789 14.7793   4
   6  -5  -1 42.7296 10.6846   3
   6  -5   0 5.24593 8.34060   5
   6  -5   0 11.2800 6.36272   1
  -6   5   0 44.5829 16.2173   4
   6  -5   0 31.1180 10.0828   3
  -6   5  -1 692.106 45.1488   4
   6  -5   1 661.951 27.2790   1
   6  -5   1 701.115 28.7956   2
   6  -5   1 645.272 41.6116   5
   6  -5   2 181.047 13.4394   1
   6  -5   2 172.783 13.4729   2
  -6   5  -2 206.396 26.6919   4
  -6   5  -2 173.667 17.9018   3
   6  -5   2 175.149 23.6009   5
  -6   5  -3 224.564 27.4734   4
  -6   5  -3 211.521 19.3509   3
   6  -5   3 212.383 13.2195   1
   6  -5   3 222.187 26.4930   5
  -6   5  -4 13.6608 14.1899   4
  -6   5  -4 14.7346 7.23073   3
   6  -5   4 24.5815 13.4208   5
  -6   5  -5 0.08103 13.6247   4
  -6   5  -5 2.06398 5.97608   3
  -6   5  -6 19.8544 16.5900   4
  -6   5  -6 1.90220 6.27853   3
  -6   5  -7 1034.23 44.1965   3
  -6   5  -8 45.1097 17.9619   5
  -6   5  -8 72.2226 13.7834   3
  -6   5  -9 165.434 29.4680   5
  -6   5  -9 159.352 19.5318   3
  -6   5 -10 37.8907 19.5008   5
  -6   5 -10 15.0913 5.65883   2
  -6   5 -11 8.74018 13.0260   5
  -6   5 -12 74.5828 23.0559   5
  -6   5 -13 318.851 43.3602   5
  -6   5 -14 200.450 36.8226   5
   6  -4 -16 61.8921 23.1574   5
   6  -4 -15 126.753 30.2907   5
   6  -4 -14 7.92635 14.6170   5
   6  -4 -13 23.3941 16.3851   5
   6  -4 -12 0.44784 13.4559   5
   6  -4 -11 355.672 38.6183   5
  -6   4  10 11.2078 9.75856   6
  -6   4   9 271.975 25.9281   6
  -6   4   8 2.88235 7.80825   6
  -6   4   7-0.38457 6.88361   6
  -6   4   6 29.1015 10.2759   6
  -6   4   5 790.586 39.0766   6
   6  -4  -5 692.371 39.0279   3
   6  -4  -4 385.571 35.4706   4
  -6   4   4 364.091 26.5029   6
   6  -4  -4 389.774 28.2017   3
   6  -4  -3 285.173 30.8477   4
  -6   4   3 234.041 26.3520   4
  -6   4   3 286.178 23.5396   6
   6  -4  -3 283.259 23.3180   3
   6  -4  -2 2.98616 9.58337   4
  -6   4   2-3.36902 8.09980   4
   6  -4  -2-0.42365 6.52363   3
  -6   4   1 1.48812 10.0630   4
   6  -4  -1 1.27554 6.31406   3
   6  -4   0 114.533 18.9232   5
  -6   4   0 148.887 22.6168   4
   6  -4   0 139.430 13.8846   1
   6  -4   0 127.430 15.0754   3
  -6   4  -1 480.189 37.0734   4
   6  -4   1 489.169 25.6614   2
   6  -4   1 451.320 21.3466   1
   6  -4   1 547.643 29.2154   3
   6  -4   1 466.514 35.7146   5
   6  -4   2 645.128 22.0938   1
   6  -4   2 633.376 27.4450   2
  -6   4  -2 632.700 43.2977   4
   6  -4   2 684.941 43.9425   5
   6  -4   3 60.8595 8.96956   2
  -6   4  -3 94.1272 20.0360   4
   6  -4   3 68.7772 6.67197   1
   6  -4   3 88.1997 17.8422   5
  -6   4  -4 20.7532 13.7879   4
   6  -4   4 30.7582 13.6734   5
  -6   4  -5 12.9843 12.9295   4
  -6   4  -6 349.905 35.6736   4
  -6   4  -7 2.91710 5.63933   3
  -6   4  -8 809.140 38.3950   3
  -6   4  -8 836.396 58.0078   5
  -6   4  -8 927.826 32.7440   2
  -6   4  -9 26.6542 14.6008   5
  -6   4  -9 17.9895 7.67675   2
  -6   4 -10 3.87102 15.8282   5
  -6   4 -10 50.2029 10.5958   2
  -6   4 -11 14.4573 16.0667   5
  -6   4 -11-0.04074 6.85364   2
  -6   4 -12 243.332 37.5247   5
  -6   4 -12 212.680 20.8909   2
  -6   4 -13 137.517 31.2100   5
  -6   4 -14 255.844 41.3642   5
   6  -3 -16 126.614 31.6723   5
   6  -3 -15 33.4376 19.4313   5
   6  -3 -14 5.93371 16.2010   5
   6  -3 -13 11.0834 14.3545   5
   6  -3 -12 26.2364 16.7366   5
  -6   3  11 95.6351 18.6648   6
   6  -3 -11 88.1466 22.1579   5
  -6   3  10 618.005 40.2895   6
  -6   3   9 61.4136 14.4900   6
  -6   3   8 6.36456 8.44127   6
  -6   3   7 30.7831 10.9725   6
  -6   3   6 99.2152 16.0850   6
  -6   3   5 37.1672 9.62712   6
   6  -3  -4 1104.08 57.1996   4
  -6   3   4 1039.97 44.7091   6
   6  -3  -4 1056.02 43.6930   3
   6  -3  -3 47.6956 14.4367   4
  -6   3   3 51.4086 14.7380   4
  -6   3   3 48.5813 11.3968   6
   6  -3  -3 65.1585 12.0013   3
   6  -3  -2 40.2388 12.9539   4
  -6   3   2 19.8648 9.47477   6
  -6   3   2 5.82601 8.62766   4
   6  -3  -2 30.1611 8.67867   3
   6  -3  -1 4.45386 10.9613   4
  -6   3   1 0.65453 7.42557   4
   6  -3  -1-1.45514 5.53240   3
  -6   3   0 257.636 26.9520   4
   6  -3   0 260.466 20.3168   2
   6  -3   0 291.058 20.3427   3
  -6   3  -1 433.031 34.3675   4
   6  -3   1 474.229 26.7920   2
   6  -3   1 430.972 19.7641   1
   6  -3   1 482.616 25.5264   3
   6  -3   1 448.845 35.6587   5
   6  -3   2 596.162 28.8675   2
  -6   3  -2 606.946 41.4152   4
   6  -3   2 579.328 18.7846   1
   6  -3   2 564.869 40.1601   5
   6  -3   3 59.4701 10.3425   2
  -6   3  -3 47.7827 13.8165   4
   6  -3   3 51.8410 4.47093   1
  -6   3  -3 58.2735 9.04496   3
   6  -3   3 64.9441 15.1505   5
  -6   3  -4 1.32374 8.15781   4
  -6   3  -4-11.4267 5.79236   3
   6  -3   4-1.42506 8.84189   5
  -6   3  -5 13.8823 13.7921   4
  -6   3  -5 4.20582 6.11911   3
  -6   3  -6 224.214 29.2731   4
  -6   3  -6 233.145 17.8741   3
  -6   3  -7 1163.92 40.7498   2
  -6   3  -8 97.6812 23.9912   5
  -6   3  -8 84.4978 12.9571   2
  -6   3  -9 85.9010 23.7540   5
  -6   3  -9 52.7740 11.3628   2
  -6   3 -10-0.36349 12.7816   5
  -6   3 -10 10.3534 7.67028   2
  -6   3 -11 16.8945 17.4700   5
  -6   3 -11 21.0634 8.88463   2
  -6   3 -12 14.7378 16.7301   5
  -6   3 -12 2.37901 7.22344   2
  -6   3 -13 497.493 35.0818   2
  -6   3 -13 597.781 59.0407   5
  -6   3 -14 1.78381 15.9957   5
  -6   3 -15 20.4028 19.3312   5
   6  -2 -16 178.975 34.9306   5
   6  -2 -15 79.2065 24.2840   5
   6  -2 -14 3.42407 18.4269   5
   6  -2 -13 15.8621 14.6466   5
   6  -2 -12 42.5142 19.6010   5
  -6   2  11 256.105 28.0012   6
   6  -2 -11 263.669 34.3285   5
  -6   2  10 229.075 26.1328   6
  -6   2   9 255.999 26.9109   6
  -6   2   8 19.8444 11.0492   6
  -6   2   7 22.8820 11.1335   6
  -6   2   6 8.49223 8.17348   6
   6  -2  -5 1253.53 61.1940   4
  -6   2   5 1184.53 49.6372   6
   6  -2  -4 17.3548 10.1723   4
  -6   2   4-2.87238 7.46288   6
   6  -2  -3 208.100 25.4928   4
  -6   2   3 250.337 23.2784   6
   6  -2  -3 229.582 18.7884   3
   6  -2  -2 4.06341 11.1502   4
  -6   2   2 9.37542 8.30503   6
  -6   2   2-10.9281 9.72815   4
   6  -2  -2-0.37472 5.49106   3
   6  -2  -1-0.35408 8.97481   4
  -6   2   1 9.84509 8.00520   6
  -6   2   1 7.94989 10.5116   4
   6  -2  -1-4.89131 5.24855   3
   6  -2   0 80.9948 17.6142   4
  -6   2   0 80.6757 16.1553   4
   6  -2   0 89.1735 13.2826   2
   6  -2   0 86.9206 10.5496   3
   6  -2   1 1405.52 62.1332   5
  -6   2  -1 1327.60 58.1452   4
   6  -2   1 1331.12 46.4820   2
   6  -2   1 1456.44 39.3886   3
   6  -2   2 305.131 22.3153   2
  -6   2  -2 325.917 30.4465   4
   6  -2   2 274.582 12.3540   1
   6  -2   2 353.116 31.8628   5
   6  -2   3 63.6546 15.8467   5
  -6   2  -3 80.8968 9.03752   3
   6  -2   3 78.8026 11.8832   2
  -6   2  -3 79.9251 17.8309   4
  -6   2  -4 16.0807 11.5196   4
  -6   2  -4 0.43934 3.94894   3
   6  -2   4-5.23872 9.30561   5
  -6   2  -5 6.49787 10.0561   4
  -6   2  -5 11.0242 5.19499   3
  -6   2  -6 270.616 30.3143   4
  -6   2  -6 272.286 21.2509   2
  -6   2  -6 239.050 16.0379   3
  -6   2  -7 329.703 33.6711   4
  -6   2  -7 297.480 23.0858   2
  -6   2  -7 286.185 18.7045   3
  -6   2  -8 267.489 23.1015   2
  -6   2  -9 17.5728 15.2503   5
  -6   2  -9 11.2955 8.67160   2
  -6   2 -10 5.18495 16.5757   5
  -6   2 -10 31.9272 10.8816   2
  -6   2 -11 9.42983 16.4925   5
  -6   2 -11 10.6801 8.97040   2
  -6   2 -12 422.973 33.7588   2
  -6   2 -12 450.595 49.1779   5
  -6   2 -13 63.0913 24.0850   5
  -6   2 -13 74.7560 17.6783   2
  -6   2 -14 331.643 45.4616   5
  -6   2 -14 217.043 26.5890   2
  -6   2 -15-15.1523 19.7400   5
   6  -1 -16 31.8256 21.9163   5
   6  -1 -15 101.223 26.1537   5
   6  -1 -14 42.8973 20.2201   5
   6  -1 -13-3.89786 13.6020   5
   6  -1 -12 83.4197 22.3795   5
  -6   1  11 401.203 36.0748   6
  -6   1  10 362.257 32.7949   6
  -6   1   9 61.3178 15.2783   6
  -6   1   8 49.0597 14.1184   6
  -6   1   7 7.98457 9.61016   6
  -6   1   6 94.9845 16.9341   6
   6  -1  -5 240.009 28.0436   4
  -6   1   5 221.488 23.2209   6
   6  -1  -4 967.201 52.5394   4
  -6   1   4 960.971 45.2387   6
  -6   1   3 33.3170 11.6040   6
   6  -1  -3 23.4378 12.1619   4
   6  -1  -2 13.6986 6.50540   3
  -6   1   2-2.14544 7.96637   6
   6  -1  -2-1.27352 8.55392   4
  -6   1   2-4.91588 10.0513   4
   6  -1  -1 46.2378 13.4159   4
  -6   1   1 13.9257 8.55107   6
  -6   1   1 21.5959 10.8228   4
   6  -1  -1 48.2936 11.1658   2
   6  -1  -1 38.4639 7.74121   3
   6  -1   0 905.778 49.5235   4
  -6   1   0 804.153 44.1095   4
   6  -1   0 846.241 39.5985   2
   6  -1   0 893.044 28.1604   3
  -6   1  -1-4.29220 11.6269   4
   6  -1   1-2.59250 6.63617   2
   6  -1   1-0.65011 3.85810   3
   6  -1   2 1025.60 42.5954   2
  -6   1  -2 889.284 47.0204   4
   6  -1   2 959.140 52.1816   5
   6  -1   3 16.9067 11.1859   5
   6  -1   3 8.36106 6.58849   2
  -6   1  -3-6.07022 9.33410   4
  -6   1  -4 6.67844 3.79447   3
  -6   1  -4-11.6466 11.0372   4
   6  -1   4 2.97764 10.3742   5
  -6   1  -5 11.6716 10.5348   4
  -6   1  -5 38.1452 10.1502   2
  -6   1  -5 26.7263 5.29717   3
  -6   1  -6 406.371 35.0619   4
  -6   1  -6 422.177 28.3992   2
  -6   1  -6 434.576 18.4771   3
  -6   1  -7 398.131 36.0654   4
  -6   1  -7 391.984 28.2785   2
  -6   1  -7 384.908 19.2839   3
  -6   1  -8 530.098 42.6033   4
  -6   1  -8 509.913 32.7569   2
  -6   1  -9 6.55315 14.2941   5
  -6   1  -9 4.81157 8.71349   2
  -6   1 -10-13.9435 15.6561   5
  -6   1 -10 14.6074 10.3792   2
  -6   1 -11-13.3111 16.0738   5
  -6   1 -11-2.34648 8.49387   2
  -6   1 -12 194.774 34.0220   5
  -6   1 -12 176.537 23.8649   2
  -6   1 -13 440.106 37.8590   2
  -6   1 -13 478.931 52.5712   5
  -6   1 -14 44.5563 23.2904   5
  -6   1 -14 4.32429 10.0634   2
  -6   1 -15 26.1802 22.5779   5
  -6   1 -15-1.66777 10.2226   2
   6   0 -16 320.124 45.4876   5
   6   0 -15-8.43389 18.0494   5
   6   0 -14-14.7848 15.2369   5
   6   0 -13 23.7109 16.1736   5
   6   0 -12 289.593 36.6168   5
  -6   0  11 194.056 25.8035   6
  -6   0  10 607.679 43.1224   6
  -6   0   9 42.7224 14.6246   6
  -6   0   8 6.76772 8.19066   6
  -6   0   7 3.82606 8.54960   6
  -6   0   6 133.784 19.8965   6
   6   0  -5 715.353 46.0880   4
  -6   0   5 682.391 39.3632   6
   6   0  -4 418.379 34.9022   4
  -6   0   4 390.100 29.4258   6
  -6   0   3 108.364 16.9057   6
   6   0  -3 114.334 18.6475   4
  -6   0   2-24.1418 11.6330   6
   6   0  -2 7.46853 10.9591   4
   6   0  -2-1.91238 7.45575   2
  -6   0   1 15.3212 9.55411   6
  -6   0   1 7.18032 9.54106   4
   6   0  -1 16.0454 9.18777   2
   6   0  -1 21.2215 10.7149   4
   6   0  -1 13.5442 4.85367   3
   6   0   0 179.521 23.5979   4
  -6   0   0 141.168 19.7208   4
   6   0   0 137.202 10.2875   3
   6   0   0 148.333 17.9039   2
   6   0   1 1309.01 58.2146   4
   6   0   1 1253.15 49.7339   2
  -6   0  -1 1158.80 51.5995   4
   6   0   1 1222.72 26.0011   3
   6   0   2-4.30683 9.94279   5
   6   0   2 8.33095 7.66252   2
  -6   0  -2 2.13352 8.13551   4
   6   0   3 32.3468 13.4155   5
   6   0   3 52.1645 12.4256   2
  -6   0  -3 43.7621 13.0828   4
   6   0   3 29.7634 3.65668   1
  -6   0  -4-11.5947 10.4627   4
  -6   0  -4-2.00527 7.38772   2
   6   0   4-2.36510 7.54212   5
  -6   0  -5 13.6943 10.8763   4
  -6   0  -5 19.8674 8.75145   2
  -6   0  -5 19.4049 3.09937   3
  -6   0  -6 114.505 19.9245   4
  -6   0  -6 65.2940 6.01383   3
  -6   0  -6 121.067 17.6727   2
  -6   0  -7 1012.66 53.6766   4
  -6   0  -7 997.370 46.8899   2
  -6   0  -7 1035.46 26.6872   3
  -6   0  -8 129.505 22.2437   4
  -6   0  -8 120.322 18.2043   2
  -6   0  -9 17.4749 14.0409   4
  -6   0  -9 24.0208 11.4831   2
  -6   0 -10 2.15058 13.1707   5
  -6   0 -10 6.00677 9.09456   2
  -6   0 -11 12.7513 16.7153   5
  -6   0 -11 27.6356 12.5922   2
  -6   0 -12 326.491 43.7522   5
  -6   0 -12 299.414 32.0289   2
  -6   0 -13 201.576 36.6653   5
  -6   0 -13 196.994 27.8375   2
  -6   0 -14 107.376 27.9333   5
  -6   0 -14 128.803 24.1740   2
  -6   0 -15-29.4315 22.2440   5
  -6   0 -15-0.46965 10.7607   2
  -6   0 -16-10.7748 12.3735   2
   6   1 -16 25.5927 19.6328   5
   6   1 -15 54.2634 21.4338   5
   6   1 -14-1.82861 13.0169   5
   6   1 -13 7.03827 15.7421   5
  -6  -1  12-7.59498 11.5514   6
   6   1 -12-4.88996 13.0833   5
  -6  -1  11 498.899 41.3437   6
  -6  -1  10 31.5457 14.2249   6
  -6  -1   9 32.7138 12.6065   6
  -6  -1   8-4.51449 10.7331   6
  -6  -1   7 10.5780 10.3967   6
  -6  -1   6 196.609 23.0608   6
   6   1  -5 1175.67 58.6989   4
  -6  -1   5 1087.00 50.6750   6
   6   1  -4 386.095 33.3463   4
  -6  -1   4 383.807 30.1063   6
  -6  -1   3 94.9449 16.2755   6
   6   1  -3 93.2481 17.5636   4
  -6  -1   2 7.02854 8.85394   6
   6   1  -2 28.2581 13.3566   4
   6   1  -2 12.2827 9.57906   2
  -6  -1   1 1.59558 7.02437   6
   6   1  -1 3.81119 7.30330   4
   6   1  -1 2.55571 7.49479   2
   6   1   0 655.832 40.8036   4
   6   1   0 599.179 36.2862   2
  -6  -1   0 546.019 35.4987   4
  -6  -1   0 635.016 37.0607   6
   6   1   0 568.483 17.2945   3
   6   1   1 117.107 18.9979   4
   6   1   1 127.626 17.2053   2
  -6  -1  -1 133.456 18.5084   4
   6   1   2 548.438 35.0373   2
  -6  -1  -2 506.494 34.3741   4
   6   1   2 567.259 41.1457   5
   6   1   3-5.97052 10.6956   5
   6   1   3-5.51414 8.49148   2
  -6  -1  -3 9.58391 9.48984   4
  -6  -1  -3-1.28032 7.22472   2
   6   1   3-0.36945 2.74701   1
   6   1   4 90.7907 17.6059   5
   6   1   4 76.1252 6.33091   1
  -6  -1  -4 76.8909 15.0931   4
  -6  -1  -4 80.9248 14.5209   2
  -6  -1  -5 20.3948 10.8445   4
  -6  -1  -5 29.3448 11.3187   2
  -6  -1  -6 640.775 40.3278   4
  -6  -1  -6 724.367 41.3617   2
  -6  -1  -7 9.86699 10.5267   4
  -6  -1  -7 8.22015 8.85910   2
  -6  -1  -7 2.79292 2.00417   3
  -6  -1  -8 364.850 32.8217   4
  -6  -1  -8 355.049 31.8233   2
  -6  -1  -9 5.55827 11.1031   4
  -6  -1  -9 16.6071 11.1971   2
  -6  -1 -10 9.09294 11.8669   4
  -6  -1 -10 13.0831 11.7412   2
  -6  -1 -11 51.0375 18.0637   5
  -6  -1 -11 42.1182 15.2794   2
  -6  -1 -12 360.510 36.6363   2
  -6  -1 -12 393.651 45.0607   5
  -6  -1 -13 147.340 31.0184   5
  -6  -1 -13 107.745 22.2319   2
  -6  -1 -14 57.7145 24.5445   5
  -6  -1 -14 80.7433 21.9832   2
  -6  -1 -15 14.5991 16.6195   5
  -6  -1 -15 13.5003 14.9502   2
  -6  -1 -16 19.5070 15.9972   2
  -6  -1 -17 20.7533 14.2436   2
   6   2 -15-20.6143 17.1806   5
   6   2 -14 15.9798 16.2849   5
   6   2 -13 0.05691 14.4130   5
  -6  -2  12 113.859 22.0826   6
   6   2 -12 122.320 27.3465   5
  -6  -2  11 87.4013 19.2182   6
  -6  -2  10 600.123 43.9342   6
  -6  -2   9-0.13958 9.68491   6
  -6  -2   8 72.8950 16.8187   6
  -6  -2   7-2.90440 7.86161   6
  -6  -2   6 470.644 35.4588   6
  -6  -2   5 150.370 21.4612   6
   6   2  -5 174.965 24.1773   4
   6   2  -4 522.603 38.5140   4
  -6  -2   4 517.558 35.2123   6
  -6  -2   3 13.2254 9.14011   6
   6   2  -3-4.11527 9.45100   4
   6   2  -3 13.2587 10.8276   2
  -6  -2   2 5.36022 6.42287   6
   6   2  -2 15.2845 9.96171   4
   6   2  -2-1.92295 8.48302   2
  -6  -2   1 3.85806 7.14086   6
   6   2  -1 18.5666 10.5336   4
   6   2  -1 13.8045 10.3003   2
   6   2   0 575.656 37.9951   4
   6   2   0 504.331 34.8975   2
  -6  -2   0 464.029 32.7779   6
   6   2   0 422.652 12.8447   3
   6   2   1 819.654 44.1155   2
   6   2   1 848.133 45.1350   4
  -6  -2  -1 711.795 38.5491   4
  -6  -2  -1 750.193 41.0637   6
   6   2   2 128.303 21.0735   5
   6   2   2 109.420 17.3631   2
  -6  -2  -2 17.5876 8.59439   4
   6   2   2 118.721 11.1942   1
   6   2   3 3.96752 3.76444   1
   6   2   3-1.13087 9.84551   5
  -6  -2  -3-7.18531 7.67623   4
  -6  -2  -3-3.44060 9.22104   2
   6   2   4 9.54682 11.5006   5
  -6  -2  -4 3.66966 7.54181   4
  -6  -2  -4-3.11543 7.94155   2
   6   2   4-0.89668 3.59969   1
  -6  -2  -5 149.976 19.8390   4
  -6  -2  -5 155.406 21.0038   2
  -6  -2  -6 69.3528 14.8545   4
  -6  -2  -6 69.2141 14.8481   2
  -6  -2  -7 1056.11 51.0762   4
  -6  -2  -7 976.042 51.5176   2
  -6  -2  -8 60.3151 14.8513   4
  -6  -2  -8 98.1924 19.3815   2
  -6  -2  -9 9.94998 10.0695   4
  -6  -2  -9 8.50670 10.4008   2
  -6  -2 -10-19.8465 13.7219   2
  -6  -2 -10 26.4934 14.8358   4
  -6  -2 -11 104.715 21.0640   4
  -6  -2 -11 114.249 22.4951   2
  -6  -2 -12 37.7872 18.6653   5
  -6  -2 -12 37.8680 15.7227   4
  -6  -2 -12 36.1581 15.7773   2
  -6  -2 -13 372.457 40.8130   2
  -6  -2 -13 394.769 46.8669   5
  -6  -2 -14-7.00801 14.5582   5
  -6  -2 -14 27.4193 16.3290   2
  -6  -2 -15 31.4082 20.2384   5
  -6  -2 -15 5.80281 12.0254   2
  -6  -2 -16 9.76515 13.7776   2
   6   3 -15 47.4615 23.4438   5
   6   3 -14 19.9049 21.7989   5
   6   3 -13-18.4641 17.5967   5
   6   3 -12 95.5749 27.0630   5
  -6  -3  11 500.598 43.7318   6
   6   3 -11 505.175 49.2617   5
  -6  -3  10 127.420 23.2401   6
  -6  -3   9 50.8654 16.4334   6
  -6  -3   8 41.3194 14.5571   6
  -6  -3   7 24.0451 11.7316   6
  -6  -3   6-8.65177 8.37191   6
   6   3  -5 1612.65 68.5601   4
  -6  -3   5 1593.84 63.7249   6
  -6  -3   4 29.7843 11.9468   6
   6   3  -4 36.9413 12.9785   4
  -6  -3   3 25.9155 10.3762   6
   6   3  -3 45.2896 13.1536   4
   6   3  -3 48.2712 15.6836   2
  -6  -3   2 3.59565 6.21008   6
   6   3  -2 7.41831 9.22208   4
   6   3  -2 8.30278 9.26925   2
  -6  -3   1 125.439 17.7918   6
   6   3  -1 142.410 20.5873   4
   6   3  -1 105.563 17.9323   2
  -6  -3   0 159.170 19.8846   6
   6   3   0 168.643 21.6368   4
   6   3   0 169.857 22.0137   2
   6   3   1 964.181 49.6203   2
   6   3   1 944.958 46.9459   4
  -6  -3  -1 905.219 45.5411   6
   6   3   2 211.760 23.9405   2
   6   3   2 199.332 26.2201   5
   6   3   2 213.635 23.1213   4
  -6  -3  -2 202.571 22.2462   6
  -6  -3  -2 181.689 21.8860   2
   6   3   2 194.574 15.2111   1
   6   3   3 6.21151 10.4769   5
   6   3   3 0.90886 4.30411   1
  -6  -3  -3 10.8072 10.3445   2
   6   3   4-7.09229 9.76986   5
  -6  -3  -4-13.7180 10.7776   2
   6   3   4 5.45744 4.68730   1
   6   3   5 53.8395 8.40867   1
  -6  -3  -5 58.7270 15.7660   2
  -6  -3  -6 692.407 44.8022   2
  -6  -3  -6 82.9724 14.9212   4
  -6  -3  -7 268.255 25.3541   4
  -6  -3  -7 226.811 27.0686   2
  -6  -3  -8 203.788 22.9268   4
  -6  -3  -8 227.269 28.9652   2
  -6  -3  -9 18.4786 10.2353   4
  -6  -3  -9 18.5640 14.0635   2
  -6  -3 -10-16.7676 10.4870   4
  -6  -3 -10-0.21255 10.9897   2
  -6  -3 -11 23.2350 13.2509   4
  -6  -3 -11 10.4768 13.3068   2
  -6  -3 -12 569.289 50.3171   2
  -6  -3 -12 499.558 40.2925   4
  -6  -3 -13 4.18404 9.46464   4
  -6  -3 -13 2.51626 11.9886   2
  -6  -3 -14 58.2166 20.2401   2
  -6  -3 -15 17.5955 20.9691   5
  -6  -3 -15 3.93058 12.6538   2
  -6  -3 -16 2.45665 13.4773   2
   6   4 -15 21.2952 21.0935   5
   6   4 -14 23.7278 20.7706   5
   6   4 -13-4.43265 16.2304   5
   6   4 -12 155.705 33.1466   5
  -6  -4  11 380.590 38.9444   6
   6   4 -11 353.762 42.7377   5
  -6  -4  10 222.364 29.8925   6
  -6  -4   9-0.22851 8.80110   6
  -6  -4   8-6.25436 9.26349   6
  -6  -4   7 1.25030 7.78957   6
  -6  -4   6 643.727 42.5137   6
  -6  -4   5 151.686 22.3935   6
   6   4  -4 353.173 31.9745   4
  -6  -4   4 363.645 31.0196   6
  -6  -4   3-1.48235 8.19596   6
   6   4  -3 8.70113 9.91364   4
  -6  -4   2 60.1867 13.7932   6
   6   4  -2 73.3414 15.4883   4
  -6  -4   1-5.63536 9.10672   6
   6   4  -1 5.68186 8.92812   4
   6   4  -1 4.93280 7.67555   2
   6   4   0 711.025 43.9866   2
   6   4   0 730.167 41.3815   4
  -6  -4   0 706.362 40.4447   6
   6   4   0 604.190 16.5481   3
   6   4   1 28.6157 11.0601   4
  -6  -4  -1 30.2182 11.4504   6
   6   4   1 35.5425 11.6571   2
   6   4   1 15.6981 7.56415   1
   6   4   2 382.340 29.5068   4
  -6  -4  -2 392.431 31.2226   6
  -6  -4  -2 409.187 33.1066   2
   6   4   2 412.018 36.2347   5
   6   4   2 397.742 23.7899   1
   6   4   3 40.1509 14.0896   5
   6   4   3 45.4773 8.85493   1
  -6  -4  -3 47.5106 12.2619   6
  -6  -4  -3 48.8539 15.8286   2
   6   4   4 9.44742 11.5241   5
[truncated: 284,238 more chars]
